# Supplementary material for: The research landscape of ferroptosis in the brain: A bibliometric analysis
Source: Front Pharmacol. 2022 Oct 18;13:1014550. doi: 10.3389/fphar.2022.1014550 (PMC9622939; doi:10.3389/fphar.2022.1014550)
Supplement: Supplementary file 1 [file Table3.XLSX]

## Sheet: Sheet1
id	country	documents	citations	total link strength
35	peoples r china	338	11846	101
54	usa	166	18038	134
16	germany	64	5371	85
2	australia	42	4926	57
24	japan	33	2953	24
15	france	27	1890	52
13	england	24	1495	53
40	russia	22	1162	41
23	italy	17	623	8
7	canada	15	574	21
50	switzerland	11	1437	20
48	spain	9	397	12
30	netherlands	8	375	13
37	poland	8	646	14
22	israel	7	110	11
49	sweden	7	666	24
51	taiwan	7	108	4
4	belgium	6	299	8
14	finland	6	479	19
19	india	6	485	8
47	south korea	6	99	1
5	brazil	5	244	10
8	chile	5	41	2
3	austria	4	149	16
1	argentina	3	2130	7
9	colombia	3	85	6
12	denmark	3	56	9
20	iran	3	8	2
21	ireland	3	129	6
33	norway	3	74	5
38	portugal	3	144	3
42	scotland	3	601	6
44	singapore	3	148	3
52	thailand	3	157	8
53	turkey	3	45	1
28	mexico	2	32	5
31	new zealand	2	198	6
39	romania	2	21	5
43	serbia	2	17	1
45	slovakia	2	15	0
6	bulgaria	1	75	4
10	croatia	1	6	0
11	cuba	1	0	1
17	hungary	1	10	2
18	iceland	1	3	1
25	kenya	1	11	3
26	lithuania	1	394	2
27	malaysia	1	1	2
29	monaco	1	12	1
32	nigeria	1	3	1
34	pakistan	1	11	1
36	philippines	1	32	11
41	saudi arabia	1	32	11
46	south africa	1	2	1
55	wales	1	79	4
