# Supplementary material for: The research landscape of ferroptosis in the brain: A bibliometric analysis
Source: Front Pharmacol. 2022 Oct 18;13:1014550. doi: 10.3389/fphar.2022.1014550 (PMC9622939; doi:10.3389/fphar.2022.1014550)
Supplement: Supplementary file 2 [file Table2.XLS]

## Sheet: savedrecs
Publication Type	Authors	Author Full Names	Publication Year	Source Title	Article Title
J	Chen, C; Zhao, J; Liu, JN; Sun, CY	Chen, Chen; Zhao, Jun; Liu, Jing-ni; Sun, Chenyu	2021	DISEASE MARKERS	Mechanism and Role of the Neuropeptide LGI1 Receptor ADAM23 in Regulating Biomarkers of Ferroptosis and Progression of Esophageal Cancer
J	Qu, XX; He, JH; Cui, ZQ; Yang, T; Sun, XH	Qu, Xiao-Xia; He, Jia-Huan; Cui, Zhi-Qiang; Yang, Tuo; Sun, Xiao-Hong	2021	ACS CHEMICAL NEUROSCIENCE	PPAR-alpha Agonist GW7647 Protects Against Oxidative Stress and Iron Deposit via GPx4 in a Transgenic Mouse Model of Alzheimer's Diseases
J	Zhang, HX; Ostrowski, R; Jiang, DZ; Zhao, Q; Liang, YD; Che, XD; Zhao, J; Xiang, X; Qin, W; He, ZH	Zhang, Hongxia; Ostrowski, Robert; Jiang, Dengzhi; Zhao, Qing; Liang, Yidan; Che, Xudong; Zhao, Jun; Xiang, Xiang; Qin, Wang; He, Zhaohui	2021	OXIDATIVE MEDICINE AND CELLULAR LONGEVITY	Hepcidin Promoted Ferroptosis through Iron Metabolism which Is Associated with DMT1 Signaling Activation in Early Brain Injury following Subarachnoid Hemorrhage
J	Hua, C; Wang, XZ; Liang, SP; Li, C; Chen, X; Piao, MH; Wang, ZC; Ge, PF; Luo, TF	Hua Cong; Wang Xuanzhong; Liang Shipeng; Li Chen; Chen Xi; Piao Meihua; Wang Zhenchuan; Ge Pengfei; Luo Tianfei	2021	CHEMICAL RESEARCH IN CHINESE UNIVERSITIES	Maltol as a Novel Agent Protecting SH-SY5Y Cells Against Hemin-induced Ferroptosis
J	Chen, KN; Guan, QW; Yin, XX; Wang, ZJ; Zhou, HH; Mao, XY	Chen, Kang-Ni; Guan, Qi-Wen; Yin, Xi-Xi; Wang, Zhao-Jun; Zhou, Hong-Hao; Mao, Xiao-Yuan	2021	FREE RADICAL BIOLOGY AND MEDICINE	Ferrostatin-1 obviates seizures and associated cognitive deficits in ferric chloride-induced posttraumatic epilepsy via suppressing ferroptosis
J	Mishima, E	Mishima, Eikan	2021	HYPERTENSION RESEARCH	The E2F1-IREB2 axis regulates neuronal ferroptosis in cerebral ischemia
J	Rodden, LN; Lynch, DR	Rodden, Layne N.; Lynch, David R.	2021	EXPERT OPINION ON EMERGING DRUGS	Designing phase II clinical trials in Friedreich ataxia
J	Chen, GW; Li, C; Zhang, L; Yang, JH; Meng, HH; Wan, HT; He, Y	Chen, Guangwei; Li, Chang; Zhang, Ling; Yang, Jiehong; Meng, Huanhuan; Wan, Haitong; He, Yu	2021	FREE RADICAL BIOLOGY AND MEDICINE	Hydroxysafflor yellow A and anhydrosafflor yellow B alleviate ferroptosis and parthanatos in PC12 cells injured by OGD/R
J	Majernikova, N; den Dunnen, WFA; Dolga, AM	Majernikova, Nad'a; den Dunnen, Wilfred F. A.; Dolga, Amalia M.	2021	FRONTIERS IN AGING NEUROSCIENCE	The Potential of Ferroptosis-Targeting Therapies for Alzheimer's Disease: From Mechanism to Transcriptomic Analysis
J	Meng, LB; Zhang, YM; Luo, Y; Gong, T; Liu, DP	Meng, Ling-bing; Zhang, Yuan-meng; Luo, Yue; Gong, Tao; Liu, De-ping	2021	FRONTIERS IN CARDIOVASCULAR MEDICINE	Chronic Stress A Potential Suspect Zero of Atherosclerosis: A Systematic Review
J	Cui, JT; Zhao, SH; Li, YH; Zhang, DY; Wang, BJ; Xie, JX; Wang, J	Cui, Juntao; Zhao, Suhan; Li, Yinghui; Zhang, Danyang; Wang, Bingjing; Xie, Junxia; Wang, Jun	2021	CELL COMMUNICATION AND SIGNALING	Regulated cell death: discovery, features and implications for neurodegenerative diseases
J	Peng, CW; Fu, X; Wang, KX; Chen, L; Luo, BJ; Huang, N; Luo, YF; Chen, W	Peng, Chiwei; Fu, Xiang; Wang, Kaixuan; Chen, Ling; Luo, Beijiao; Huang, Ni; Luo, Yunfeng; Chen, Wei	2021	EUROPEAN JOURNAL OF PHARMACOLOGY	Dauricine alleviated secondary brain injury after intracerebral hemorrhage by upregulating GPX4 expression and inhibiting ferroptosis of nerve cells
J	Chen, S; Zhu, JY; Zang, X; Zhai, YZ	Chen, Si; Zhu, Jun-yao; Zang, Xin; Zhai, Yong-zhen	2021	FRONTIERS IN CELL AND DEVELOPMENTAL BIOLOGY	The Emerging Role of Ferroptosis in Liver Diseases
J	Wang, F; He, JY; Xing, RX; Sha, T; Sun, B	Wang, Feng; He, Jingya; Xing, Ruxiao; Sha, Tong; Sun, Bin	2021	INTERNATIONAL REVIEWS OF IMMUNOLOGY	Molecular mechanisms of ferroptosis and their role in inflammation
J	Guo, WN; Ma, SS; Zhang, YT; Liu, HT; Li, Y; Xu, JT; Yang, B; Guan, FX	Guo, Wenna; Ma, Shanshan; Zhang, Yanting; Liu, Hongtao; Li, Ya; Xu, Ji-Tian; Yang, Bo; Guan, Fangxia	2021	JOURNAL OF CELLULAR AND MOLECULAR MEDICINE	Genome-wide methylomic analyses identify prognostic epigenetic signature in lower grade glioma
J	Xu, JF; Zhang, MH; Liu, F; Shi, L; Jiang, XK; Chen, C; Wang, JA; Diao, MY; Khan, ZU; Zhang, M	Xu, Jiefeng; Zhang, Minhai; Liu, Fei; Shi, Lin; Jiang, Xiangkang; Chen, Chuang; Wang, Jiangang; Diao, Mengyuan; Khan, Zafar Ullah; Zhang, Mao	2021	FRONTIERS IN PHARMACOLOGY	Mesenchymal Stem Cells Alleviate Post-resuscitation Cardiac and Cerebral Injuries by Inhibiting Cell Pyroptosis and Ferroptosis in a Swine Model of Cardiac Arrest
J	Wu, CR; Du, MR; Yu, RQ; Cheng, YQ; Wu, BY; Fu, JY; Tan, WL; Zhou, Q; Balawi, E; Liao, ZB	Wu, Chenrui; Du, Mengran; Yu, Renqiang; Cheng, Yuqi; Wu, Biying; Fu, Jiayuanyuan; Tan, Weilin; Zhou, Qiang; Balawi, Ehab; Liao, Z. B.	2021	FREE RADICAL BIOLOGY AND MEDICINE	A novel mechanism linking ferroptosis and endoplasmic reticulum stress via the circPtpn14/miR-351-5p/5-LOX signaling in melatonin-mediated treatment of traumatic brain injury
J	Wang, TD; Tomas, D; Perera, ND; Cuic, B; Luikinga, S; Viden, A; Barton, SK; McLean, CA; Samson, AL; Southon, A; Bush, AI; Murphy, JM; Turner, BJ	Wang, Taide; Tomas, Doris; Perera, Nirma D.; Cuic, Brittany; Luikinga, Sophia; Viden, Aida; Barton, Samantha K.; McLean, Catriona A.; Samson, Andre L.; Southon, Adam; Bush, Ashley I.; Murphy, James M.; Turner, Bradley J.	2021	CELL DEATH AND DIFFERENTIATION	Ferroptosis mediates selective motor neuron death in amyotrophic lateral sclerosis
J	Fradejas-Villar, N; Zhao, W; Reuter, U; Doengi, M; Ingold, I; Bohleber, S; Conrad, M; Schweizer, U	Fradejas-Villar, Noelia; Zhao, Wenchao; Reuter, Uschi; Doengi, Michael; Ingold, Irina; Bohleber, Simon; Conrad, Marcus; Schweizer, Ulrich	2021	REDOX BIOLOGY	Missense mutation in selenocysteine synthase causes cardio-respiratory failure and perinatal death in mice which can be compensated by selenium-independent GPX4
J	Zhang, SS; Hu, RZ; Geng, YP; Chen, K; Wang, L; Imam, MU	Zhang, Shenshen; Hu, Ruizhe; Geng, Yaping; Chen, Ke; Wang, Ling; Imam, Mustapha Umar	2021	FOODS	The Regulatory Effects and the Signaling Pathways of Natural Bioactive Compounds on Ferroptosis
J	Dahlmanns, M; Yakubov, E; Dahlmanns, JK	Dahlmanns, Marc; Yakubov, Eduard; Dahlmanns, Jana Katharina	2021	FRONTIERS IN ONCOLOGY	Genetic Profiles of Ferroptosis in Malignant Brain Tumors and Off-Target Effects of Ferroptosis Induction
J	Suo, LG; Dai, WW; Chen, XH; Qin, XJ; Li, GL; Song, SJ; Zhang, D; Zhang, C	Suo, Lingge; Dai, Wanwei; Chen, Xuhao; Qin, Xuejiao; Li, Guanlin; Song, Sijia; Zhang, Di; Zhang, Chun	2021	JOURNAL OF PROTEOMICS	Proteomics analysis of N-methyl-D-aspartate-induced cell death in retinal and optic nerves
J	Rong, YL; Fan, J; Ji, CY; Wang, ZH; Ge, XH; Wang, JX; Ye, W; Yin, GY; Cai, WH; Liu, W	Rong, Yuluo; Fan, Jin; Ji, Chengyue; Wang, Zhuanghui; Ge, Xuhui; Wang, Jiaxing; Ye, Wu; Yin, Guoyong; Cai, Weihua; Liu, Wei	2021	CELL DEATH AND DIFFERENTIATION	USP11 regulates autophagy-dependent ferroptosis after spinal cord ischemia-reperfusion injury by deubiquitinating Beclin 1
J	Liao, S; Luo, Y; Wu, J; Chunchai, T; Ongnok, B; Khuanjing, T; Benjanuwattra, J; Apaijai, N; Chattipakorn, N; Chattipakorn, S	Liao, Suchan; Luo, Ying; Wu, Jun; Chunchai, Titikorn; Ongnok, Benjamin; Khuanjing, Thawatchai; Benjanuwattra, Juthipong; Apaijai, Nattayaporn; Chattipakorn, Nipon; Chattipakorn, Siriporn	2021	CIRCULATION	Ferroptosis Inhibitors Reduce Brain Inflammation Due to Cardiac Ischemia/Reperfusion Injury in Rats
J	Deng, YH; Zhang, XX; Tao, CY; Liang, YJ; Yuan, J; Yang, SH; Yang, YR; Xiong, XY	Deng, Yuan-Hong; Zhang, Xin-Xiao; Tao, Chuan-Yuan; Liang, Yan-Jing; Yuan, Jing; Yang, Su-Hao; Yang, Yuan-Rui; Xiong, Xiao-Yi	2021	PLOS ONE	Succinylation profiles of brain injury after intracerebral hemorrhage
J	Zhang, XF; Wu, SH; Guo, C; Guo, K; Hu, ZB; Peng, JT; Zhang, Z; Li, JM	Zhang, Xinfan; Wu, Shuhua; Guo, Chong; Guo, Ke; Hu, Zhongbo; Peng, Jiangtao; Zhang, Zhao; Li, Jianmin	2021	NEUROCHEMICAL RESEARCH	Vitamin E Exerts Neuroprotective Effects in Pentylenetetrazole Kindling Epilepsy via Suppression of Ferroptosis
J	Han, RR; Wan, JR; Han, XN; Ren, HL; Falck, JR; Munnuri, S; Yang, ZJ; Koehler, RC	Han, Ranran; Wan, Jieru; Han, Xiaoning; Ren, Honglei; Falck, John R.; Munnuri, Sailu; Yang, Zeng-Jin; Koehler, Raymond C.	2021	FRONTIERS IN NEUROLOGY	20-HETE Participates in Intracerebral Hemorrhage-Induced Acute Injury by Promoting Cell Ferroptosis
J	Luo, MY; Su, JH; Gong, SX; Liang, N; Huang, WQ; Chen, W; Wang, AP; Tian, Y	Luo, Meng-Yi; Su, Jian-Hui; Gong, Shao-Xin; Liang, Na; Huang, Wen-Qian; Chen, Wei; Wang, Ai-Ping; Tian, Ying	2021	FRONTIERS IN CELL AND DEVELOPMENTAL BIOLOGY	Ferroptosis: New Dawn for Overcoming the Cardio-Cerebrovascular Diseases
J	Rizzollo, F; More, S; Vangheluwe, P; Agostinis, P	Rizzollo, Francesca; More, Sanket; Vangheluwe, Peter; Agostinis, Patrizia	2021	TRENDS IN BIOCHEMICAL SCIENCES	The lysosome as a master regulator of iron metabolism
J	Liang, RY; Tang, Q; Song, WJ; Zhang, M; Teng, LL; Kang, YY; Zhu, LW	Liang, Runyu; Tang, Qiang; Song, Wenjing; Zhang, Mei; Teng, Lili; Kang, Yuying; Zhu, Luwen	2021	EVIDENCE-BASED COMPLEMENTARY AND ALTERNATIVE MEDICINE	Electroacupuncture Preconditioning Reduces Oxidative Stress in the Acute Phase of Cerebral Ischemia-Reperfusion in Rats by Regulating Iron Metabolism Pathways
J	Soriano-Castell, D; Liang, ZB; Maher, P; Currais, A	Soriano-Castell, David; Liang, Zhibin; Maher, Pamela; Currais, Antonio	2021	FREE RADICAL BIOLOGY AND MEDICINE	Profiling the chemical nature of anti-oxytotic/ferroptotic compounds with phenotypic screening
J	Yarmohammadi, F; Hayes, AW; Karimi, G	Yarmohammadi, Fatemeh; Hayes, A. Wallace; Karimi, Gholamreza	2021	HUMAN & EXPERIMENTAL TOXICOLOGY	The role of ferroptosis in organ toxicity
J	Liang, YD; Deng, YB; Zhao, J; Liu, L; Wang, J; Chen, P; Zhang, QT; Sun, C; Wang, YLX; Xiang, Y; He, ZH	Liang, Yidan; Deng, Yongbing; Zhao, Jun; Liu, Liu; Wang, Jia; Chen, Peng; Zhang, Qingtao; Sun, Chao; Wang, Yanglingxi; Xiang, Yi; He, Zhaohui	2021	NEUROCHEMICAL RESEARCH	Ferritinophagy is Involved in Experimental Subarachnoid Hemorrhage-Induced Neuronal Ferroptosis
J	Bagayoko, S; Meunier, E	Bagayoko, Salimata; Meunier, Etienne	2021	FEBS JOURNAL	Emerging roles of ferroptosis in infectious diseases
J	Ko, CJ; Gao, SL; Lin, TK; Chu, PY; Lin, HY	Ko, Chih-Jan; Gao, Shih-Ling; Lin, Tsu-Kung; Chu, Pei-Yi; Lin, Hung-Yu	2021	BIOMEDICINES	Ferroptosis as a Major Factor and Therapeutic Target for Neuroinflammation in Parkinson's Disease
J	Jin, ZL; Gao, WY; Liao, SJ; Yu, T; Shi, Q; Yu, SZ; Cai, YF	Jin, Zheng-Long; Gao, Wen-Ying; Liao, Shao-Jun; Yu, Tao; Shi, Qing; Yu, Shang-Zhen; Cai, Ye-Feng	2021	ASN NEURO	Paeonol inhibits the progression of intracerebral haemorrhage by mediating the HOTAIR/UPF1/ACSL4 axis
J	Zheng, H; Jiang, L; Tsuduki, T; Conrad, M; Toyokuni, S	Zheng, Hao; Jiang, Li; Tsuduki, Tsuyoshi; Conrad, Marcus; Toyokuni, Shinya	2021	REDOX BIOLOGY	Embryonal erythropoiesis and aging exploit ferroptosis
J	Cui, Y; Zhang, ZL; Zhou, X; Zhao, ZY; Zhao, R; Xu, XY; Kong, XY; Ren, JY; Yao, XJ; Wen, Q; Guo, FF; Gao, SL; Sun, JD; Wan, Q	Cui, Yu; Zhang, Zhaolong; Zhou, Xin; Zhao, Zhiyuan; Zhao, Rui; Xu, Xiangyu; Kong, Xiangyi; Ren, Jinyang; Yao, Xujin; Wen, Qian; Guo, Feifei; Gao, Shengli; Sun, Jiangdong; Wan, Qi	2021	JOURNAL OF NEUROINFLAMMATION	Microglia and macrophage exhibit attenuated inflammatory response and ferroptosis resistance after RSL3 stimulation via increasing Nrf2 expression
J	Li, XY; Ma, N; Xu, JP; Zhang, YC; Yang, P; Su, X; Xing, YF; An, N; Yang, F; Zhang, GX; Zhang, LJ; Xing, YW	Li, Xinye; Ma, Ning; Xu, Juping; Zhang, Yanchi; Yang, Pan; Su, Xin; Xing, Yanfeng; An, Na; Yang, Fan; Zhang, Guoxia; Zhang, Lijing; Xing, Yanwei	2021	OXIDATIVE MEDICINE AND CELLULAR LONGEVITY	Targeting Ferroptosis: Pathological Mechanism and Treatment of Ischemia-Reperfusion Injury
J	Zhao, Y; Huang, ZN; Peng, HL	Zhao, Yan; Huang, Zineng; Peng, Hongling	2021	FRONTIERS IN ONCOLOGY	Molecular Mechanisms of Ferroptosis and Its Roles in Hematologic Malignancies
J	Li, C; Sun, GC; Chen, BL; Xu, L; Ye, YF; He, JY; Bao, ZY; Zhao, PZ; Miao, Z; Zhao, L; Hu, JM; You, YP; Liu, N; Chao, HL; Ji, J	Li, Chong; Sun, Guangchi; Chen, Binglin; Xu, Lei; Ye, Yangfan; He, Jinyan; Bao, Zhongyuan; Zhao, Pengzhan; Miao, Zong; Zhao, Lin; Hu, Jingming; You, Yongping; Liu, Ning; Chao, Honglu; Ji, Jing	2021	PHARMACOLOGICAL RESEARCH	Nuclear receptor coactivator 4-mediated ferritinophagy contributes to cerebral ischemia-induced ferroptosis in ischemic stroke
J	Liao, SC; Apaijai, N; Luo, Y; Wu, J; Chunchai, T; Singhanat, K; Arunsak, B; Benjanuwattra, J; Chattipakorn, N; Chattipakorn, SC	Liao, Suchan; Apaijai, Nattayaporn; Luo, Ying; Wu, Jun; Chunchai, Titikorn; Singhanat, Kodchanan; Arunsak, Busarin; Benjanuwattra, Juthipong; Chattipakorn, Nipon; Chattipakorn, Siriporn C.	2021	CELL DEATH DISCOVERY	Cell death inhibitors protect against brain damage caused by cardiac ischemia/reperfusion injury
J	Hirata, Y; Motoyama, M; Kimura, S; Takashima, M; Ikawa, T; Oh-hashi, K; Kamatari, YO	Hirata, Yoko; Motoyama, Masanari; Kimura, Shintaro; Takashima, Madoka; Ikawa, Takanori; Oh-hashi, Kentaro; Kamatari, Yuji O.	2021	EUROPEAN JOURNAL OF PHARMACOLOGY	Artepillin C, a major component of Brazilian green propolis, inhibits endoplasmic reticulum stress and protein aggregation
J	Feng, JL; Song, GS; Wu, YY; Chen, X; Pang, J; Xu, YX; Shen, Q; Guo, SY; Zhang, MM	Feng, Junli; Song, Gongshuai; Wu, Yuanyuan; Chen, Xi; Pang, Jie; Xu, Yaxi; Shen, Qing; Guo, Shunyuan; Zhang, Manman	2021	FOOD & FUNCTION	Plasmalogens improve swimming performance by modulating the expression of genes involved in amino acid and lipid metabolism, oxidative stress, and ferroptosis in an Alzheimer's disease zebrafish model
J	Xin, S; Mueller, C; Pfeiffer, S; Kraft, VAN; Merl-Pham, J; Bao, XW; Feederle, R; Jin, X; Hauck, SM; Schmitt-Kopplin, P; Schick, JA	Xin, Shan; Mueller, Constanze; Pfeiffer, Susanne; Kraft, Vanessa A. N.; Merl-Pham, Juliane; Bao, Xuanwen; Feederle, Regina; Jin, Xiang; Hauck, Stefanie M.; Schmitt-Kopplin, Philippe; Schick, Joel A.	2021	CELL DEATH AND DIFFERENTIATION	MS4A15 drives ferroptosis resistance through calcium-restricted lipid remodeling
J	Hoffmann, L; Waclawczyk, MS; Tang, S; Hanschmann, EM; Gellert, M; Rust, MB; Culmsee, C	Hoffmann, Lena; Waclawczyk, Marcel S.; Tang, Stephan; Hanschmann, Eva-Maria; Gellert, Manuela; Rust, Marco B.; Culmsee, Carsten	2021	CELL DEATH & DISEASE	Cofilin1 oxidation links oxidative distress to mitochondrial demise and neuronal cell death
J	Suzuki, A; Urano, Y; Ishida, T; Noguchi, N	Suzuki, Atsuki; Urano, Yasuomi; Ishida, Tomohisa; Noguchi, Noriko	2021	FREE RADICAL BIOLOGY AND MEDICINE	Different functions of vitamin E homologues in the various types of cell death induced by oxysterols
J	Hu, Y; Wu, L; Yang, SQ; Wei, HJ; Wang, CY; Kang, X; Jiang, JM; Zhang, P; Tang, XQ	Hu, Yu; Wu, Lei; Yang, San-Qiao; Wei, Hai-Jun; Wang, Chun-Yan; Kang, Xuan; Jiang, Jia-Mei; Zhang, Ping; Tang, Xiao-Qing	2021	TOXICOLOGY AND INDUSTRIAL HEALTH	Formaldehyde induces ferritinophagy to damage hippocampal neuronal cells
J	Riederer, P; Monoranu, C; Strobel, S; Iordache, T; Sian-Hulsmann, J	Riederer, P.; Monoranu, C.; Strobel, S.; Iordache, T.; Sian-Hulsmann, J.	2021	JOURNAL OF NEURAL TRANSMISSION	Iron as the concert master in the pathogenic orchestra playing in sporadic Parkinson's disease
J	Ge, HF; Xue, XS; Xian, JS; Yuan, LB; Wang, L; Zou, YJ; Zhong, J; Jiang, ZY; Shi, JT; Chen, TN; Su, H; Feng, H; Hu, SL	Ge, Hongfei; Xue, Xingsen; Xian, Jishu; Yuan, Linbo; Wang, Long; Zou, Yongjie; Zhong, Jun; Jiang, Zhouyang; Shi, Jiantao; Chen, Tunan; Su, Hong; Feng, Hua; Hu, Shengli	2021	MOLECULAR NEUROBIOLOGY	Ferrostatin-1 Alleviates White Matter Injury Via Decreasing Ferroptosis Following Spinal Cord Injury
J	Jakaria, M; Belaidi, AA; Bush, AI; Ayton, S	Jakaria, Md.; Belaidi, Abdel Ali; Bush, Ashley I.; Ayton, Scott	2021	JOURNAL OF NEUROCHEMISTRY	Ferroptosis as a mechanism of neurodegeneration in Alzheimer's disease
J	Yang, KL; Zeng, LT; Ge, AQ; Cao, CD; Zhang, HY; Bao, TT; Yi, YQ; Ge, JW	Yang, Kailin; Zeng, Liuting; Ge, Anqi; Cao, Chuandong; Zhang, Haiyan; Bao, Tingting; Yi, Yaqiao; Ge, Jinwen	2021	OXIDATIVE MEDICINE AND CELLULAR LONGEVITY	Systems Biology and Chemoinformatics-Based Strategies to Explore the Biological Mechanism of Fugui Wenyang Decoction in Treating Vascular Dementia Rats
J	Ye, LG; Xu, Y; Wang, L; Zhang, CY; Hu, P; Tong, SA; Liu, ZN; Tian, DF	Ye, Liguo; Xu, Yang; Wang, Long; Zhang, Chunyu; Hu, Ping; Tong, Shi'ao; Liu, Zhennan; Tian, Daofeng	2021	CANCER MEDICINE	Downregulation of CYP2E1 is associated with poor prognosis and tumor progression of gliomas
J	Li, M; Wang, K; Zhang, YP; Fan, M; Li, AQ; Zhou, JJ; Yang, T; Shi, PY; Li, D; Zhang, GJ; Chen, MW; Ren, H	Li, Meng; Wang, Ke; Zhang, Yanpeng; Fan, Meng; Li, Anqi; Zhou, Jiejun; Yang, Tian; Shi, Puyu; Li, Dan; Zhang, Guangjian; Chen, Mingwei; Ren, Hui	2021	FRONTIERS IN MEDICINE	Ferroptosis-Related Genes in Bronchoalveolar Lavage Fluid Serves as Prognostic Biomarkers for Idiopathic Pulmonary Fibrosis
J	Doerschmann, P; Apitz, S; Hellige, I; Neupane, S; Alban, S; Kopplin, G; Ptak, S; Frette, X; Roider, J; Zille, M; Klettner, A	Doerschmann, Philipp; Apitz, Sarah; Hellige, Inga; Neupane, Sandesh; Alban, Susanne; Kopplin, Georg; Ptak, Signe; Frette, Xavier; Roider, Johann; Zille, Marietta; Klettner, Alexa	2021	MARINE DRUGS	Evaluation of the Effects of Fucoidans from Fucus Species and Laminaria hyperborea against Oxidative Stress and Iron-Dependent Cell Death
J	Zhao, J; Xu, B; Xiong, QQ; Feng, YF; Du, HH	Zhao, Jing; Xu, Ben; Xiong, Qingqing; Feng, Yunfei; Du, Huahua	2021	MOLECULAR MEDICINE REPORTS	Erastin-induced ferroptosis causes physiological and pathological changes in healthy tissues of mice
J	Li, X; Zhang, X; Liu, YJ; Pan, RH; Liang, XL; Huang, LF; Yang, C	Li, Xu; Zhang, Xin; Liu, Yajun; Pan, Ruihan; Liang, Xiaolong; Huang, Lifa; Yang, Chao	2021	TISSUE & CELL	Exosomes derived from mesenchyml stem cells ameliorate oxygen-glucose deprivation/reoxygenation-induced neuronal injury via transferring MicroRNA-194 and targeting Bach1
J	Zhang, YL; Xi, KY; Fu, X; Sun, HF; Wang, H; Yu, DX; Li, ZW; Ma, Y; Liu, XJ; Huang, B; Wang, J; Li, G; Cui, JW; Li, XG; Ni, SL	Zhang, Yulin; Xi, Kaiyan; Fu, Xiao; Sun, Haifeng; Wang, Hong; Yu, Dexin; Li, Zhiwei; Ma, Yuan; Liu, Xinjie; Huang, Bin; Wang, Jian; Li, Gang; Cui, Jiwei; Li, Xingang; Ni, Shilei	2021	BIOMATERIALS	Versatile metal-phenolic network nanoparticles for multitargeted combination therapy and magnetic resonance tracing in glioblastoma
J	Hui, Z; Wang, SL; Li, JX; Wang, JQ; Zhang, ZN	Hui, Zhen; Wang, Sulei; Li, Jianxiang; Wang, Jingqing; Zhang, Zhennian	2021	JOURNAL OF ETHNOPHARMACOLOGY	Compound Tongluo Decoction inhibits endoplasmic reticulum stress-induced ferroptosis and promoted angiogenesis by activating the Sonic Hedgehog pathway in cerebral infarction
J	Jiang, MY; Hu, RL; Yu, RX; Tang, YW; Li, JR	Jiang, Mingyan; Hu, Ruolan; Yu, Ruixin; Tang, Yiwei; Li, Jinrong	2021	ANNALS OF TRANSLATIONAL MEDICINE	A narrative review of mechanisms of ferroptosis in cancer: new challenges and opportunities
J	Xiang, T; Luo, XD; Zeng, CM; Li, SJ; Ma, MG; Wu, Y	Xiang, Tao; Luo, Xiaodan; Zeng, Chunmei; Li, Sijun; Ma, Meigang; Wu, Yuan	2021	BRAIN RESEARCH	Klotho ameliorated cognitive deficits in a temporal lobe epilepsy rat model by inhibiting ferroptosis
J	Karmi, O; Sohn, YS; Zandalinas, SI; Rowland, L; King, SD; Nechushtai, R; Mittler, R	Karmi, Ola; Sohn, Yang-Sung; Zandalinas, Sara, I; Rowland, Linda; King, Skylar D.; Nechushtai, Rachel; Mittler, Ron	2021	FREE RADICAL BIOLOGY AND MEDICINE	Disrupting CISD2 function in cancer cells primarily impacts mitochondrial labile iron levels and triggers TXNIP expression
J	Hao, RL; Ge, JL; Song, XY; Li, F; Sun-Waterhouse, D; Li, DP	Hao, Rili; Ge, Junlin; Song, Xinyu; Li, Feng; Sun-Waterhouse, Dongxiao; Li, Dapeng	2021	ENVIRONMENTAL TOXICOLOGY	Cadmium induces ferroptosis and apoptosis by modulating miR-34a-5p/Sirt1axis in PC12 cells
J	Wang, FL; Yuan, QH; Chen, FY; Pang, JJ; Pan, C; Xu, F; Chen, YG	Wang, Fulin; Yuan, Qiuhuan; Chen, Fengying; Pang, Jiaojiao; Pan, Chang; Xu, Feng; Chen, Yuguo	2021	FRONTIERS IN CELL AND DEVELOPMENTAL BIOLOGY	Fundamental Mechanisms of the Cell Death Caused by Nitrosative Stress
J	Jiang, ZY; Zhou, Y; Zhou, L; Li, SW; Wang, BM	Jiang, Zhen-yu; Zhou, Yi; Zhou, Lu; Li, Shao-wei; Wang, Bang-mao	2021	BIOMED RESEARCH INTERNATIONAL	Identification of Key Genes and Immune Infiltrate in Nonalcoholic Steatohepatitis: A Bioinformatic Analysis
J	Zhang, HL; Wen, M; Chen, JY; Yao, CJ; Lin, X; Lin, ZX; Ru, JN; Zhuge, QC; Yang, S	Zhang, Hengli; Wen, Min; Chen, Jiayu; Yao, Chaojie; Lin, Xiao; Lin, Zhongxiao; Ru, Junnan; Zhuge, Qichuan; Yang, Su	2021	BIOMED RESEARCH INTERNATIONAL	Pyridoxal Isonicotinoyl Hydrazone Improves Neurological Recovery by Attenuating Ferroptosis and Inflammation in Cerebral Hemorrhagic Mice
J	Tuo, QZ; Masaldan, S; Southon, A; Mawal, C; Ayton, S; Bush, AI; Lei, P; Belaidi, AA	Tuo, Qing-Zhang; Masaldan, Shashank; Southon, Adam; Mawal, Celeste; Ayton, Scott; Bush, Ashley, I; Lei, Peng; Belaidi, Abdel Ali	2021	NEUROTHERAPEUTICS	Characterization of Selenium Compounds for Anti-ferroptotic Activity in Neuronal Cells and After Cerebral Ischemia-Reperfusion Injury
J	Birsen, R; Grignano, E; Chapuis, N; Bouscary, D	Birsen, Rudy; Grignano, Eric; Chapuis, Nicolas; Bouscary, Didier	2021	M S-MEDECINE SCIENCES	Ferroptosis and cancer: Physiopathological and therapeutic implications
J	Zhou, P; Zhang, XC; Xin, XQ; Yang, JP; Pan, QF; Liu, C; Liu, Y; Yu, X; Li, ZZ; Jiao, GL; Liu, XW	Zhou, Pan; Zhang, Xican; Xin, Xiaoqian; Yang, Jinpei; Pan, Qiaofei; Liu, Chao; Liu, Yang; Yu, Xiang; Li, Zhizhong; Jiao, Genlong; Liu, Xiaowen	2021	CHEMICAL ENGINEERING JOURNAL	Click chemistry-conjugated protein-drug micelles with anti-ferroptotic and anti-inflammatory properties promote regeneration in spinal cord injury
J	Li, JY; Ren, C; Wang, LX; Yao, RQ; Dong, N; Wu, Y; Tian, YP; Yao, YM	Li, Jing-yan; Ren, Chao; Wang, Li-Xue; Yao, Ren-qi; Dong, Ning; Wu, Yao; Tian, Ying-ping; Yao, Yong-ming	2021	CELL DEATH & DISEASE	Sestrin2 protects dendrite cells against ferroptosis induced by sepsis
J	An, JR; Su, JN; Sun, GY; Wang, QF; Fan, YD; Jiang, N; Yang, YF; Shi, Y	An, Ji-Ren; Su, Jia-Nan; Sun, Gui-Yan; Wang, Qing-Feng; Fan, Ya-Dong; Jiang, Nan; Yang, Yu-Feng; Shi, Yan	2021	NEUROCHEMICAL RESEARCH	Liraglutide Alleviates Cognitive Deficit in db/db Mice: Involvement in Oxidative Stress, Iron Overload, and Ferroptosis
J	Jia, S; Chen, GW; Liang, YH; Liang, X; Meng, CY	Jia, Shu; Chen, Guowu; Liang, Yanhu; Liang, Xiao; Meng, Chunyang	2021	BIOSCIENCE REPORTS	GCH1-regulated miRNAs are potential targets for microglial activation in neuropathic pain
J	Cheng, L; Zhu, XD; Liu, Y; Zhu, K; Lin, K; Li, FJ	Cheng, Lei; Zhu, Xiaodan; Liu, Yang; Zhu, Kai; Lin, Kang; Li, Fujun	2021	ANNALS OF TRANSLATIONAL MEDICINE	ACSL4 contributes to sevoflurane-induced ferroptotic neuronal death in SH-SY5Y cells via the 5 ' AMP-activated protein kinase/mammalian target of rapamycin pathway
J	Liu, WW; Zhou, Y; Duan, WZ; Song, J; Wei, S; Xia, SK; Wang, YY; Du, XH; Li, EC; Ren, CX; Wang, W; Zhan, QM; Wang, Q	Liu, Wenwen; Zhou, Yang; Duan, Wenzhe; Song, Jing; Wei, Song; Xia, Shengkai; Wang, Yingyan; Du, Xiaohui; Li, Encheng; Ren, Caixia; Wang, Wei; Zhan, Qimin; Wang, Qi	2021	CLINICAL AND TRANSLATIONAL MEDICINE	Glutathione peroxidase 4-dependent glutathione high-consumption drives acquired platinum chemoresistance in lung cancer-derived brain metastasis
J	Dietrich, C; Hofmann, TG	Dietrich, Cornelia; Hofmann, Thomas G.	2021	CELLS	Ferroptosis Meets Cell-Cell Contacts
J	Wang, XT; Wang, ZX; Cao, J; Dong, YL; Chen, YX	Wang, Xintong; Wang, Zixu; Cao, Jing; Dong, Yulan; Chen, Yaoxing	2021	INTERNATIONAL JOURNAL OF MOLECULAR SCIENCES	Ferroptosis Mechanisms Involved in Hippocampal-Related Diseases
J	Rabenau, M; Dillberger, B; Gunther, M; Krippner, S; Butterweck, V; Boonen, G; Drewe, J; Eckert, GP; Culmsee, C	Rabenau, Malena; Dillberger, Benjamin; Guenther, Madeline; Krippner, Sylvia; Butterweck, Veronika; Boonen, Georg; Drewe, Juergen; Eckert, Gunter P.; Culmsee, Carsten	2021	ANTIOXIDANTS	Cimicifuga racemosa Extract Ze 450 Re-Balances Energy Metabolism and Promotes Longevity
J	Yao, FP; Cui, XH; Zhang, Y; Bei, ZC; Wang, HQ; Zhao, DX; Wang, H; Yang, YF	Yao, Fengping; Cui, Xiaohong; Zhang, Ying; Bei, Zhuchun; Wang, Hongquan; Zhao, Dongxu; Wang, Hong; Yang, Yongfei	2021	ONCOLOGY LETTERS	Iron regulatory protein 1 promotes ferroptosis by sustaining cellular iron homeostasis in melanoma
J	Gleitze, S; Paula-Lima, A; Nunez, MT; Hidalgo, C	Gleitze, Silvia; Paula-Lima, Andrea; Nunez, Marco T.; Hidalgo, Cecilia	2021	FREE RADICAL BIOLOGY AND MEDICINE	The calcium-iron connection in ferroptosis-mediated neuronal death
J	Chen, X; Kang, R; Kroemer, G; Tang, DL	Chen, Xin; Kang, Rui; Kroemer, Guido; Tang, Daolin	2021	CELL DEATH AND DIFFERENTIATION	Organelle-specific regulation of ferroptosis
J	Li, JY; Yao, YM; Tian, YP	Li, Jing-yan; Yao, Yong-ming; Tian, Ying-ping	2021	FRONTIERS IN IMMUNOLOGY	Ferroptosis: A Trigger of Proinflammatory State Progression to Immunogenicity in Necroinflammatory Disease
J	Hirata, Y; Tsunekawa, Y; Takahashi, M; Oh-hashi, K; Kawaguchi, K; Hayazaki, M; Watanabe, M; Koga, KI; Hattori, Y; Takemori, H; Furuta, K	Hirata, Yoko; Tsunekawa, Yoshiyuki; Takahashi, Mayu; Oh-hashi, Kentaro; Kawaguchi, Kyoka; Hayazaki, Masumi; Watanabe, Miyu; Koga, Ken-ichi; Hattori, Yurika; Takemori, Hiroshi; Furuta, Kyoji	2021	FREE RADICAL BIOLOGY AND MEDICINE	Identification of novel neuroprotective N,N-dimethylaniline derivatives that prevent oxytosis/ferroptosis and localize to late endosomes and lysosomes
J	Wehn, AC; Khalin, I; Duering, M; Hellal, F; Culmsee, C; Vandenabeele, P; Plesnila, N; Terpolilli, NA	Wehn, Antonia Clarissa; Khalin, Igor; Duering, Marco; Hellal, Farida; Culmsee, Carsten; Vandenabeele, Peter; Plesnila, Nikolaus; Terpolilli, Nicole Angela	2021	ACTA NEUROPATHOLOGICA COMMUNICATIONS	RIPK1 or RIPK3 deletion prevents progressive neuronal cell death and improves memory function after traumatic brain injury
J	Li, MY; Dai, XH; Yu, XP; Zou, W; Teng, W; Liu, P; Yu, XY; An, Q; Wen, X	Li, Ming-Yue; Dai, Xiao-Hong; Yu, Xue-Ping; Zou, Wei; Teng, Wei; Liu, Peng; Yu, Xin-Yang; An, Qi; Wen, Xin	2021	JOURNAL OF MOLECULAR NEUROSCIENCE	Scalp Acupuncture Protects Against Neuronal Ferroptosis by Activating The p62-Keap1-Nrf2 Pathway in Rat Models of Intracranial Haemorrhage
J	Luan, PX; Sun, Y; Zhu, Y; Qiao, SQ; Hu, G; Liu, Q; Zhang, ZW	Luan, Peixian; Sun, Yue; Zhu, Yue; Qiao, Senqiu; Hu, Guo; Liu, Qi; Zhang, Ziwei	2021	ECOTOXICOLOGY AND ENVIRONMENTAL SAFETY	Cadmium exposure promotes activation of cerebrum and cerebellum ferroptosis and necrosis in swine
J	Li, HH; Shen, YJ; Xiao, H; Sun, W	Li, Huihua; Shen, Yujun; Xiao, Hui; Sun, Wei	2021	PATHOLOGY RESEARCH AND PRACTICE	Resveratrol attenuates rotenone-induced inflammation and oxidative stress via STAT1 and Nrf2/Keap1/SLC7A11 pathway in a microglia cell line
J	Wen, LR; Zhou, T; Jiang, YM; Gong, L; Yang, B	Wen, Lingrong; Zhou, Ting; Jiang, Yueming; Gong, Liang; Yang, Bao	2021	PHYTOMEDICINE	Identification of prenylated phenolics in mulberry leaf and their neuroprotective activity
J	Gao, JP; Li, YF; Song, R	Gao, Jinpeng; Li, Yunfeng; Song, Ran	2021	NEUROREPORT	SIRT2 inhibition exacerbates p53-mediated ferroptosis in mice following experimental traumatic brain injury
J	Tang, JH; Zhuo, YH; Li, YQ	Tang, Jiahui; Zhuo, Yehong; Li, Yiqing	2021	FRONTIERS IN CELL AND DEVELOPMENTAL BIOLOGY	Effects of Iron and Zinc on Mitochondria: Potential Mechanisms of Glaucomatous Injury
J	Xiong, J; Qi, WC; Liu, JC; Zhang, ZQ; Wang, ZW; Bao, JK; Wu, CF; Liang, FR	Xiong, Jian; Qi, Wenchuan; Liu, Jiacheng; Zhang, Zhenqing; Wang, Ziwen; Bao, Jinku; Wu, Chuanfang; Liang, Fanrong	2021	JOURNAL OF HEALTHCARE ENGINEERING	Research Progress of Ferroptosis: A Bibliometrics and Visual Analysis Study
J	Bao, C; Zhang, J; Xian, SY; Chen, F	Bao, Chong; Zhang, Jing; Xian, Shu-Yue; Chen, Feng	2021	FREE RADICAL RESEARCH	MicroRNA-670-3p suppresses ferroptosis of human glioblastoma cells through targeting ACSL4
J	Zhu, KY; Zhu, X; Sun, SH; Yang, W; Liu, SQ; Tang, Z; Zhang, R; Li, J; Shen, T; Hei, MY	Zhu, Kaiyi; Zhu, Xing; Sun, Shenghui; Yang, Wei; Liu, Shiqi; Tang, Zhen; Zhang, Rong; Li, Jian; Shen, Tao; Hei, Mingyan	2021	EXPERIMENTAL NEUROLOGY	Inhibition of TLR4 prevents hippocampal hypoxic-ischemic injury by regulating ferroptosis in neonatal rats
J	Chen, K; Jiang, XB; Wu, MX; Cao, XM; Bao, WD; Zhu, LQ	Chen, Kai; Jiang, Xiaobing; Wu, Moxin; Cao, Xianming; Bao, Wendai; Zhu, Ling-Qiang	2021	FRONTIERS IN CELL AND DEVELOPMENTAL BIOLOGY	Ferroptosis, a Potential Therapeutic Target in Alzheimer's Disease
J	Kuang, H; Wang, TH; Liu, L; Tang, CH; Li, T; Liu, M; Wang, TP; Zhong, WY; Wang, YY	Kuang, Hong; Wang, Tianhong; Liu, Lei; Tang, Chunhai; Li, Tao; Liu, Ming; Wang, Tianping; Zhong, Weiying; Wang, Yunyan	2021	NEUROSCIENCE LETTERS	Treatment of early brain injury after subarachnoid hemorrhage in the rat model by inhibiting p53-induced ferroptosis
J	Hu, XL; Xu, Y; Xu, H; Jin, CQ; Zhang, HJ; Su, HH; Li, Y; Zhou, KL; Ni, WF	Hu, Xinli; Xu, Yu; Xu, Hui; Jin, Chenqiang; Zhang, Haojie; Su, Haohan; Li, Yao; Zhou, Kailiang; Ni, Wenfei	2021	FRONTIERS IN CELL AND DEVELOPMENTAL BIOLOGY	Progress in Understanding Ferroptosis and Its Targeting for Therapeutic Benefits in Traumatic Brain and Spinal Cord Injuries
J	Peng, X; Tan, QY; Zhou, HH; Xu, J; Gu, Q	Peng, Xing; Tan, Qingyun; Zhou, Huihao; Xu, Jun; Gu, Qiong	2021	FITOTERAPIA	Discovery of phloroglucinols from Hypericum japonicum as ferroptosis inhibitors
J	Bu, ZQ; Yu, HY; Wang, J; He, X; Cui, YR; Feng, JC; Feng, J	Bu, Zhong-Qi; Yu, Hai-Yang; Wang, Jue; He, Xin; Cui, Yue-Ran; Feng, Jia-Chun; Feng, Juan	2021	ASN NEURO	Emerging Role of Ferroptosis in the Pathogenesis of Ischemic Stroke: A New Therapeutic Target?
J	Hinder, L; Pfaff, AL; Emmerich, RE; Michels, S; Schlitzer, M; Culmsee, C	Hinder, L.; Pfaff, A. L.; Emmerich, R. E.; Michels, S.; Schlitzer, M.; Culmsee, C.	2021	JOURNAL OF PHARMACOLOGY AND EXPERIMENTAL THERAPEUTICS	Characterization of Novel Diphenylamine Compounds as Ferroptosis Inhibitors
J	Sevensky, R; Newville, JC; Tang, HL; Robinson, S; Jantzie, LL	Sevensky, Riley; Newville, Jessie C.; Tang, Ho Lam; Robinson, Shenandoah; Jantzie, Lauren L.	2021	CELLS	Cumulative Damage: Cell Death in Posthemorrhagic Hydrocephalus of Prematurity
J	Millan, M; DeGregorio-Rocasolano, N; de la Ossa, NP; Reverte, S; Costa, J; Giner, P; Silva, Y; Sobrino, T; Rodriguez-Yanez, M; Nombela, F; Campos, F; Serena, J; Vivancos, J; Marti-Sistac, O; Cortes, J; Davalos, A; Gasull, T	Millan, Monica; DeGregorio-Rocasolano, Nuria; de la Ossa, Natalia Perez; Reverte, Silvia; Costa, Joan; Giner, Pilar; Silva, Yolanda; Sobrino, Tomas; Rodriguez-Yanez, Manuel; Nombela, Florentino; Campos, Francisco; Serena, Joaquin; Vivancos, Jose; Marti-Sistac, Octavi; Cortes, Jordi; Davalos, Antoni; Gasull, Teresa	2021	ANTIOXIDANTS	Targeting Pro-Oxidant Iron with Deferoxamine as a Treatment for Ischemic Stroke: Safety and Optimal Dose Selection in a Randomized Clinical Trial
J	Petrillo, S; Pietrafusa, N; Trivisano, M; Calabrese, C; Saura, F; Gallo, MG; Bertini, ES; Vigevano, F; Specchio, N; Piemonte, F	Petrillo, Sara; Pietrafusa, Nicola; Trivisano, Marina; Calabrese, Costanza; Saura, Francesca; Gallo, Maria Giovanna; Bertini, Enrico Silvio; Vigevano, Federico; Specchio, Nicola; Piemonte, Fiorella	2021	ANTIOXIDANTS	Imbalance of Systemic Redox Biomarkers in Children with Epilepsy: Role of Ferroptosis
J	Lu, RQ; Jiang, YA; Lai, XX; Liu, SJ; Sun, LT; Zhou, ZW	Lu, Ruiqing; Jiang, Yinan; Lai, Xianxin; Liu, Shujie; Sun, Litao; Zhou, Zhong-Wei	2021	INTERNATIONAL JOURNAL OF MOLECULAR SCIENCES	A Shortage of FTH Induces ROS and Sensitizes RAS-Proficient Neuroblastoma N2A Cells to Ferroptosis
J	Gao, Y; Li, JT; Wu, QL; Wang, SS; Yang, SW; Li, X; Chen, NH; Li, L; Zhang, L	Gao, Yan; Li, Juntong; Wu, Qinglin; Wang, Shasha; Yang, Songwei; Li, Xun; Chen, Naihong; Li, Lin; Zhang, Lan	2021	INTERNATIONAL IMMUNOPHARMACOLOGY	Tetrahydroxy stilbene glycoside ameliorates Alzheimer's disease in APP/ PS1 mice via glutathione peroxidase related ferroptosis
J	Kobayashi, S; Homma, T; Okumura, N; Han, J; Nagaoka, K; Sato, H; Konno, H; Yamada, S; Takao, T; Fujii, J	Kobayashi, Sho; Homma, Takujiro; Okumura, Nobuaki; Han, Jia; Nagaoka, Keita; Sato, Hideyo; Konno, Hiroyuki; Yamada, Sohsuke; Takao, Toshifumi; Fujii, Junichi	2021	FREE RADICAL BIOLOGY AND MEDICINE	Carnosine dipeptidase II (CNDP2) protects cells under cysteine insufficiency by hydrolyzing glutathione-related peptides
J	Shao, L; Dong, C; Geng, DQ; He, Q; Shi, Y	Shao, Li; Dong, Chen; Geng, Deqin; He, Qing; Shi, Yu	2021	BIOCHEMICAL AND BIOPHYSICAL RESEARCH COMMUNICATIONS	Ginkgolide B protects against cognitive impairment in senescence-accelerated P8 mice by mitigating oxidative stress, inflammation and ferroptosis
J	Li, S; Jia, CC; Li, TB; Le, WD	Li, Song; Jia, Congcong; Li, Tianbai; Le, Weidong	2021	NEUROSCIENCE BULLETIN	Hot Topics in Recent Parkinson's Disease Research: Where We are and Where We Should Go
J	Li, DN; Zhang, J; Zhao, XY	Li, Dongning; Zhang, Jie; Zhao, Xiaoyan	2021	CANCER INVESTIGATION	Mechanisms and Molecular Targets of Artemisinin in Cancer Treatment
J	Tan, QY; Fang, YY; Peng, X; Zhou, HH; Xu, J; Gu, Q	Tan, Qingyun; Fang, Yuying; Peng, Xing; Zhou, Huihao; Xu, Jun; Gu, Qiong	2021	BIOORGANIC CHEMISTRY	A new ferroptosis inhibitor, isolated from Ajuga nipponensis, protects neuronal cells via activating NRF2-antioxidant response elements (AREs) pathway
J	Cai, AL; Zheng, N; Garth, JT; Wu, Y; Nie, BB; Lin, KZ; Su, P; Wu, JF; Anne, M; Zhu, LQ; Wang, J; Xu, FQ	Cai, Aoling; Zheng, Ning; Garth, J. Thompson; Wu, Yang; Nie, Binbin; Lin, Kunzhang; Su, Peng; Wu, Jinfeng; Anne, Manyande; Zhu, LingQiang; Wang, Jie; Xu, Fuqiang	2021	HUMAN BRAIN MAPPING	Longitudinal neural connection detection using a ferritin-encoding adeno-associated virus vector and in vivo MRI method
J	Cai, YX; Yang, ZQ	Cai, Yuxiang; Yang, Zhiquan	2021	FRONTIERS IN CELLULAR NEUROSCIENCE	Ferroptosis and Its Role in Epilepsy
J	Zhu, XP; Zhou, YX; Ou, YQ; Cheng, ZB; Han, DQ; Chu, Z; Pan, SA	Zhu, Xiaopeng; Zhou, Yuxiang; Ou, Yangqian; Cheng, Zebo; Han, Deqing; Chu, Zhou; Pan, Sian	2021	AGING-US	Characterization of ferroptosis signature to evaluate the predict prognosis and immunotherapy in glioblastoma
J	Banerjee, P; Balraj, P; Ambhore, NS; Wicher, SA; Britt, RD; Pabelick, CM; Prakash, YS; Sathish, V	Banerjee, Priyanka; Balraj, Premanand; Ambhore, Nilesh Sudhakar; Wicher, Sarah A.; Britt, Rodney D.; Pabelick, Christina M.; Prakash, Y. S.; Sathish, Venkatachalem	2021	SCIENTIFIC REPORTS	Network and co-expression analysis of airway smooth muscle cell transcriptome delineates potential gene signatures in asthma
J	Bao, ZY; Liu, YL; Chen, BL; Miao, Z; Tu, YM; Li, C; Chao, HL; Ye, YF; Xu, XP; Sun, GC; Zhao, PZ; Liu, N; Liu, Y; Wang, XM; Lam, SM; Kagan, VE; Bayir, H; Ji, J	Bao, Zhongyuan; Liu, Yinlong; Chen, Binglin; Miao, Zong; Tu, Yiming; Li, Chong; Chao, Honglu; Ye, Yangfan; Xu, Xiupeng; Sun, Guangchi; Zhao, Pengzhan; Liu, Ning; Liu, Yan; Wang, Xiaoming; Lam, Sin Man; Kagan, Valerian E.; Bayir, Hulya; Ji, Jing	2021	NATURE COMMUNICATIONS	Prokineticin-2 prevents neuronal cell deaths in a model of traumatic brain injury
J	Wei, N; Lu, T; Yang, LB; Dong, YH; Liu, XT	Wei, Na; Lu, Tan; Yang, Libin; Dong, Yonghan; Liu, Xiaotan	2021	FEBS OPEN BIO	Lipoxin A4 protects primary spinal cord neurons from Erastin-induced ferroptosis by activating the Akt/Nrf2/HO-1 signaling pathway
J	Yi, X; Tang, XQ	Yi, Xia; Tang, Xiangqi	2021	FRONTIERS IN CELL AND DEVELOPMENTAL BIOLOGY	Exosomes From miR-19b-3p-Modified ADSCs Inhibit Ferroptosis in Intracerebral Hemorrhage Mice
J	Sepand, MR; Maghsoudi, AS; Shadboorestan, A; Mirnia, K; Aghsami, M; Raoufi, M	Sepand, Mohammad Reza; Maghsoudi, Armin Salek; Shadboorestan, Amir; Mirnia, Kayvan; Aghsami, Mehdi; Raoufi, Mohammad	2021	LIFE SCIENCES	Cigarette smoke-induced toxicity consequences of intracellular iron dysregulation and ferroptosis
J	Bebber, CM; von Karstedt, S	Bebber, Christina M.; von Karstedt, Silvia	2021	MOLECULAR & CELLULAR ONCOLOGY	Non-neuroendocrine differentiation generates a ferroptosis-prone lipidome in small cell lung cancer (SCLC)
J	Yuan, Y; Zhai, YY; Chen, JJ; Xu, XF; Wang, HM	Yuan, Yuan; Zhai, Yanyu; Chen, Jingjiong; Xu, Xiaofeng; Wang, Hongmei	2021	BIOMOLECULES	Kaempferol Ameliorates Oxygen-Glucose Deprivation/Reoxygenation-Induced Neuronal Ferroptosis by Activating Nrf2/SLC7A11/GPX4 Axis
J	Ayton, S; Portbury, S; Kalinowski, P; Agarwal, P; Diouf, I; Schneider, JA; Morris, MC; Bush, AI	Ayton, Scott; Portbury, Stuart; Kalinowski, Pawel; Agarwal, Puja; Diouf, Ibrahima; Schneider, Julie A.; Morris, Martha Clare; Bush, Ashley I.	2021	ALZHEIMERS & DEMENTIA	Regional brain iron associated with deterioration in Alzheimer's disease: A large cohort study and theoretical significance
J	Peng, WJ; Zhu, ZY; Yang, Y; Hou, JW; Lu, JF; Chen, C; Liu, F; Pi, RB	Peng, Weijia; Zhu, Zeyu; Yang, Yang; Hou, Jiawei; Lu, Junfeng; Chen, Chen; Liu, Fang; Pi, Rongbiao	2021	BRAIN RESEARCH BULLETIN	N2L, a novel lipoic acid-niacin dimer, attenuates ferroptosis and decreases lipid peroxidation in HT22 cells
J	Zhou, Y; Liao, J; Mei, ZG; Liu, X; Ge, JW	Zhou, Yue; Liao, Jun; Mei, Zhigang; Liu, Xun; Ge, Jinwen	2021	OXIDATIVE MEDICINE AND CELLULAR LONGEVITY	Insight into Crosstalk between Ferroptosis and Necroptosis: Novel Therapeutics in Ischemic Stroke
J	Mazhar, M; Din, AU; Ali, H; Yang, GQ; Ren, W; Wang, L; Fan, XH; Yang, SJ	Mazhar, Maryam; Din, Ahmad Ud; Ali, Hamid; Yang, Guoqiang; Ren, Wei; Wang, Li; Fan, Xiaohui; Yang, Sijin	2021	CELL DEATH DISCOVERY	Implication of ferroptosis in aging
J	Chen, ZH; Wu, T; Yan, ZY; Zhang, MQ	Chen, Zhuohui; Wu, Tong; Yan, Zhouyi; Zhang, Mengqi	2021	FRONTIERS IN CELL AND DEVELOPMENTAL BIOLOGY	Identification and Validation of an 11-Ferroptosis Related Gene Signature and Its Correlation With Immune Checkpoint Molecules in Glioma
J	Fang, YY; Chen, XC; Tan, QY; Zhou, HH; Xu, J; Gu, Q	Fang, Yuying; Chen, Xiucai; Tan, Qingyun; Zhou, Huihao; Xu, Jun; Gu, Qiong	2021	ACS CENTRAL SCIENCE	Inhibiting Ferroptosis through Disrupting the NCOA4-FTH1 Interaction: A New Mechanism of Action
J	Yan, N; Xu, ZP; Qu, CH; Zhang, JJ	Yan, Nao; Xu, Zhipeng; Qu, Changhua; Zhang, JunJian	2021	INTERNATIONAL IMMUNOPHARMACOLOGY	Dimethyl fumarate improves cognitive deficits in chronic cerebral hypoperfusion rats by alleviating inflammation, oxidative stress, and ferroptosis via NRF2/ARE/NF-kappa B signal pathway
J	Chen, LJ; Na, R; McLane, KD; Thompson, CS; Gao, J; Wang, XL; Ran, QT	Chen, Liuji; Na, Ren; Danae McLane, Kirsten; Thompson, Cody Sylvester; Gao, Ju; Wang, Xinglong; Ran, Qitao	2021	SCIENTIFIC REPORTS	Overexpression of ferroptosis defense enzyme Gpx4 retards motor neuron disease of SOD1G93A mice
J	Piloni, NE; Vargas, R; Fernandez, V; Videla, LA; Puntarulo, S	Piloni, Natacha E.; Vargas, Romina; Fernandez, Virginia; Videla, Luis A.; Puntarulo, Susana	2021	BIOMETALS	Effects of acute iron overload on Nrf2-related glutathione metabolism in rat brain
J	Zhao, LL; Gong, HX; Huang, HJ; Tuerhong, G; Xia, HM	Zhao, Lili; Gong, Haixia; Huang, Haijin; Tuerhong, Gulisitan; Xia, Haimei	2021	ACS CHEMICAL NEUROSCIENCE	Participation of Mind Bomb-2 in Sevoflurane Anesthesia Induces Cognitive Impairment in Aged Mice via Modulating Ferroptosis
J	Si, WW; Huang, ZF; Li, XR; Zhao, LJ; Ji, YC; Li, H; Liu, XL; Ye, SY; Chen, DF; Liu, HL; Kuang, WH; Zhu, ML	Si, Wenwen; Huang, Zifeng; Li, Xinrong; Zhao, Lijun; Ji, Yichun; Li, Hang; Liu, Xuelei; Ye, Shanyu; Chen, Dongfeng; Liu, Helu; Kuang, Weihong; Zhu, Meiling	2021	BIOCHEMICAL AND BIOPHYSICAL RESEARCH COMMUNICATIONS	Super-enhancer-driven Sorting Nexin 5 expression promotes dopaminergic neuronal ferroptosis in Parkinson's disease models
J	Otasevic, V; Vucetic, M; Grigorov, I; Martinovic, V; Stancic, A	Otasevic, V.; Vucetic, M.; Grigorov, I.; Martinovic, V.; Stancic, A.	2021	OXIDATIVE MEDICINE AND CELLULAR LONGEVITY	Ferroptosis in Different Pathological Contexts Seen through the Eyes of Mitochondria
J	Ajoolabady, A; Aslkhodapasandhokmabad, H; Libby, P; Tuomeilehto, J; Lip, GYH; Penninger, JM; Richarrdson, DR; Tang, DL; Zhou, H; Wang, SY; Kionsky, DJ; Kroemer, G; Ren, J	Ajoolabady, Amir; Aslkhodapasandhokmabad, Hami; Libby, Peter; Tuomeilehto, Jaakko; Lip, Gregory Y. H.; Penninger, Josef M.; Richarrdson, Des. R.; Tang, Daoli; Zhou, Hao; Wang, Shuyi; Kionsky, Daniel . J.; Kroemer, Guido; Ren, Jun	2021	TRENDS IN ENDOCRINOLOGY AND METABOLISM	Ferritinophagy and ferroptosis in the management of metabolic diseases
J	Aldrovandi, M; Fedorova, M; Conrad, M	Aldrovandi, Maceler; Fedorova, Maria; Conrad, Marcus	2021	TRENDS IN ENDOCRINOLOGY AND METABOLISM	Juggling with lipids, a game of Russian roulette
J	Wu, LJ; Liu, MJ; Liang, JT; Li, NN; Yang, DD; Cai, JJ; Zhang, Y; He, Y; Chen, ZG; Ma, T	Wu, Lijuan; Liu, Meijun; Liang, Jingtao; Li, Nannan; Yang, Dongdong; Cai, Junjie; Zhang, Yong; He, Yuan; Chen, Zhigang; Ma, Tao	2021	FRONTIERS IN PHARMACOLOGY	Ferroptosis as a New Mechanism in Parkinson's Disease Therapy Using Traditional Chinese Medicine
J	Liu, TY; Li, XH; Cui, YT; Meng, PP; Zeng, GH; Wang, Q; Wang, YY	Liu, Tongye; Li, Xinhe; Cui, Yiteng; Meng, Pingping; Zeng, Guanghui; Wang, Qiang; Wang, Yuyang	2021	FRONTIERS IN NEUROSCIENCE	Bioinformatics Analysis Identifies Potential Ferroptosis Key Genes in the Pathogenesis of Intracerebral Hemorrhage
J	Matsuo, T; Adachi-Tominari, K; Sano, O; Kamei, T; Nogami, M; Ogi, K; Okano, H; Yano, M	Matsuo, Tsuyoshi; Adachi-Tominari, Keiko; Sano, Osamu; Kamei, Takayuki; Nogami, Masahiro; Ogi, Kazuhiro; Okano, Hideyuki; Yano, Masato	2021	BIOCHEMICAL AND BIOPHYSICAL RESEARCH COMMUNICATIONS	Involvement of ferroptosis in human motor neuron cell death
J	Moujalled, D; Strasser, A; Liddell, JR	Moujalled, Diane; Strasser, Andreas; Liddell, Jeffrey R.	2021	CELL DEATH AND DIFFERENTIATION	Molecular mechanisms of cell death in neurological diseases
J	Tan, QY; Fang, YY; Gu, Q	Tan, Qingyun; Fang, Yuying; Gu, Qiong	2021	FRONTIERS IN PHARMACOLOGY	Mechanisms of Modulation of Ferroptosis and Its Role in Central Nervous System Diseases
J	Zhang, YF; Lu, XY; Tai, B; Li, WJ; Li, T	Zhang, Yongfa; Lu, Xiaoyang; Tai, Bai; Li, Weijia; Li, Tao	2021	FRONTIERS IN CELLULAR NEUROSCIENCE	Ferroptosis and Its Multifaceted Roles in Cerebral Stroke
J	Suo, LG; Zhang, D; Zhang, C	Suo, Lingge; Zhang, Di; Zhang, Chun	2021	INVESTIGATIVE OPHTHALMOLOGY & VISUAL SCIENCE	Proteomics Analysis of Excitotoxicity Neurodegeneration in Retinal and Optic Nerves: N-Methyl-D-Aspartate-induced Ferroptosis, Autophagy, and Apoptosis
J	Becquer-Viart, MA; Armentero-Lopez, A; Alvarez-Alminaque, D; Fernandez-Acosta, R; Matos-Peralta, Y; D'Vries, RF; Marin-Prida, J; Pardo-Andreu, GL	Becquer-Viart, Maria Angeles; Armentero-Lopez, Adonis; Alvarez-Alminaque, Daniel; Fernandez-Acosta, Roberto; Matos-Peralta, Yasser; D'Vries, Richard F.; Marin-Prida, Javier; Pardo-Andreu, Gilberto L.	2021	MOLECULES	Gossypitrin, A Naturally Occurring Flavonoid, Attenuates Iron-Induced Neuronal and Mitochondrial Damage
J	Vitalakumar, D; Sharma, A; Flora, SJS	Vitalakumar, D.; Sharma, Ankita; Flora, Swaran J. S.	2021	JOURNAL OF BIOCHEMICAL AND MOLECULAR TOXICOLOGY	Ferroptosis: A potential therapeutic target for neurodegenerative diseases
J	Szabo, I; Varga, VE; Dvoracsko, S; Farkas, AE; Kormoczi, T; Berkecz, R; Kecskes, S; Menyhart, A; Frank, R; Hantosi, D; Cozzi, NV; Frecska, E; Tomboly, C; Krizbai, IA; Bari, F; Farkas, E	Szabo, Irisz; Varga, Viktoria E.; Dvoracsko, Szabolcs; Farkas, Attila E.; Kormoczi, Timea; Berkecz, Robert; Kecskes, Szilvia; Menyhart, Akos; Frank, Rita; Hantosi, Dora; Cozzi, Nicholas V.; Frecska, Ede; Tomboly, Csaba; Krizbai, Istvan A.; Bari, Ferenc; Farkas, Eszter	2021	NEUROPHARMACOLOGY	N,N-Dimethyltryptamine attenuates spreading depolarization and restrains neurodegeneration by sigma-1 receptor activation in the ischemic rat brain
J	Haddad, M; Herve, V; Ben Khedher, MR; Rabanel, JM; Ramassamy, C	Haddad, Mohamed; Herve, Vincent; Ben Khedher, Mohamed Raafet; Rabanel, Jean-Michel; Ramassamy, Charles	2021	ANTIOXIDANTS & REDOX SIGNALING	Glutathione: An Old and Small Molecule with Great Functions and New Applications in the Brain and in Alzheimer's Disease
J	Tian, RL; Abarientos, A; Hong, JS; Hashemi, SH; Yan, R; Drager, N; Leng, K; Nalls, MA; Singleton, AB; Xu, K; Faghri, F; Kampmann, M	Tian, Ruilin; Abarientos, Anthony; Hong, Jason; Hashemi, Sayed Hadi; Yan, Rui; Drager, Nina; Leng, Kun; Nalls, Mike A.; Singleton, Andrew B.; Xu, Ke; Faghri, Faraz; Kampmann, Martin	2021	NATURE NEUROSCIENCE	Genome-wide CRISPRi/a screens in human neurons link lysosomal failure to ferroptosis
J	Song, LM; Xiao, ZX; Zhang, N; Yu, XQ; Cui, W; Xie, JX; Xu, HM	Song, Li-Mei; Xiao, Zhi-Xin; Zhang, Na; Yu, Xiao-Qi; Cui, Wei; Xie, Jun-Xia; Xu, Hua-Min	2021	ISCIENCE	Apoferritin improves motor deficits in MPTP-treated mice by regulating brain iron metabolism and ferroptosis
J	Lu, YX; Yang, Q; Su, YB; Ji, Y; Li, GB; Yang, XZ; Xu, LY; Lu, ZL; Dong, JJ; Wu, Y; Bei, JX; Pan, CY; Gu, XQ; Li, B	Lu, Yuxiong; Yang, Qing; Su, Yubin; Ji, Yin; Li, Guobang; Yang, Xianzhi; Xu, Liyan; Lu, Zhaoliang; Dong, Jiajun; Wu, Yi; Bei, Jin-Xin; Pan, Chaoyun; Gu, Xiaoqiong; Li, Bo	2021	CELL DEATH & DISEASE	MYCN mediates TFRC-dependent ferroptosis and reveals vulnerabilities in neuroblastoma
J	Chen, XS; Gao, C; Yan, YN; Cheng, ZQ; Chen, G; Rui, TY; Luo, CL; Gao, Y; Wang, T; Chen, XP; Tao, LY	Chen, Xueshi; Gao, Cheng; Yan, Ya'nan; Cheng, Zhiqi; Chen, Guang; Rui, Tongyu; Luo, Chengliang; Gao, Yuan; Wang, Tao; Chen, Xiping; Tao, Luyang	2021	EXPERIMENTAL NEUROLOGY	Ruxolitinib exerts neuroprotection via repressing ferroptosis in a mouse model of traumatic brain injury
J	Bao, ZY; Hua, LY; Ye, YF; Wang, DJ; Li, C; Xie, Q; Wakimoto, H; Gong, Y; Ji, J	Bao, Zhongyuan; Hua, Lingyang; Ye, TYangfan; Wang, Daijun; Li, Chong; Xie, Qing; Wakimoto, Hiroaki; Gong, Ye; Ji, Jing	2021	NEURO-ONCOLOGY	MEF2C silencing downregulates NF2 and E-cadherin and enhances Erastin-induced ferroptosis in meningioma
J	Ren, JX; Li, C; Yan, XL; Qu, Y; Yang, Y; Guo, ZN	Ren, Jia-Xin; Li, Chao; Yan, Xiu-Li; Qu, Yang; Yang, Yi; Guo, Zhen-Ni	2021	OXIDATIVE MEDICINE AND CELLULAR LONGEVITY	Crosstalk between Oxidative Stress and Ferroptosis/Oxytosis in Ischemic Stroke: Possible Targets and Molecular Mechanisms
J	Wang, Y; Wang, SW; Xin, Y; Zhang, JY; Wang, SF; Yang, Z; Liu, CH	Wang, Yi; Wang, Shengwen; Xin, Yu; Zhang, Jinyue; Wang, Shaofan; Yang, Zhuo; Liu, Chunhua	2021	LIFE SCIENCES	Hydrogen sulfide alleviates the anxiety-like and depressive-like behaviors of type 1 diabetic mice via inhibiting inflammation and ferroptosis
J	Wen, LR; He, MY; Yin, CX; Jiang, YM; Luo, DH; Yang, B	Wen, Lingrong; He, Mingyang; Yin, Chunxiao; Jiang, Yueming; Luo, Donghui; Yang, Bao	2021	LWT-FOOD SCIENCE AND TECHNOLOGY	Phenolics in Citrus aurantium fruit identified by UHPLC-MS/MS and their bioactivities
J	Jin, YZ; Zhuang, YX; Liu, M; Che, JX; Dong, XW	Jin, Yizhen; Zhuang, Yuxin; Liu, Mei; Che, Jinxin; Dong, Xiaowu	2021	DRUG DISCOVERY TODAY	Inhibiting ferroptosis: A novel approach for stroke therapeutics
J	Wan, RJ; Peng, W; Xia, QX; Zhou, HH; Mao, XY	Wan, Rong-Jun; Peng, Wang; Xia, Qin-Xuan; Zhou, Hong-Hao; Mao, Xiao-Yuan	2021	CNS NEUROSCIENCE & THERAPEUTICS	Ferroptosis-related gene signature predicts prognosis and immunotherapy in glioma
J	Geng, ZW; Guo, ZL; Guo, RB; Ye, RD; Zhu, WS; Yan, B	Geng, Zhiwen; Guo, Zhiliang; Guo, Ruibing; Ye, Ruidong; Zhu, Wusheng; Yan, Bernard	2021	BRAIN RESEARCH BULLETIN	Ferroptosis and traumatic brain injury
J	Qu, MD; Zhang, H; Chen, ZY; Sun, XF; Zhu, SN; Nan, K; Chen, WK; Miao, CH	Qu, Mengdi; Zhang, Hao; Chen, Zhaoyuan; Sun, Xingfeng; Zhu, Shuainan; Nan, Ke; Chen, Wankun; Miao, Changhong	2021	FRONTIERS IN MEDICINE	The Role of Ferroptosis in Acute Respiratory Distress Syndrome
J	Tuo, QZ; Zhang, ST; Lei, P	Tuo, Qing-zhang; Zhang, Shu-ting; Lei, Peng	2022	MEDICINAL RESEARCH REVIEWS	Mechanisms of neuronal cell death in ischemic stroke and their therapeutic implications
J	Wang, PN; Cui, YM; Ren, QQ; Yan, BQ; Zhao, YS; Yu, P; Gao, GF; Shi, HL; Chang, SY; Chang, YZ	Wang, Peina; Cui, Yanmei; Ren, Qianqian; Yan, Bingqi; Zhao, Yashuo; Yu, Peng; Gao, Guofen; Shi, Honglian; Chang, Shiyang; Chang, Yan-Zhong	2021	CELL DEATH & DISEASE	Mitochondrial ferritin attenuates cerebral ischaemia/reperfusion injury by inhibiting ferroptosis
J	Ge, MH; Tian, H; Mao, L; Li, DY; Lin, JQ; Hu, HS; Huang, SC; Zhang, CJ; Mei, XF	Ge, Ming-hao; Tian, He; Mao, Liang; Li, Dao-yong; Lin, Jia-quan; Hu, Heng-shuo; Huang, Shuo-cheng; Zhang, Chuan-jie; Mei, Xi-fan	2021	CNS NEUROSCIENCE & THERAPEUTICS	Zinc attenuates ferroptosis and promotes functional recovery in contusion spinal cord injury by activating Nrf2/GPX4 defense pathway
J	Xiong, QH; Li, X; Li, WJ; Chen, GX; Xiao, H; Li, P; Wu, CX	Xiong, Qiuhong; Li, Xin; Li, Wenjing; Chen, Guangxin; Xiao, Han; Li, Ping; Wu, Changxin	2021	FRONTIERS IN MOLECULAR BIOSCIENCES	WDR45 Mutation Impairs the Autophagic Degradation of Transferrin Receptor and Promotes Ferroptosis
J	Hao, LJ; Mi, J; Song, LP; Guo, YN; Li, YL; Yin, YR; Zhang, C	Hao, Lijun; Mi, Jun; Song, Liping; Guo, Yinnan; Li, Yanli; Yin, Yiru; Zhang, Ce	2021	NEUROSCIENCE	SLC40A1 Mediates Ferroptosis and Cognitive Dysfunction in Type 1 Diabetes
J	Zhao, HK; Li, XQ; Yang, L; Zhang, L; Jiang, XB; Gao, WW; Chen, P; Cheng, YY; Wang, FL; Liu, JR	Zhao, Haikang; Li, Xiaoqiang; Yang, Lei; Zhang, Liang; Jiang, Xiaobing; Gao, Wenwen; Chen, Peng; Cheng, Yingying; Wang, Fenglu; Liu, Jianrong	2021	NEUROCHEMICAL RESEARCH	Isorhynchophylline Relieves Ferroptosis-Induced Nerve Damage after Intracerebral Hemorrhage Via miR-122-5p/TP53/SLC7A11 Pathway
J	Liu, H; Zhao, ZB; Wu, T; Zhang, Q; Lu, FY; Gu, J; Jiang, TW; Xue, JZ	Liu, Hui; Zhao, Zongbo; Wu, Tao; Zhang, Qiu; Lu, Fenying; Gu, Jie; Jiang, Tingwang; Xue, Jianzhong	2021	JOURNAL OF CELLULAR AND MOLECULAR MEDICINE	Inhibition of autophagy-dependent pyroptosis attenuates cerebral ischaemia/reperfusion injury
J	Shcheglov, AS; Tsarkova, AS	Shcheglov, A. S.; Tsarkova, A. S.	2021	BULLETIN OF RUSSIAN STATE MEDICAL UNIVERSITY	THE POTENTIAL OF USING THE BIOLUMINESCENT SYSTEM OF CHAETOPTERUS VARIOPEDATUS TO STUDY FERROPTOSIS IN LIVING ORGANISMS
J	Qin, DL; Wang, Jm; Le, A; Wang, TJ; Chen, XM; Wang, J	Qin, Delong; Wang, Junmin; Le, Anh; Wang, Tom J.; Chen, Xuemei; Wang, Jian	2021	CELLS	Traumatic Brain Injury: Ultrastructural Features in Neuronal Ferroptosis, Glial Cell Activation and Polarization, and Blood-Brain Barrier Breakdown
J	Beharier, O; Kajiwara, K; Sadovsky, Y	Beharier, Ofer; Kajiwara, Kazuhiro; Sadovsky, Yoel	2021	PLACENTA	Ferroptosis, trophoblast lipotoxic damage, and adverse pregnancy outcome
J	Monteleone, L; Speciale, A; Valenti, GE; Traverso, N; Ravera, S; Garbarino, O; Leardi, R; Farinini, E; Roveri, A; Ursini, F; Cantoni, C; Pronzato, MA; Marinari, UM; Marengo, B; Domenicotti, C	Monteleone, Lorenzo; Speciale, Andrea; Valenti, Giulia Elda; Traverso, Nicola; Ravera, Silvia; Garbarino, Ombretta; Leardi, Riccardo; Farinini, Emanuele; Roveri, Antonella; Ursini, Fulvio; Cantoni, Claudia; Pronzato, Maria Adelaide; Marinari, Umberto Maria; Marengo, Barbara; Domenicotti, Cinzia	2021	ANTIOXIDANTS	PKC alpha Inhibition as a Strategy to Sensitize Neuroblastoma Stem Cells to Etoposide by Stimulating Ferroptosis
J	Ficiara, E; Munir, Z; Boschi, S; Caligiuri, ME; Guiot, C	Ficiara, Eleonora; Munir, Zunaira; Boschi, Silvia; Caligiuri, Maria Eugenia; Guiot, Caterina	2021	INTERNATIONAL JOURNAL OF MOLECULAR SCIENCES	Alteration of Iron Concentration in Alzheimer's Disease as a Possible Diagnostic Biomarker Unveiling Ferroptosis
J	Lee, CS; Kim, S; Hwang, G; Song, J	Lee, Choong-Sil; Kim, Seungyeon; Hwang, Gyuho; Song, Jaewhan	2021	INTERNATIONAL JOURNAL OF MOLECULAR SCIENCES	Deubiquitinases: Modulators of Different Types of Regulated Cell Death
J	Qu, Y; Qi, L; Hao, LG; Zhu, J	Qu, Yi; Qi, Li; Hao, Liguo; Zhu, Jian	2021	ONCOLOGY LETTERS	Upregulation of circ-ASPH contributes to glioma cell proliferation and aggressiveness by targeting the miR-599/AR/SOCS2-AS1 signaling pathway
J	Feng, Z; Min, LX; Chen, H; Deng, WW; Tan, ML; Liu, HL; Hou, JM	Feng, Zhou; Min, Lingxia; Chen, Hui; Deng, Weiwei; Tan, Mingliang; Liu, Hongliang; Hou, Jingming	2021	REDOX BIOLOGY	Iron overload in the motor cortex induces neuronal ferroptosis following spinal cord injury
J	Wu, HY; Wang, YL; Tong, LJ; Yan, H; Sun, ZM	Wu, Haiyang; Wang, Yulin; Tong, Linjian; Yan, Hua; Sun, Zhiming	2021	FRONTIERS IN CELL AND DEVELOPMENTAL BIOLOGY	Global Research Trends of Ferroptosis: A Rapidly Evolving Field With Enormous Potential
J	Huang, RX; Dong, R; Wang, N; He, YC; Zhu, PN; Wang, C; Lan, BW; Gao, YF; Sun, LK	Huang, Renxuan; Dong, Rui; Wang, Nan; He, Yichun; Zhu, Peining; Wang, Chong; Lan, Beiwu; Gao, Yufei; Sun, Liankun	2021	CELLULAR AND MOLECULAR NEUROBIOLOGY	Adaptive Changes Allow Targeting of Ferroptosis for Glioma Treatment
J	Liang, ZB; Currais, A; Soriano-Castell, D; Schubert, D; Maher, P	Liang, Zhibin; Currais, Antonio; Soriano-Castell, David; Schubert, David; Maher, Pamela	2021	PHARMACOLOGY & THERAPEUTICS	Natural products targeting mitochondria: emerging therapeutics for age-associated neurological disorders
J	Wang, XD; Kang, S	Wang, Xiao-dong; Kang, Sheng	2021	OPEN BIOLOGY	Ferroptosis in myocardial infarction: not a marker but a maker
J	Wang, HX; Huo, XD; Han, CY; Ning, J; Chen, HG; Li, B; Liu, JZ; Ma, WT; Li, QB; Yu, YH; Shi, KM	Wang, Huixing; Huo, Xiaodong; Han, Chenyang; Ning, Jiang; Chen, Hongguang; Li, Bo; Liu, Jingzhi; Ma, Wenting; Li, Quanbo; Yu, Yonghao; Shi, Kemei	2021	MOLECULAR AND CELLULAR BIOCHEMISTRY	Ferroptosis is involved in the development of neuropathic pain and allodynia
J	Huang, ZF; Si, WW; Li, XR; Ye, SY; Liu, XL; Ji, YC; Hao, XQ; Chen, DF; Zhu, ML	Huang, Zifeng; Si, Wenwen; Li, Xinrong; Ye, Shanyu; Liu, Xuelei; Ji, Yichun; Hao, Xiaoqian; Chen, Dongfeng; Zhu, Meiling	2021	EVIDENCE-BASED COMPLEMENTARY AND ALTERNATIVE MEDICINE	Moxibustion Protects Dopaminergic Neurons in Parkinson's Disease through Antiferroptosis
J	Guo, Y; Du, JY; Xiao, CC; Xiang, P; Deng, YF; Hei, ZQ; Li, X	Guo, Yue; Du, Jingyi; Xiao, Cuicui; Xiang, Ping; Deng, Yifan; Hei, Ziqing; Li, Xiang	2021	EUROPEAN JOURNAL OF PAIN	Inhibition of ferroptosis-like cell death attenuates neuropathic pain reactions induced by peripheral nerve injury in rats
J	Liu, YB; Fang, YJ; Zhang, ZY; Luo, YJ; Zhang, AK; Lenahan, C; Chen, S	Liu, Yibo; Fang, Yuanjian; Zhang, Zeyu; Luo, Yujie; Zhang, Anke; Lenahan, Cameron; Chen, Sheng	2021	JOURNAL OF NEUROCHEMISTRY	Ferroptosis: An emerging therapeutic target in stroke
J	Sparvero, LJ; Tian, H; Amoscato, AA; Sun, WY; Anthonymuthu, TS; Tyurina, YY; Kapralov, O; Javadov, S; He, RR; Watkins, SC; Winograd, N; Kagan, VE; Bayir, H	Sparvero, Louis J.; Tian, Hua; Amoscato, Andrew A.; Sun, Wan-Yang; Anthonymuthu, Tamil S.; Tyurina, Yulia Y.; Kapralov, Oleksandr; Javadov, Sabzali; He, Rong-Rong; Watkins, Simon C.; Winograd, Nicholas; Kagan, Valerian E.; Bayir, Hulya	2021	ANGEWANDTE CHEMIE-INTERNATIONAL EDITION	Direct Mapping of Phospholipid Ferroptotic Death Signals in Cells and Tissues by Gas Cluster Ion Beam Secondary Ion Mass Spectrometry (GCIB-SIMS)
J	Huang, L; He, SL; Cai, Q; Li, F; Wang, SW; Tao, K; Xi, Y; Qin, HZ; Gao, GD; Feng, DY	Huang, Lu; He, Shulei; Cai, Qing; Li, Fei; Wang, Siwei; Tao, Kai; Xi, Ye; Qin, Huaizhou; Gao, Guodong; Feng, Dayun	2021	BIOCHEMICAL AND BIOPHYSICAL RESEARCH COMMUNICATIONS	Polydatin alleviates traumatic brain injury: Role of inhibiting ferroptosis
J	Liu, PF; Yuan, J; Feng, YT; Chen, X; Wang, GS; Zhao, L	Liu, Pengfei; Yuan, Jing; Feng, Yetong; Chen, Xin; Wang, Guangsuo; Zhao, Lei	2021	CELL DEATH DISCOVERY	Ferroptosis contributes to isoflurane-induced neurotoxicity and learning and memory impairment
J	Bebber, CM; Thomas, ES; Stroh, J; Chen, ZY; Androulidaki, A; Schmitt, A; Hohne, MN; Stuker, L; Alves, CD; Khonsari, A; Dammert, MA; Parmaksiz, F; Tumbrink, HL; Beleggia, F; Sos, ML; Riemer, J; George, J; Brodesser, S; Thomas, RK; Reinhardt, HC; von Karstedt, S	Bebber, Christina M.; Thomas, Emily S.; Stroh, Jenny; Chen, Zhiyi; Androulidaki, Ariadne; Schmitt, Anna; Hoehne, Michaela N.; Stueker, Lukas; Alves, Cleidson de Padua; Khonsari, Armin; Dammert, Marcel A.; Parmaksiz, Fatma; Tumbrink, Hannah L.; Beleggia, Filippo; Sos, Martin L.; Riemer, Jan; George, Julie; Brodesser, Susanne; Thomas, Roman K.; Reinhardt, H. Christian; von Karstedt, Silvia	2021	NATURE COMMUNICATIONS	Ferroptosis response segregates small cell lung cancer (SCLC) neuroendocrine subtypes
J	Chen, JM; Yang, L; Geng, LX; He, JN; Chen, L; Sun, Q; Zhao, J; Wang, XP	Chen, Junmin; Yang, Lan; Geng, Lianxia; He, Junna; Chen, Lei; Sun, Qian; Zhao, Jing; Wang, Xiaopeng	2021	FRONTIERS IN CELLULAR NEUROSCIENCE	Inhibition of Acyl-CoA Synthetase Long-Chain Family Member 4 Facilitates Neurological Recovery After Stroke by Regulation Ferroptosis
J	Cao, H; Zuo, CC; Huang, YQ; Zhu, LD; Zhao, JL; Yang, YY; Jiang, YS; Wang, FR	Cao, Huan; Zuo, Chengchao; Huang, Yaqi; Zhu, Liudi; Zhao, Jianling; Yang, Yuyan; Jiang, Yongsheng; Wang, Furong	2021	BEHAVIOURAL BRAIN RESEARCH	Hippocampal proteomic analysis reveals activation of necroptosis and ferroptosis in a mouse model of chronic unpredictable mild stress-induced depression
J	Zheng, K; Dong, Y; Yang, R; Liang, YF; Wu, HQ; He, ZD	Zheng, Kai; Dong, Yun; Yang, Rong; Liang, Youfang; Wu, Haiqiang; He, Zhendan	2021	PHARMACOLOGICAL RESEARCH	Regulation of ferroptosis by bioactive phytochemicals: Implications for medical nutritional therapy
J	Song, SC; Gao, YX; Sheng, Y; Rui, TY; Luo, CL	Song, Shunchen; Gao, Yaxuan; Sheng, Yi; Rui, Tongyu; Luo, Chengliang	2021	HISTOLOGY AND HISTOPATHOLOGY	Targeting NRF2 to suppress ferroptosis in brain injury
J	Floros, KV; Cai, JY; Jacob, S; Kurupi, R; Fairchild, CK; Shende, M; Coon, CM; Powell, KM; Belvin, BR; Hu, B; Puchalapalli, M; Ramamoorthy, S; Swift, K; Lewis, JP; Dozmorov, MG; Glod, J; Koblinski, JE; Boikos, SA; Faber, AC	Floros, Konstantinos, V; Cai, JinYang; Jacob, Sheeba; Kurupi, Richard; Fairchild, Carter K.; Shende, Mayuri; Coon, Colin M.; Powell, Krista M.; Belvin, Benjamin R.; Hu, Bin; Puchalapalli, Madhavi; Ramamoorthy, Sivapriya; Swift, Kimberly; Lewis, Janina P.; Dozmorov, Mikhail G.; Glod, John; Koblinski, Jennifer E.; Boikos, Sosipatros A.; Faber, Anthony C.	2021	CANCER RESEARCH	MYCN-Amplified Neuroblastoma Is Addicted to Iron and Vulnerable to Inhibition of the System Xc-/Glutathione Axis
J	Zhao, TT; Guo, XJ; Sun, Y	Zhao, Tantai; Guo, Xiaojian; Sun, Yun	2021	AGING AND DISEASE	Iron Accumulation and Lipid Peroxidation in the Aging Retina: Implication of Ferroptosis in Age-Related Macular Degeneration
J	Li, XR; Si, WW; Li, Z; Tian, Y; Liu, XL; Ye, SY; Huang, ZF; Ji, YC; Zhao, CP; Hao, XQ; Chen, DF; Zhu, ML	Li, Xinrong; Si, Wenwen; Li, Zhan; Tian, Ye; Liu, Xuelei; Ye, Shanyu; Huang, Zifeng; Ji, Yichun; Zhao, Caiping; Hao, Xiaoqian; Chen, Dongfeng; Zhu, Meiling	2021	INTERNATIONAL JOURNAL OF MOLECULAR MEDICINE	miR-335 promotes ferroptosis by targeting ferritin heavy chain 1 in in vivo and in vitro models of Parkinson's disease
J	Guo, HH; Zhu, LL; Tang, PP; Chen, D; Li, YC; Li, JB; Bao, C	Guo, Huihui; Zhu, Lili; Tang, Pingping; Chen, Dong; Li, Yancai; Li, Jianbing; Bao, Chao	2021	INTERNATIONAL JOURNAL OF MOLECULAR MEDICINE	Carthamin yellow improves cerebral ischemia-reperfusion injury by attenuating inflammation and ferroptosis in rats
J	Xiao, JT; Zhang, SS; Tu, BJ; Jiang, XJ; Cheng, SQ; Tang, QH; Zhang, J; Qin, X; Wang, B; Zou, Z; Chen, CZ	Xiao, Junting; Zhang, Shanshan; Tu, Baijie; Jiang, Xuejun; Cheng, Shuqun; Tang, Qianghu; Zhang, Jun; Qin, Xia; Wang, Bin; Zou, Zhen; Chen, Chengzhi	2021	FOOD AND CHEMICAL TOXICOLOGY	Arsenite induces ferroptosis in the neuronal cells via activation of ferritinophagy
J	Johnson, J; Mercado-Ayon, E; Mercado-Ayon, Y; Dong, YN; Halawani, S; Ngaba, L; Lynch, DR	Johnson, Joseph; Mercado-Ayon, Elizabeth; Mercado-Ayon, Yesica; Dong, Yi Na; Halawani, Sarah; Ngaba, Lucie; Lynch, David R.	2021	ARCHIVES OF BIOCHEMISTRY AND BIOPHYSICS	Mitochondrial dysfunction in the development and progression of neurodegenerative diseases
J	Nishizawa, H; Matsumoto, M; Chen, G; Ishii, Y; Tada, K; Onodera, M; Kato, H; Muto, A; Tanaka, K; Igarashi, K	Nishizawa, Hironari; Matsumoto, Mitsuyo; Chen, Guan; Ishii, Yusho; Tada, Keisuke; Onodera, Masafumi; Kato, Hiroki; Muto, Akihiko; Tanaka, Kozo; Igarashi, Kazuhiko	2021	CELL DEATH & DISEASE	Lipid peroxidation and the subsequent cell death transmitting from ferroptotic cells to neighboring cells
J	Li, BY; Jiang, YJ; Wang, T; He, X; Ma, L; Li, BX; Li, YS	Li, Bingyun; Jiang, Yujia; Wang, Ting; He, Xi; Ma, Lin; Li, Baixiang; Li, Yanshu	2021	SCIENCE OF THE TOTAL ENVIRONMENT	Effect of atrazine on accumulation of iron via the iron transport proteins in the midbrain of SD rats
J	Park, MW; Cha, HW; Kim, J; Kim, JH; Yang, H; Yoon, S; Boonpraman, N; Yi, SS; Yoo, ID; Moon, JS	Park, Min Woo; Cha, Hyeon Woo; Kim, Junhyung; Kim, Jung Han; Yang, Haesung; Yoon, Sunmi; Boonpraman, Napissara; Yi, Sun Shin; Yoo, Ik Dong; Moon, Jong-Seok	2021	REDOX BIOLOGY	NOX4 promotes ferroptosis of astrocytes by oxidative stress-induced lipid peroxidation via the impairment of mitochondrial metabolism in Alzheimer?s diseases
J	Saito, Y	Saito, Yoshiro	2021	ARCHIVES OF BIOCHEMISTRY AND BIOPHYSICS	Lipid peroxidation products as a mediator of toxicity and adaptive response - The regulatory role of selenoprotein and vitamin E
J	Li, SS; Wang, M; Wang, YL; Guo, YT; Tao, XX; Wang, XC; Cao, Y; Tian, SS; Li, QL	Li, Shanshan; Wang, Meng; Wang, Youlin; Guo, Yuting; Tao, Xiaoxiao; Wang, Xuncui; Cao, Yin; Tian, Shasha; Li, Qinglin	2021	TOXICOLOGY IN VITRO	p53-mediated ferroptosis is required for 1-methyl-4-phenylpyridinium-in-duced senescence of PC12 cells
J	Xu, XB; Lin, DF; Tu, S; Gao, SQ; Shao, AW; Sheng, JF	Xu, Xianbin; Lin, Danfeng; Tu, Sheng; Gao, Shiqi; Shao, Anwen; Sheng, Jifang	2021	FRONTIERS IN IMMUNOLOGY	Is Ferroptosis a Future Direction in Exploring Cryptococcal Meningitis?
J	Duan, LN; Zhang, Y; Yang, YA; Su, SY; Zhou, LG; Lo, PC; Cai, JY; Qiao, YQ; Li, M; Huang, SQ; Wang, H; Mo, YS; Wang, Q	Duan, Lining; Zhang, Ying; Yang, Yuna; Su, Shiyu; Zhou, Ligui; Lo, Po-Chieh; Cai, Jiaying; Qiao, Yiqi; Li, Min; Huang, Shuiqing; Wang, Hong; Mo, Yousheng; Wang, Qi	2021	FRONTIERS IN PHARMACOLOGY	Baicalin Inhibits Ferroptosis in Intracerebral Hemorrhage
J	Xu, S; He, Y; Lin, LH; Chen, P; Chen, MH; Zhang, SH	Xu, Shu; He, Yao; Lin, Lihui; Chen, Peng; Chen, Minhu; Zhang, Shenghong	2021	CELL DEATH & DISEASE	The emerging role of ferroptosis in intestinal disease
J	Cui, Y; Zhang, Y; Zhao, XL; Shao, LM; Liu, GP; Sun, CJ; Xu, R; Zhang, ZL	Cui, Yu; Zhang, Yan; Zhao, Xiaolong; Shao, Liming; Liu, Guoping; Sun, Chengjian; Xu, Rui; Zhang, Zhaolong	2021	BRAIN BEHAVIOR AND IMMUNITY	ACSL4 exacerbates ischemic stroke by promoting ferroptosis-induced brain injury and neuroinflammation
J	Basaki, M; Keykavusi, K; Sahraiy, N; Shahbazfar, AA	Basaki, Mehdi; Keykavusi, Kamran; Sahraiy, Nazila; Ali Shahbazfar, Amir	2021	JOURNAL OF ANIMAL PHYSIOLOGY AND ANIMAL NUTRITION	Maternal exposure to iron oxide nanoparticles is associated with ferroptosis in the brain: A chicken embryo model analysis
J	Yuan, HS; Pratte, J; Giardina, C	Yuan, Hanshu; Pratte, Justin; Giardina, Charles	2021	BIOCHEMICAL PHARMACOLOGY	Ferroptosis and its potential as a therapeutic target
J	Dionisio, PA; Amaral, JD; Rodrigues, CMP	Dionisio, P. A.; Amaral, J. D.; Rodrigues, C. M. P.	2021	AGEING RESEARCH REVIEWS	Oxidative stress and regulated cell death in Parkinson's disease
J	Li, GD; Li, XX; Dong, JJ; Han, YS	Li, Guangda; Li, Xiaoxiao; Dong, Jianjian; Han, Yongsheng	2021	FRONTIERS IN NEUROLOGY	Electroacupuncture Ameliorates Cerebral Ischemic Injury by Inhibiting Ferroptosis
J	Zhang, ZH; Song, GL	Zhang, Zhong-Hao; Song, Guo-Li	2021	FRONTIERS IN NEUROSCIENCE	Roles of Selenoproteins in Brain Function and the Potential Mechanism of Selenium in Alzheimer's Disease
J	Khan, I; Yousif, A; Chesnokov, M; Hong, LD; Chefetz, I	Khan, Imran; Yousif, Abdelrahman; Chesnokov, Mikhail; Hong, Linda; Chefetz, IIana	2021	PHARMACOLOGY & THERAPEUTICS	A decade of cell death studies: Breathing new life into necroptosis
J	Rand, D; Ravid, O; Atrakchi, D; Israelov, H; Bresler, Y; Shemesh, C; Omesi, L; Liraz-Zaltsman, S; Gosselet, F; Maskrey, TS; Beeri, MS; Wipf, P; Cooper, I	Rand, Daniel; Ravid, Orly; Atrakchi, Dana; Israelov, Hila; Bresler, Yael; Shemesh, Chen; Omesi, Liora; Liraz-Zaltsman, Sigal; Gosselet, Fabien; Maskrey, Taber S.; Schnaider Beeri, Michal; Wipf, Peter; Cooper, Itzik	2021	PHARMACEUTICS	Endothelial Iron Homeostasis Regulates Blood-Brain Barrier Integrity via the HIF2 alpha-Ve-Cadherin Pathway
J	D'Alessio, S; Thorgeirsdottir, S; Kraev, I; Skirnisson, K; Lange, S	D'Alessio, Stefania; Thorgeirsdottir, Stefania; Kraev, Igor; Skirnisson, Karl; Lange, Sigrun	2021	BIOLOGY-BASEL	Post-Translational Protein Deimination Signatures in Plasma and Plasma EVs of Reindeer (Rangifer tarandus)
J	Lee, JY; Kim, WK; Bae, KH; Lee, SC; Lee, EW	Lee, Ji-Yoon; Kim, Won Kon; Bae, Kwang-Hee; Lee, Sang Chul; Lee, Eun-Woo	2021	BIOLOGY-BASEL	Lipid Metabolism and Ferroptosis
J	Zeng, XY; An, HD; Yu, F; Wang, K; Zheng, LL; Zhou, W; Bao, YW; Yang, J; Shen, N; Huang, DY	Zeng, Xiaoyan; An, Hedi; Yu, Fei; Wang, Kai; Zheng, Lanlan; Zhou, Wei; Bao, Yiwen; Yang, Jie; Shen, Nan; Huang, Dongya	2021	NEUROCHEMICAL RESEARCH	Benefits of Iron Chelators in the Treatment of Parkinson's Disease
J	Angelova, PR; Esteras, N; Abramov, AY	Angelova, Plamena R.; Esteras, Noemi; Abramov, Andrey Y.	2021	MEDICINAL RESEARCH REVIEWS	Mitochondria and lipid peroxidation in the mechanism of neurodegeneration: Finding ways for prevention
J	Nagakannan, P; Islam, MI; Conrad, M; Eftekharpour, E	Nagakannan, Pandian; Islam, Md Imamul; Conrad, Marcus; Eftekharpour, Eftekhar	2021	BIOCHIMICA ET BIOPHYSICA ACTA-MOLECULAR CELL RESEARCH	Cathepsin B is an executioner of ferroptosis
J	Luo, LF; Mo, GH; Huang, DQ	Luo, Linfeng; Mo, Guoheng; Huang, Deqiang	2021	MOLECULAR MEDICINE REPORTS	Ferroptosis in hepatic ischemia-reperfusion injury: Regulatory mechanisms and new methods for therapy
J	Bai, LP; Yan, F; Deng, RH; Gu, R; Zhang, XW; Bai, J	Bai, Liping; Yan, Fang; Deng, Ruhua; Gu, Rou; Zhang, Xianwen; Bai, Jie	2021	MOLECULAR NEUROBIOLOGY	Thioredoxin-1 Rescues MPP+/MPTP-Induced Ferroptosis by Increasing Glutathione Peroxidase 4
J	Schweizer, U; Bohleber, S; Zhao, WC; Fradejas-Villar, N	Schweizer, Ulrich; Bohleber, Simon; Zhao, Wenchao; Fradejas-Villar, Noelia	2021	FRONTIERS IN NEUROSCIENCE	The Neurobiology of Selenium: Looking Back and to the Future
J	Tang, WY; Guo, JL; Liu, W; Ma, J; Xu, GZ	Tang, Wenyi; Guo, Jingli; Liu, Wei; Ma, Jun; Xu, Gezhi	2021	BIOCHEMICAL AND BIOPHYSICAL RESEARCH COMMUNICATIONS	Ferrostatin-1 attenuates ferroptosis and protects the retina against light-induced retinal degeneration
J	Liu, Y; Chen, Z; Li, B; Yao, H; Zarka, M; Welch, J; Sachdev, P; Bridge, W; Braidy, N	Liu, Yue; Chen, Zheng; Li, Ben; Yao, Hua; Zarka, Martin; Welch, Jeffrey; Sachdev, Perminder; Bridge, Wallace; Braidy, Nady	2021	NEUROCHEMISTRY INTERNATIONAL	Supplementation with gamma-glutamylcysteine (gamma-GC) lessens oxidative stress, brain inflammation and amyloid pathology and improves spatial memory in a murine model of AD
J	Mo, YS; Duan, LN; Yang, YN; Liu, W; Zhang, Y; Zhou, LG; Su, SY; Lo, PC; Cai, JY; Gao, LQ; Liu, Q; Chen, XJ; Yang, C; Wang, Q; Chen, TK	Mo, Yousheng; Duan, Lining; Yang, Yuna; Liu, Wei; Zhang, Ying; Zhou, Ligui; Su, Shiyu; Lo, Po-Chieh; Cai, Jiaying; Gao, Liqian; Liu, Qiao; Chen, Xiaojia; Yang, Cong; Wang, Qi; Chen, Tongkai	2021	NANOSCALE	Nanoparticles improved resveratrol brain delivery and its therapeutic efficacy against intracerebral hemorrhage
J	Han, K; Jin, XF; Guo, X; Cao, GL; Tian, SY; Song, YM; Zuo, YY; Yu, P; Gao, GF; Chang, YZ	Han, Kang; Jin, Xiaofang; Guo, Xin; Cao, Guoli; Tian, Siyu; Song, Yiming; Zuo, Yuanyuan; Yu, Peng; Gao, Guofen; Chang, Yan-Zhong	2021	FREE RADICAL BIOLOGY AND MEDICINE	Nrf2 knockout altered brain iron deposition and mitigated age-related motor dysfunction in aging mice
J	Akyuz, E; Doganyigit, Z; Eroglu, E; Moscovicz, F; Merelli, A; Lazarowski, A; Auzmendi, J	Akyuz, Enes; Doganyigit, Zuleyha; Eroglu, Ece; Moscovicz, Franco; Merelli, Amalia; Lazarowski, Alberto; Auzmendi, Jeronimo	2021	FRONTIERS IN NEUROLOGY	Myocardial Iron Overload in an Experimental Model of Sudden Unexpected Death in Epilepsy
J	Keuters, MH; Keksa-Goldsteine, V; Dhungana, H; Huuskonen, MT; Pomeshchik, Y; Savchenko, E; Korhonen, PK; Singh, Y; Wojciechowski, S; Lehtonen, S; Kanninen, KM; Malm, T; Sirvio, J; Muona, A; Koistinaho, M; Goldsteins, G; Koistinaho, J	Keuters, Meike Hedwig; Keksa-Goldsteine, Velta; Dhungana, Hiramani; Huuskonen, Mikko T.; Pomeshchik, Yuriy; Savchenko, Ekaterina; Korhonen, Paula K.; Singh, Yajuvinder; Wojciechowski, Sara; Lehtonen, Sarka; Kanninen, Katja M.; Malm, Tarja; Sirvio, Jouni; Muona, Anu; Koistinaho, Milla; Goldsteins, Gundars; Koistinaho, Jari	2021	SCIENTIFIC REPORTS	An arylthiazyne derivative is a potent inhibitor of lipid peroxidation and ferroptosis providing neuroprotection in vitro and in vivo
J	Berry, TM; Moustafa, AA	Berry, Thomas M.; Moustafa, Ahmed A.	2021	INTERNATIONAL JOURNAL OF NEUROSCIENCE	A novel treatment strategy to prevent Parkinson's disease: focus on iron regulatory protein 1 (IRP1)
J	Yao, MY; Liu, T; Zhang, L; Wang, MJ; Yang, Y; Gao, J	Yao, Min-Yi; Liu, Tao; Zhang, Liang; Wang, Ming-Jian; Yang, Yong; Gao, Jing	2021	NEUROSCIENCE LETTERS	Role of ferroptosis in neurological diseases
J	Sun, WY; Tyurin, VA; Mikulska-Ruminska, K; Shrivastava, IH; Anthonymuthu, TS; Zhai, YJ; Pan, MH; Gong, HB; Lu, DH; Sun, J; Duan, WJ; Korolev, S; Abramov, AY; Angelova, PR; Miller, I; Beharier, O; Mao, GW; Dar, HH; Kapralov, AA; Amoscato, AA; Hastings, TG; Greenamyre, TJ; Chu, CT; Sadovsky, Y; Bahar, I; Bayir, H; Tyurina, YY; He, RR; Kagan, VE	Sun, Wan-Yang; Tyurin, Vladimir A.; Mikulska-Ruminska, Karolina; Shrivastava, Indira H.; Anthonymuthu, Tamil S.; Zhai, Yu-Jia; Pan, Ming-Hai; Gong, Hai-Biao; Lu, Dan-Hua; Sun, Jie; Duan, Wen-Jun; Korolev, Sergey; Abramov, Andrey Y.; Angelova, Plamena R.; Miller, Ian; Beharier, Ofer; Mao, Gao-Wei; Dar, Haider H.; Kapralov, Alexandr A.; Amoscato, Andrew A.; Hastings, Teresa G.; Greenamyre, Timothy …	2021	NATURE CHEMICAL BIOLOGY	Phospholipase iPLA(2)beta averts ferroptosis by eliminating a redox lipid death signal
J	Xia, XJ; He, B; Zhang, XL; Cheng, Z; Liu, MC; Wei, XB; Jiang, JQ; Hu, JH	Xia, Xiaojing; He, Bin; Zhang, Xiulin; Cheng, Zhe; Liu, Mingcheng; Wei, Xiaobing; Jiang, Jinqing; Hu, Jianhe	2021	REVIEWS IN AQUACULTURE	Lytic regulated cell death in aquaculture fish
J	Yan, HF; Zou, T; Tuo, QZ; Xu, S; Li, H; Belaidi, AA; Lei, P	Yan, Hong-fa; Zou, Ting; Tuo, Qing-zhang; Xu, Shuo; Li, Hua; Belaidi, Abdel Ali; Lei, Peng	2021	SIGNAL TRANSDUCTION AND TARGETED THERAPY	Ferroptosis: mechanisms and links with diseases
J	Ikawa, T; Sato, M; Oh-hashi, K; Furuta, K; Hirata, Y	Ikawa, Takanori; Sato, Mina; Oh-hashi, Kentaro; Furuta, Kyoji; Hirata, Yoko	2021	EUROPEAN JOURNAL OF PHARMACOLOGY	Oxindole-curcumin hybrid compound enhances the transcription of gamma-glutamylcysteine ligase
J	Kim, MJ; Yun, GJ; Kim, SE	Kim, Min Ji; Yun, Greg Jiho; Kim, Sung Eun	2021	BIOLOGY-BASEL	Metabolic Regulation of Ferroptosis in Cancer
J	Pierzynowska, K; Rintz, E; Gaffke, L; Wegrzyn, G	Pierzynowska, Karolina; Rintz, Estera; Gaffke, Lidia; Wegrzyn, Grzegorz	2021	CELLS	Ferroptosis and Its Modulation by Autophagy in Light of the Pathogenesis of Lysosomal Storage Diseases
J	Cheng, J; Xu, T; Xun, CH; Guo, HL; Cao, R; Gao, ST; Sheng, WB	Cheng, Jie; Xu, Tao; Xun, Chuanhui; Guo, Hailong; Cao, Rui; Gao, Shutao; Sheng, Weibin	2021	LIFE SCIENCES	Carnosic acid protects against ferroptosis in PC12 cells exposed to erastin through activation of Nrf2 pathway
J	Chen, W; Jiang, LF; Hu, YQ; Tang, N; Liang, N; Li, XF; Chen, YW; Qin, HL; Wu, L	Chen, Wei; Jiang, Lingfei; Hu, Yueqiang; Tang, Nong; Liang, Ni; Li, Xing-Feng; Chen, Ye-Wen; Qin, Hongling; Wu, Lin	2021	BRAIN RESEARCH	Ferritin reduction is essential for cerebral ischemia-induced hippocampal neuronal death through p53/SLC7A11-mediated ferroptosis
J	Liu, ZX; Lv, XY; Yang, BW; Qin, Q; Song, EQ; Song, Y	Liu, Zixuan; Lv, Xuying; Yang, Bingwei; Qin, Qi; Song, Erqun; Song, Yang	2021	CHEMOSPHERE	Tetrachlorobenzoquinone exposure triggers ferroptosis contributing to its neurotoxicity
J	Li, XN; Yang, SQ; Li, M; Li, XS; Tian, Q; Xiao, F; Tang, YY; Kang, X; Wang, CY; Zou, W; Zhang, P; Tang, XQ	Li, Xiao-Na; Yang, San-Qiao; Li, Min; Li, Xue-Song; Tian, Qing; Xiao, Fan; Tang, Yi-Yun; Kang, Xuan; Wang, Chun-Yan; Zou, Wei; Zhang, Ping; Tang, Xiao-Qing	2021	TOXICOLOGY	Formaldehyde induces ferroptosis in hippocampal neuronal cells by upregulation of the Warburg effect
J	Conrad, M; Lorenz, SM; Proneth, B	Conrad, Marcus; Lorenz, Svenja M.; Proneth, Bettina	2021	TRENDS IN MOLECULAR MEDICINE	Targeting Ferroptosis: New Hope for As-Yet-Incurable Diseases
J	Zheng, HZ; Jiang, J; Xu, SJ; Liu, W; Xie, QQ; Cai, XM; Zhang, J; Liu, SJ; Li, RB	Zheng, Huizhen; Jiang, Jun; Xu, Shujuan; Liu, Wei; Xie, Qianqian; Cai, Xiaoming; Zhang, Jie; Liu, Sijin; Li, Ruibin	2021	NANOSCALE	Nanoparticle-induced ferroptosis: detection methods, mechanisms and applications
J	Ma, SF; Yu, Q; Lu, L; Li, LH; Liu, W; Wu, ZF; Li, SJ	Ma, Sufang; Yu, Qiang; Lu, Li; Li, Lihong; Liu, Wen; Wu, Zhifang; Li, Sijin	2021	CHINESE JOURNAL OF ORGANIC CHEMISTRY	Recent Progress in Fluorescent Probes for the Detection of Ferrous Ion
J	Chen, XB; Zhu, HY; Bao, K; Jiang, L; Zhu, H; Ying, MD; He, QJ; Yang, B; Sheng, R; Cao, J	Chen, Xiao-bing; Zhu, Hai-ying; Bao, Kun; Jiang, Li; Zhu, Hong; Ying, Mei-dan; He, Qiao-jun; Yang, Bo; Sheng, Rong; Cao, Ji	2021	ACTA PHARMACOLOGICA SINICA	Bis-isatin derivatives: design, synthesis, and biological activity evaluation as potent dimeric DJ-1 inhibitors
J	Zhang, HY; Jiao, WJ; Cui, HL; Sun, QH; Fan, HG	Zhang, Haiyang; Jiao, Wenjing; Cui, Hailin; Sun, Qinghong; Fan, Honggang	2021	JOURNAL OF HAZARDOUS MATERIALS	Combined exposure of alumina nanoparticles and chronic stress exacerbates hippocampal neuronal ferroptosis via activating IFN-gamma/ASK1/JNK signaling pathway in rats
J	Chen, X; Comish, PB; Tang, DL; Kang, R	Chen, Xin; Comish, Paul B.; Tang, Daolin; Kang, Rui	2021	FRONTIERS IN CELL AND DEVELOPMENTAL BIOLOGY	Characteristics and Biomarkers of Ferroptosis
J	Lima, IS; Pego, AC; Barros, JT; Prada, AR; Gozzelino, R	Lima, Illyane Sofia; Pego, Ana Catarina; Barros, Joao Tomas; Prada, Ana Rita; Gozzelino, Raffaella	2021	ANTIOXIDANTS & REDOX SIGNALING	Cell Death-Osis of Dopaminergic Neurons and the Role of Iron in Parkinson's Disease
J	Viktorinova, A; Durfinova, M	Viktorinova, Alena; Durfinova, Monika	2021	NEUROSCIENCE LETTERS	Mini-Review: Is iron-mediated cell death (ferroptosis) an identical factor contributing to the pathogenesis of some neurodegenerative diseases?
J	Lei, HX; Zhang, KL; Qin, YX; Dong, RJ; Chen, DZ; Zhou, HF; Sheng, XH	Lei, Hong-Xu; Zhang, KaiLi; Qin, Yu-Xi; Dong, Rong-Jian; Chen, De-Zhan; Zhou, HaiFeng; Sheng, Xie-Huang	2021	JOURNAL OF MOLECULAR STRUCTURE	A quantum-chemical approach to develop tetrahydroquinoxaline as potent ferroptosis inhibitors
J	Cozzi, A; Santambrogio, P; Ripamonti, M; Rovida, E; Levi, S	Cozzi, Anna; Santambrogio, Paolo; Ripamonti, Maddalena; Rovida, Ermanna; Levi, Sonia	2021	CELLULAR AND MOLECULAR LIFE SCIENCES	Pathogenic mechanism and modeling of neuroferritinopathy
J	Jara, N; Ramirez, E; Ferrada, L; Salazar, K; Espinoza, F; Gonzalez-Chavarria, I; Nualart, F	Jara, Nery; Ramirez, Eder; Ferrada, Luciano; Salazar, Katterine; Espinoza, Francisca; Gonzalez-Chavarria, Ivan; Nualart, Francisco	2021	JOURNAL OF CELLULAR PHYSIOLOGY	Vitamin C deficient reduces proliferation in a human periventricular tumor stem cell-derived glioblastoma model
J	Sfera, A; Osorio, C; Maguire, G; Rahman, L; Afzaal, J; Cummings, M; Maldonado, JC	Sfera, Adonis; Osorio, Carolina; Maguire, Gerald; Rahman, Leah; Afzaal, Jafri; Cummings, Michael; Maldonado, Jose Campo	2021	PROGRESS IN NEURO-PSYCHOPHARMACOLOGY & BIOLOGICAL PSYCHIATRY	COVID-19, ferrosenescence and neurodegeneration, a mini-review
J	Cao, Y; Li, Y; He, C; Yan, F; Li, JR; Xu, HZ; Zhuang, JF; Zhou, H; Peng, YC; Fu, XJ; Lu, XY; Yao, Y; Wei, YY; Tong, Y; Zhou, YF; Wang, L	Cao, Yang; Li, Yin; He, Chao; Yan, Feng; Li, Jian-Ru; Xu, Hang-Zhe; Zhuang, Jian-Feng; Zhou, Hang; Peng, Yu-Cong; Fu, Xiong-Jie; Lu, Xiao-Yang; Yao, Yuan; Wei, Yu-Yu; Tong, Yun; Zhou, Yi-Fu; Wang, Lin	2021	NEUROSCIENCE BULLETIN	Selective Ferroptosis Inhibitor Liproxstatin-1 Attenuates Neurological Deficits and Neuroinflammation After Subarachnoid Hemorrhage
J	Zhang, YL; Kong, Y; Ma, Y; Ni, SL; Wikerholmen, T; Xi, KY; Zhao, FH; Zhao, ZM; Wang, JP; Huang, B; Chen, AJ; Yao, Z; Han, MZ; Feng, ZC; Hu, YT; Thorsen, F; Wang, J; Li, XG	Zhang, Yulin; Kong, Yang; Ma, Yuan; Ni, Shilei; Wikerholmen, Tobias; Xi, Kaiyan; Zhao, Feihu; Zhao, Zhimin; Wang, Junpeng; Huang, Bin; Chen, Anjing; Yao, Zhong; Han, Mingzhi; Feng, Zichao; Hu, Yaotian; Thorsen, Frits; Wang, Jian; Li, Xingang	2021	ONCOGENE	Loss of COPZ1 induces NCOA4 mediated autophagy and ferroptosis in glioblastoma cell lines
J	Kong, Y; Li, SL; Zhang, M; Xu, WT; Chen, QX; Zheng, LH; Liu, P; Zou, W	Kong, Ying; Li, Shulin; Zhang, Miao; Xu, Wenting; Chen, Qiuxin; Zheng, Lihong; Liu, Peng; Zou, Wei	2021	JOURNAL OF MOLECULAR NEUROSCIENCE	Acupuncture Ameliorates Neuronal Cell Death, Inflammation, and Ferroptosis and Downregulated miR-23a-3p After Intracerebral Hemorrhage in Rats
J	Bao, WD; Pang, P; Zhou, XT; Hu, F; Xiong, W; Chen, K; Wang, J; Wang, FD; Xie, D; Hu, YZ; Han, ZT; Zhang, HH; Wang, WX; Nelson, PT; Chen, JG; Lu, YM; Man, HY; Liu, D; Zhu, LQ	Bao, Wen-Dai; Pang, Pei; Zhou, Xiao-Ting; Hu, Fan; Xiong, Wan; Chen, Kai; Wang, Jing; Wang, Fudi; Xie, Dong; Hu, Ya-Zhuo; Han, Zhi-Tao; Zhang, Hong-Hong; Wang, Wang-Xia; Nelson, Peter T.; Chen, Jian-Guo; Lu, Youming; Man, Heng-Ye; Liu, Dan; Zhu, Ling-Qiang	2021	CELL DEATH AND DIFFERENTIATION	Loss of ferroportin induces memory impairment by promoting ferroptosis in Alzheimer's disease
S	Lane, DJR; Metselaar, B; Greenough, M; Bush, AI; Ayton, SJ	Lane, Darius J. R.; Metselaar, Billie; Greenough, Mark; Bush, Ashley I.; Ayton, Scott J.	2021	MOLECULAR MECHANISMS OF NEURODEGENERATION	Ferroptosis and NRF2: an emerging battlefield in the neurodegeneration of Alzheimer's disease
J	Pan, Q; Luo, Y; Xia, Q; He, K	Pan, Qi; Luo, Yi; Xia, Qiang; He, Kang	2021	INTERNATIONAL JOURNAL OF MEDICAL SCIENCES	Ferroptosis and Liver Fibrosis
J	Yang, C; Han, MM; Li, RY; Zhou, LG; Zhang, Y; Duan, LN; Su, SY; Li, M; Wang, Q; Chen, TK; Mo, YS	Yang, Cong; Han, Mengmeng; Li, Ruoyu; Zhou, Ligui; Zhang, Ying; Duan, Lining; Su, Shiyu; Li, Min; Wang, Qi; Chen, Tongkai; Mo, Yousheng	2021	INTERNATIONAL JOURNAL OF NANOMEDICINE	Curcumin Nanoparticles Inhibiting Ferroptosis for the Enhanced Treatment of Intracerebral Hemorrhage
J	Shibu, MA; Bharath, M; Velmurugan, BK	Shibu, Marthandam Asokan; Bharath, Mahalakshmi; Velmurugan, Bharath Kumar	2021	CURRENT MEDICINAL CHEMISTRY	Regulating Inflammation Associated Ferroptosis- A Treatment Strategy for Parkinson Disease
J	Chen, C; Huang, Y; Xia, PP; Zhang, F; Li, LY; Wang, E; Guo, QL; Ye, Z	Chen, Cheng; Huang, Yan; Xia, Pingping; Zhang, Fan; Li, Longyan; Wang, E.; Guo, Qulian; Ye, Zhi	2021	EUROPEAN JOURNAL OF HISTOCHEMISTRY	Long noncoding RNA Meg3 mediates ferroptosis induced by oxygen and glucose deprivation combined with hyperglycemia in rat brain microvascular endothelial cells, through modulating the p53/GPX4 axis
J	Zheng, B; Zhou, XW; Pang, LJ; Che, YJ; Qi, X	Zheng, Bao; Zhou, Xiwei; Pang, Lujun; Che, Yanjun; Qi, Xin	2021	BIOENGINEERED	Baicalin suppresses autophagy-dependent ferroptosis in early brain injury after subarachnoid hemorrhage
S	Li, JB; Kang, R; Tang, DL	Li, Jingbo; Kang, Rui; Tang, Daolin	2021	MONITORING VESICULAR TRAFFICKING IN CELLULAR RESPONSES TO STRESS - PT B	Monitoring autophagy-dependent ferroptosis
J	Arunachalam, M; Ramesh, M; Thiagarajan, V; Singla, SK; Mudhol, S; Muthukumar, SP	Arunachalam, Muthuraman; Ramesh, Muthusamy; Thiagarajan, Venkataratinakumar; Singla, Sumeet K.; Mudhol, Seema; Muthukumar, Serva P.	2021	CURRENT DRUG TARGETS	Current Perspectives of Healthy Mitochondrial Function for Healthy Neurons
J	Chen, B; Wang, HR; Lv, CL; Mao, CD; Cui, YG	Chen, Bing; Wang, Haoran; Lv, Chenglin; Mao, Chongdan; Cui, Yuguang	2021	BIOENGINEERED	Long non-coding RNA H19 protects against intracerebral hemorrhage injuries via regulating microRNA-106b-5p/acyl-CoA synthetase long chain family member 4 axis
J	Unsal, V; Cicek, M; Sabancilar, I	Unsal, Velid; Cicek, Mustafa; Sabancilar, Ilhan	2021	REVIEWS ON ENVIRONMENTAL HEALTH	Toxicity of carbon tetrachloride, free radicals and role of antioxidants
J	Xu, WT; Deng, HM; Hu, S; Zhang, YG; Zheng, L; Liu, MY; Chen, YL; Wei, J; Yang, H; Lv, X	Xu, Wenting; Deng, Huimin; Hu, Song; Zhang, Yiguo; Zheng, Li; Liu, Meiyun; Chen, Yuanli; Wei, Juan; Yang, Hao; Lv, Xin	2021	JOURNAL OF INFLAMMATION RESEARCH	Role of Ferroptosis in Lung Diseases
J	Le, YF; Zhang, ZJ; Wang, C; Lu, DZ	Le, Yifei; Zhang, Zhijie; Wang, Cui; Lu, Dezhao	2021	ENDOCRINE METABOLIC & IMMUNE DISORDERS-DRUG TARGETS	Ferroptotic Cell Death: New Regulatory Mechanisms for Metabolic Diseases
J	Lyu, XR; Yan, KM; Chen, WJ; Wang, YJ; Zhu, HJ; Pan, H; Lin, GL; Wang, LJ; Yang, HB; Gong, FY	Lyu, Xiaorui; Yan, Kemin; Chen, Weijie; Wang, Yujie; Zhu, Huijuan; Pan, Hui; Lin, Guole; Wang, Linjie; Yang, Hongbo; Gong, Fengying	2021	ADIPOCYTE	The characterization of metabolites alterations in white adipose tissue of diabetic GK Rats after ileal transposition surgery by an untargeted metabolomics approach
J	Zhang, GM; Zhang, YR; Shen, YX; Wang, YC; Zhao, M; Sun, L	Zhang, Guimei; Zhang, Yaru; Shen, Yanxin; Wang, Yongchun; Zhao, Meng; Sun, Li	2021	JOURNAL OF ALZHEIMERS DISEASE	The Potential Role of Ferroptosis in Alzheimer's Disease
J	Tu, H; Tang, LJ; Luo, XJ; Ai, KL; Peng, J	Tu, H.; Tang, L-J; Luo, X-J; Ai, K-L; Peng, J.	2021	EUROPEAN REVIEW FOR MEDICAL AND PHARMACOLOGICAL SCIENCES	Insights into the novel function of system Xc(-) in regulated cell death
J	Chng, CP; Sadovsky, Y; Hsia, KJ; Huang, CJ	Chng, Choon-Peng; Sadovsky, Yoel; Hsia, K. Jimmy; Huang, Changjin	2021	EXTREME MECHANICS LETTERS	Site-specific peroxidation modulates lipid bilayer mechanics
J	Guo, XW; Lu, Y; Zhang, H; Huang, JQ; Li, YW	Guo, Xue-Wei; Lu, Yan; Zhang, Hao; Huang, Jia-Qi; Li, Yong-Wang	2021	MEDICAL HYPOTHESES	PIEZO1 might be involved in cerebral ischemia-reperfusion injury through ferroptosis regulation: a hypothesis
J	Li, SJ; Zhou, CG; Zhu, YH; Chao, ZW; Sheng, ZY; Zhang, YX; Zhao, YZ	Li, Sijia; Zhou, Chenguang; Zhu, Yinghui; Chao, Zhiwen; Sheng, Zhiyuan; Zhang, Yongxin; Zhao, Yuanzheng	2021	INTERNATIONAL IMMUNOPHARMACOLOGY	Ferrostatin-1 alleviates angiotensin II (Ang II)- induced inflammation and ferroptosis in astrocytes
J	Kim, SW; Kim, Y; Kim, SE; An, JY	Kim, Soo-Whee; Kim, Yujin; Kim, Sung Eun; An, Joon-Yong	2021	BIOLOGY-BASEL	Ferroptosis-Related Genes in Neurodevelopment and Central Nervous System
J	Mahoney-Sanchez, L; Bouchaoui, H; Ayton, S; Devos, D; Duce, JA; Devedjian, JC	Mahoney-Sanchez, Laura; Bouchaoui, Hind; Ayton, Scott; Devos, David; Duce, James A.; Devedjian, Jean-Christophe	2021	PROGRESS IN NEUROBIOLOGY	Ferroptosis and its potential role in the physiopathology of Parkinson's Disease
J	Fernandez-Mendivil, C; Luengo, E; Trigo-Alonso, P; Garcia-Magro, N; Negredo, P; Lopez, MG	Fernandez-Mendivil, Cristina; Luengo, Enrique; Trigo-Alonso, Paula; Garcia-Magro, Nuria; Negredo, Pilar; Lopez, Manuela G.	2021	REDOX BIOLOGY	Protective role of microglial HO-1 blockade in aging: Implication of iron metabolism
J	La Rosa, P; Petrillo, S; Turchi, R; Berardinelli, F; Schirinzi, T; Vasco, G; Lettieri-Barbato, D; Fiorenza, MT; Bertini, ES; Aquilano, K; Piemonte, F	La Rosa, Piergiorgio; Petrillo, Sara; Turchi, Riccardo; Berardinelli, Francesco; Schirinzi, Tommaso; Vasco, Gessica; Lettieri-Barbato, Daniele; Fiorenza, Maria Teresa; Bertini, Enrico S.; Aquilano, Katia; Piemonte, Fiorella	2021	REDOX BIOLOGY	The Nrf2 induction prevents ferroptosis in Friedreich's Ataxia
J	Guan, X; Li, ZH; Zhu, S; Cheng, MJ; Ju, YT; Ren, L; Yang, GL; Min, DY	Guan, Xue; Li, Zhonghua; Zhu, Shu; Cheng, Meijia; Ju, Yetao; Ren, Lu; Yang, Guanlin; Min, Dongyu	2021	LIFE SCIENCES	Galangin attenuated cerebral ischemia-reperfusion injury by inhibition of ferroptosis through activating the SLC7A11/GPX4 axis in gerbils
J	Yang, W; Liu, XL; Song, CL; Ji, S; Yang, JH; Liu, Y; You, J; Zhang, J; Huang, SZ; Cheng, W; Shao, ZH; Li, LL; Yang, SY	Yang, Wei; Liu, Xiaolong; Song, Chunli; Ji, Sen; Yang, Jianhong; Liu, Yang; You, Jing; Zhang, Jie; Huang, Shenzhen; Cheng, Wei; Shao, Zhenhua; Li, Linli; Yang, Shengyong	2021	EUROPEAN JOURNAL OF MEDICINAL CHEMISTRY	Structure-activity relationship studies of phenothiazine derivatives as a new class of ferroptosis inhibitors together with the therapeutic effect in an ischemic stroke model
J	Gonciarz, RL; Collisson, EA; Renslo, AR	Gonciarz, Ryan L.; Collisson, Eric A.; Renslo, Adam R.	2021	TRENDS IN PHARMACOLOGICAL SCIENCES	Ferrous Iron-Dependent Pharmacology
J	Rroji, O; Kumar, A; Karuppagounder, SS; Ratan, RR	Rroji, Orjon; Kumar, Amit; Karuppagounder, Saravanan S.; Ratan, Rajiv R.	2021	NEUROBIOLOGY OF DISEASE	Epigenetic regulators of neuronal ferroptosis identify novel therapeutics for neurological diseases: HDACs, transglutaminases, and HIF prolyl hydroxylases
J	Luo, YJ; Huang, QM; He, B; Liu, YL; Huang, SQ; Xiao, JW	Luo, Yajun; Huang, Qingmei; He, Bin; Liu, Yilei; Huang, Siqi; Xiao, Jiangwei	2021	ONCOLOGY REPORTS	Regulation of ferroptosis by non-coding RNAs in the development and treatment of cancer
J	Shi, HL; Almutairi, M; Moskovitz, J; Xu, YXG	Shi, Honglian; Almutairi, Mohammed; Moskovitz, Jackob; Xu, Yuexian G.	2021	FREE RADICAL RESEARCH	Recent advances in iron homeostasis and regulation-a focus on epigenetic regulation and stroke
J	Wen, SH; Aki, T; Unuma, K; Uemura, K	Wen, Shuheng; Aki, Toshihiko; Unuma, Kana; Uemura, Koichi	2020	FRONTIERS IN CELLULAR NEUROSCIENCE	Chemically Induced Models of Parkinson's Disease: History and Perspectives for the Involvement of Ferroptosis
J	Guiney, SJ; Adlard, PA; Lei, P; Mawal, CH; Bush, AI; Finkelstein, DI; Ayton, S	Guiney, Stephanie J.; Adlard, Paul A.; Lei, Peng; Mawal, Celeste H.; Bush, Ashley, I; Finkelstein, David, I; Ayton, Scott	2020	JOURNAL OF BIOLOGICAL CHEMISTRY	Fibrillar alpha-synuclein toxicity depends on functional lysosomes
J	Maher, P; Currais, A; Schubert, D	Maher, Pamela; Currais, Antonio; Schubert, David	2020	CELL CHEMICAL BIOLOGY	Using the Oxytosis/Ferroptosis Pathway to Understand and Treat Age-Associated Neurodegenerative Diseases
J	Ogluszka, M; Lipinski, P; Starzynski, RR	Ogluszka, Magdalena; Lipinski, Pawel; Starzynski, Rafal Radoslaw	2020	CRITICAL REVIEWS IN FOOD SCIENCE AND NUTRITION	Interaction between iron and omega-3 fatty acids metabolisms: where is the cross-link?
J	Qu, XF; Liang, TY; Wu, DG; Lai, NS; Deng, RM; Ma, C; Li, X; Li, HY; Liu, YZ; Shen, HT; Chen, G	Qu, Xiao-feng; Liang, Tian-yu; Wu, De-gang; Lai, Nian-sheng; Deng, Ru-ming; Ma, Chao; Li, Xiang; Li, Hai-ying; Liu, Yi-zhi; Shen, Hai-tao; Chen, Gang	2021	CNS NEUROSCIENCE & THERAPEUTICS	Acyl-CoA synthetase long chain family member 4 plays detrimental role in early brain injury after subarachnoid hemorrhage in rats by inducing ferroptosis
J	Jia, JN; Yin, XX; Li, Q; Guan, QW; Yang, N; Chen, KN; Zhou, HH; Mao, XY	Jia, Ji-Ning; Yin, Xi-Xi; Li, Qin; Guan, Qi-Wen; Yang, Nan; Chen, Kang-Ni; Zhou, Hong-Hao; Mao, Xiao-Yuan	2020	FRONTIERS IN PHARMACOLOGY	Neuroprotective Effects of the Anti-cancer Drug Lapatinib Against Epileptic Seizures via Suppressing Glutathione Peroxidase 4-Dependent Ferroptosis
J	Derry, PJ; Vo, ATT; Gnanansekaran, A; Mitra, J; Liopo, AV; Hegde, ML; Tsai, AL; Tour, JM; Kent, TA	Derry, Paul J.; Vo, Anh Tran Tram; Gnanansekaran, Aswini; Mitra, Joy; Liopo, Anton V.; Hegde, Muralidhar L.; Tsai, Ah-Lim; Tour, James M.; Kent, Thomas A.	2020	FRONTIERS IN CELLULAR NEUROSCIENCE	The Chemical Basis of Intracerebral Hemorrhage and Cell Toxicity With Contributions From Eryptosis and Ferroptosis
J	Chen, S; Chen, YM; Zhang, YK; Kuang, X; Liu, Y; Guo, MW; Ma, L; Zhang, DQ; Li, QF	Chen, Shuang; Chen, Yongmin; Zhang, Yukang; Kuang, Xi; Liu, Yan; Guo, Meiwen; Ma, Lin; Zhang, Daqi; Li, Qifu	2020	FRONTIERS IN NEUROSCIENCE	Iron Metabolism and Ferroptosis in Epilepsy
J	Liu, L; Yang, SQ; Wang, H	Liu, Lin; Yang, Songqi; Wang, Heng	2021	CELL BIOLOGY INTERNATIONAL	alpha-Lipoic acid alleviates ferroptosis in the MPP+-induced PC12 cells via activating the PI3K/Akt/Nrf2 pathway
J	Tang, DL; Chen, X; Kang, R; Kroemer, G	Tang, Daolin; Chen, Xin; Kang, Rui; Kroemer, Guido	2021	CELL RESEARCH	Ferroptosis: molecular mechanisms and health implications
J	Seco-Cervera, M; Gonzalez-Cabo, P; Pallardo, FV; Roma-Mateo, C; Garcia-Gimenez, JL	Seco-Cervera, Marta; Gonzalez-Cabo, Pilar; Pallardo, Federico, V; Roma-Mateo, Carlos; Luis Garcia-Gimenez, Jose	2020	ANTIOXIDANTS	Thioredoxin and Glutaredoxin Systems as Potential Targets for the Development of New Treatments in Friedreich's Ataxia
J	DeGregorio-Rocasolano, N; Guirao, V; Ponce, J; Melia-Sorolla, M; Aliena-Valero, A; Garcia-Serran, A; Salom, JB; Davalos, A; Marti-Sistac, O; Gasull, T	DeGregorio-Rocasolano, Nuria; Guirao, Veronica; Ponce, Jovita; Melia-Sorolla, Marc; Aliena-Valero, Alicia; Garcia-Serran, Alexia; Salom, Juan B.; Davalos, Antoni; Marti-Sistac, Octavi; Gasull, Teresa	2020	ANTIOXIDANTS	Comparative Proteomics Unveils LRRFIP1 as a New Player in the DAPK1 Interactome of Neurons Exposed to Oxygen and Glucose Deprivation
J	Yan, G; Dawood, M; Bockers, M; Klauck, SM; Fottner, C; Weber, MM; Efferth, T	Yan, Ge; Dawood, Mona; Boeckers, Madeleine; Klauck, Sabine M.; Fottner, Christian; Weber, Matthias M.; Efferth, Thomas	2020	PHYTOMEDICINE	Multiple modes of cell death in neuroendocrine tumors induced by artesunate
J	Rui, TY; Wang, HC; Li, QQ; Cheng, Y; Gao, Y; Fang, XX; Ma, XY; Chen, G; Gao, C; Gu, ZY; Song, SC; Zhang, J; Wang, CL; Wang, ZF; Wang, T; Zhang, MY; Min, JX; Chen, XP; Tao, LY; Wang, FD; Luo, CL	Rui, Tongyu; Wang, Haochen; Li, Qianqian; Cheng, Ying; Gao, Yuan; Fang, Xuexian; Ma, Xuying; Chen, Guang; Gao, Cheng; Gu, Zhiya; Song, Shunchen; Zhang, Jian; Wang, Chunling; Wang, Zufeng; Wang, Tao; Zhang, Mingyang; Min, Junxia; Chen, Xiping; Tao, Luyang; Wang, Fudi; Luo, Chengliang	2021	JOURNAL OF PINEAL RESEARCH	Deletion of ferritin H in neurons counteracts the protective effect of melatonin against traumatic brain injury-induced ferroptosis
J	Avci, B; Gunaydin, C; Guvenc, T; Yavuz, CK; Kuruca, N; Bilge, SS	Avci, Bahattin; Gunaydin, Caner; Guvenc, Tolga; Yavuz, Canan Kulcu; Kuruca, Nilufer; Bilge, S. Sirri	2021	NEUROCHEMICAL RESEARCH	Idebenone Ameliorates Rotenone-Induced Parkinson's Disease in Rats Through Decreasing Lipid Peroxidation
J	Jhelum, P; Santos-Nogueira, E; Teo, W; Haumont, A; Lenoel, I; Stys, PK; David, S	Jhelum, Priya; Santos-Nogueira, Eva; Teo, Wulin; Haumont, Alice; Lenoel, Isadora; Stys, Peter K.; David, Samuel	2020	JOURNAL OF NEUROSCIENCE	Ferroptosis Mediates Cuprizone-Induced Loss of Oligodendrocytes and Demyelination
J	Yang, N; Guan, QW; Chen, FH; Xia, QX; Yin, XX; Zhou, HH; Mao, XY	Yang, Nan; Guan, Qi-Wen; Chen, Fang-Hui; Xia, Qin-Xuan; Yin, Xi-Xi; Zhou, Hong-Hao; Mao, Xiao-Yuan	2020	OXIDATIVE MEDICINE AND CELLULAR LONGEVITY	Antioxidants Targeting Mitochondrial Oxidative Stress: Promising Neuroprotectants for Epilepsy
J	Hirata, Y; Kuwabara, K; Takashima, M; Murai, T	Hirata, Yoko; Kuwabara, Kazuma; Takashima, Madoka; Murai, Toshiaki	2020	CHEMICAL RESEARCH IN TOXICOLOGY	Hormetic Effects of Binaphthyl Phosphonothioates as Pro-oxidants and Antioxidants
J	Bai, QQ; Liu, JC; Wang, GQ	Bai, Qinqin; Liu, Jiachen; Wang, Gaiqing	2020	FRONTIERS IN CELLULAR NEUROSCIENCE	Ferroptosis, a Regulated Neuronal Cell Death Type After Intracerebral Hemorrhage
J	Liu, ZX; Lv, XY; Song, EQ; Song, Y	Liu, Zixuan; Lv, Xuying; Song, Erqun; Song, Yang	2020	TOXICOLOGY AND APPLIED PHARMACOLOGY	Fostered Nrf2 expression antagonizes iron overload and glutathione depletion to promote resistance of neuron-like cells to ferroptosis
J	Zhou, SY; Cui, GZ; Yan, XL; Wang, X; Qu, Y; Guo, ZN; Jin, H	Zhou, Sheng-Yu; Cui, Guo-Zhen; Yan, Xiu-Li; Wang, Xu; Qu, Yang; Guo, Zhen-Ni; Jin, Hang	2020	FRONTIERS IN NEUROSCIENCE	Mechanism of Ferroptosis and Its Relationships With Other Types of Programmed Cell Death: Insights for Potential Interventions After Intracerebral Hemorrhage
J	Liu, J; Bandyopadhyay, I; Zheng, L; Khdour, OM; Hecht, SM	Liu, Jun; Bandyopadhyay, Indrajit; Zheng, Lei; Khdour, Omar M.; Hecht, Sidney M.	2020	ACS MEDICINAL CHEMISTRY LETTERS	Antiferroptotic Activity of Phenothiazine Analogues: A Novel Therapeutic Strategy for Oxidative Stress Related Disease
J	Ayton, S; Wang, YM; Diouf, I; Schneider, JA; Brockman, J; Morris, MC; Bush, AI	Ayton, Scott; Wang, Yamin; Diouf, Ibrahima; Schneider, Julie A.; Brockman, John; Morris, Martha Clare; Bush, Ashley I.	2020	MOLECULAR PSYCHIATRY	Brain iron is associated with accelerated cognitive decline in people with Alzheimer pathology
J	Reichert, CO; de Freitas, FA; Sampaio-Silva, J; Rokita-Rosa, L; Barros, PD; Levy, D; Bydlowski, SP	Reichert, Cadiele Oliana; de Freitas, Fabio Alessandro; Sampaio-Silva, Juliana; Rokita-Rosa, Leonardo; Barros, Priscila de Lima; Levy, Debora; Bydlowski, Sergio Paulo	2020	INTERNATIONAL JOURNAL OF MOLECULAR SCIENCES	Ferroptosis Mechanisms Involved in Neurodegenerative Diseases
J	Yang, HT; Zhao, L; Gao, YY; Yao, F; Marti, TM; Schmid, RA; Peng, RW	Yang, Haitang; Zhao, Liang; Gao, Yanyun; Yao, Feng; Marti, Thomas M.; Schmid, Ralph A.; Peng, Ren-Wang	2020	CANCERS	Pharmacotranscriptomic Analysis Reveals Novel Drugs and Gene Networks Regulating Ferroptosis in Cancer
J	Maher, P	Maher, Pamela	2020	ANTIOXIDANTS	Modulation of the Neuroprotective and Anti-inflammatory Activities of the Flavonol Fisetin by the Transition Metals Iron and Copper
J	La Rosa, P; Petrillo, S; Fiorenza, MT; Bertini, ES; Piemonte, F	La Rosa, Piergiorgio; Petrillo, Sara; Fiorenza, Maria Teresa; Bertini, Enrico Silvio; Piemonte, Fiorella	2020	BIOMOLECULES	Ferroptosis in Friedreich's Ataxia: A Metal-Induced Neurodegenerative Disease
J	Turchi, R; Faraonio, R; Lettieri-Barbato, D; Aquilano, K	Turchi, Riccardo; Faraonio, Raffaella; Lettieri-Barbato, Daniele; Aquilano, Katia	2020	BIOMOLECULES	An Overview of the Ferroptosis Hallmarks in Friedreich's Ataxia
J	Liu, J; Zhang, C; Wang, JM; Hu, WW; Feng, ZH	Liu, Juan; Zhang, Cen; Wang, Jianming; Hu, Wenwei; Feng, Zhaohui	2020	INTERNATIONAL JOURNAL OF MOLECULAR SCIENCES	The Regulation of Ferroptosis by Tumor Suppressor p53 and its Pathway
J	Lu, JJ; Xu, F; Lu, H	Lu, Jingjing; Xu, Feng; Lu, Hong	2020	LIFE SCIENCES	LncRNA PVT1 regulates ferroptosis through miR-214-mediated TFR1 and p53
J	Fedida, A; Ben Harouch, S; Kalfon, L; Abunassar, Z; Omari, H; Mandel, H; Falik-Zaccai, TC	Fedida, Ayalla; Ben Harouch, Shani; Kalfon, Limor; Abunassar, Zahi; Omari, Hussam; Mandel, Hanna; Falik-Zaccai, Tzipora C.	2020	EUROPEAN JOURNAL OF MEDICAL GENETICS	Sedaghatian-type spondylometaphyseal dysplasia: Whole exome sequencing in neonatal dry blood spots enabled identification of a novel variant in GPX4
J	Nakamura, S; Saito, Y; Gouda, T; Imai, T; Shimazawa, M; Nishimura, Y; Hara, H	Nakamura, Shinsuke; Saito, Yuichi; Gouda, Takumi; Imai, Takahiko; Shimazawa, Masamitsu; Nishimura, Yuhei; Hara, Hideaki	2020	JOURNAL OF STROKE & CEREBROVASCULAR DISEASES	Therapeutic Effects of Iron Chelation in Atorvastatin-Induced Intracranial Hemorrhage of Zebrafish Larvae
J	Zhou, BR; Liu, J; Kang, R; Klionsky, DJ; Kroemer, G; Tang, DL	Zhou, Borong; Liu, Jiao; Kang, Rui; Klionsky, Daniel J.; Kroemer, Guido; Tang, Daolin	2020	SEMINARS IN CANCER BIOLOGY	Ferroptosis is a type of autophagy-dependent cell death
J	Qu, Z; Sun, JC; Zhang, WN; Yu, JQ; Zhuang, CL	Qu, Zhuo; Sun, Jiachen; Zhang, Wannian; Yu, Jianqiang; Zhuang, Chunlin	2020	FREE RADICAL BIOLOGY AND MEDICINE	Transcription factor NRF2 as a promising therapeutic target for Alzheimer's disease
J	Nechushtai, R; Karmi, O; Zuo, K; Marjault, HB; Darash-Yahana, M; Sohn, YS; King, SD; Zandalinas, SI; Carloni, P; Mittler, R	Nechushtai, Rachel; Karmi, Ola; Zuo, Ke; Marjault, Henri-Baptiste; Darash-Yahana, Merav; Sohn, Yang-Sung; King, Skylar D.; Zandalinas, Sara, I; Carloni, Paolo; Mittler, Ron	2020	BIOCHIMICA ET BIOPHYSICA ACTA-MOLECULAR CELL RESEARCH	The balancing act of NEET proteins: Iron, ROS, calcium and metabolism
J	Ma, YH; Han, F; Min, JX; Lin, WQ	Ma, Yanhong; Han, Fei; Min, Junxia; Lin, Weiqiang	2020	CELL CYCLE	Energy metabolism as a regulator of ferroptosis
J	Yee, PP; Wei, YJ; Kim, SY; Lu, T; Chih, SY; Lawson, C; Tang, ML; Liu, ZJ; Anderson, B; Thamburaj, K; Young, MM; Aregawi, DG; Glantz, MJ; Zacharia, BE; Specht, CS; Wang, HG; Li, W	Yee, Patricia P.; Wei, Yiju; Kim, Soo-Yeon; Lu, Tong; Chih, Stephen Y.; Lawson, Cynthia; Tang, Miaolu; Liu, Zhijun; Anderson, Benjamin; Thamburaj, Krishnamoorthy; Young, Megan M.; Aregawi, Dawit G.; Glantz, Michael J.; Zacharia, Brad E.; Specht, Charles S.; Wang, Hong-Gang; Li, Wei	2020	NATURE COMMUNICATIONS	Neutrophil-induced ferroptosis promotes tumor necrosis in glioblastoma progression
J	Gleason, A; Bush, AI	Gleason, Andrew; Bush, Ashley, I	2021	NEUROTHERAPEUTICS	Iron and Ferroptosis as Therapeutic Targets in Alzheimer's Disease
J	Li, YC; Wang, JJ; Chen, SZ; Wu, P; Xu, SC; Wang, CL; Shi, HZ; Bihl, J	Li, Yuchen; Wang, Jinju; Chen, Shuzhen; Wu, Pei; Xu, Shancai; Wang, Chunlei; Shi, Huaizhang; Bihl, Ji	2020	STEM CELL RESEARCH & THERAPY	miR-137 boosts the neuroprotective effect of endothelial progenitor cell-derived exosomes in oxyhemoglobin-treated SH-SY5Y cells partially via COX2/PGE2 pathway
J	Wang, K; Zhang, ZY; Tsai, HI; Liu, YF; Gao, J; Wang, M; Song, L; Cao, XF; Xu, ZX; Chen, HB; Gong, AH; Wang, DQ; Cheng, F; Zhu, HT	Wang, Kang; Zhang, Zhengyang; Tsai, Hsiang-i; Liu, Yanfang; Gao, Jie; Wang, Ming; Song, Lian; Cao, Xiongfeng; Xu, Zhanxue; Chen, Hongbo; Gong, Aihua; Wang, Dongqing; Cheng, Fang; Zhu, Haitao	2021	CELL DEATH AND DIFFERENTIATION	Branched-chain amino acid aminotransferase 2 regulates ferroptotic cell death in cancer cells
J	Majernikova, N; Yu, JJ; Maier, AB	Majernikova, Nada; Yu, Jenny Jia; Maier, Andrea B.	2020	CLINICAL AND TRANSLATIONAL IMAGING	CuATSM PET to diagnose age-related diseases: a systematic literature review
J	Bao, WD; Zhou, XT; Zhou, LT; Wang, FD; Yin, XP; Lu, YM; Zhu, LQ; Liu, D	Bao, Wen-Dai; Zhou, Xiao-Ting; Zhou, Lan-Ting; Wang, Fudi; Yin, Xiaoping; Lu, Youming; Zhu, Ling-Qiang; Liu, Dan	2020	AGING CELL	Targeting miR-124/Ferroportin signaling ameliorated neuronal cell death through inhibiting apoptosis and ferroptosis in aged intracerebral hemorrhage murine model
J	Feng, XL; Zhang, YQ; Zhang, C; Lai, X; Zhang, YL; Wu, JR; Hu, C; Shao, LQ	Feng, Xiaoli; Zhang, Yaqing; Zhang, Chao; Lai, Xuan; Zhang, Yanli; Wu, Junrong; Hu, Chen; Shao, Longquan	2020	PARTICLE AND FIBRE TOXICOLOGY	Nanomaterial-mediated autophagy: coexisting hazard and health benefits in biomedicine
J	Ma, Q; Matsunaga, A; Ho, B; Oksenberg, JR; Didonna, A	Ma, Qin; Matsunaga, Atsuko; Ho, Brenda; Oksenberg, Jorge R.; Didonna, Alessandro	2020	JOURNAL OF NEUROINFLAMMATION	Oligodendrocyte-specific Argonaute profiling identifies microRNAs associated with experimental autoimmune encephalomyelitis
J	Cheng, LT; Liang, RF; Li, Z; Ren, JJ; Yang, SL; Bai, JY; Niu, Q; Yu, HM; Zhang, HF; Xia, N; Liu, HF	Cheng, Liting; Liang, Ruifeng; Li, Zhuang; Ren, Jingjuan; Yang, Shoulin; Bai, Jianying; Niu, Qiao; Yu, Hongmei; Zhang, Huifang; Xia, Na; Liu, Haifang	2021	TOXICOLOGY MECHANISMS AND METHODS	Aluminum maltolate triggers ferroptosis in neurons: mechanism of action
J	Chen, X; Yu, CH; Kang, R; Tang, DL	Chen, Xin; Yu, Chunhua; Kang, Rui; Tang, Daolin	2020	FRONTIERS IN CELL AND DEVELOPMENTAL BIOLOGY	Iron Metabolism in Ferroptosis
J	Huang, L; McClatchy, DB; Maher, P; Liang, ZB; Diedrich, JK; Soriano-Castell, D; Goldberg, J; Shokhirev, M; Yates, JR; Schubert, D; Currais, A	Huang, Ling; McClatchy, Daniel B.; Maher, Pamela; Liang, Zhibin; Diedrich, Jolene K.; Soriano-Castell, David; Goldberg, Joshua; Shokhirev, Maxim; Yates, John R.; Schubert, David; Currais, Antonio	2020	CELL DEATH & DISEASE	Intracellular amyloid toxicity induces oxytosis/ferroptosis regulated cell death
J	Liu, J; Guo, ZN; Yan, XL; Huang, S; Ren, JX; Luo, Y; Yang, Y	Liu, Jie; Guo, Zhen-Ni; Yan, Xiu-Li; Huang, Shuo; Ren, Jia-Xin; Luo, Yun; Yang, Yi	2020	FRONTIERS IN CELLULAR NEUROSCIENCE	Crosstalk Between Autophagy and Ferroptosis and Its Putative Role in Ischemic Stroke
J	Zhou, ZY; Zhao, WR; Xiao, Y; Zhang, J; Tang, JY; Lee, SMY	Zhou, Zhong-Yan; Zhao, Wai-Rong; Xiao, Ying; Zhang, Jing; Tang, Jing-Yi; Lee, Simon Ming-Yuen	2020	FRONTIERS IN PHARMACOLOGY	Mechanism Study of the Protective Effects of Sodium Tanshinone IIA Sulfonate Against Atorvastatin-Induced Cerebral Hemorrhage in Zebrafish: Transcriptome Analysis
J	Zuo, SP; Yu, J; Pan, H; Lu, LN	Zuo, Sipeng; Yu, Jie; Pan, Hui; Lu, Linna	2020	BIOMARKER RESEARCH	Novel insights on targeting ferroptosis in cancer therapy
J	Liu, YK; Zhu, WF; Ni, DL; Zhou, ZH; Gu, JH; Zhang, WN; Sun, HJ; Liu, F	Liu, Yake; Zhu, Wenfeng; Ni, Dalong; Zhou, Zihua; Gu, Jin-hua; Zhang, Weinan; Sun, Huanjian; Liu, Fan	2020	JOURNAL OF NANOBIOTECHNOLOGY	Alpha lipoic acid antagonizes cytotoxicity of cobalt nanoparticles by inhibiting ferroptosis-like cell death
J	Rui, TY; Li, QQ; Song, SC; Gao, YX; Luo, CL	Rui, Tongyu; Li, Qianqian; Song, Shunchen; Gao, Yaxuan; Luo, Chengliang	2020	HISTOLOGY AND HISTOPATHOLOGY	Ferroptosis-relevant mechanisms and biomarkers for therapeutic interventions in traumatic brain injury
J	Larrick, JW; Larrick, JW; Mendelsohn, AR	Larrick, James W.; Larrick, Jasmine W.; Mendelsohn, Andrew R.	2020	REJUVENATION RESEARCH	Contribution of Ferroptosis to Aging and Frailty
J	Alu, A; Han, XJ; Ma, XL; Wu, M; Wei, YQ; Wei, XW	Alu, Aqu; Han, Xuejiao; Ma, Xuelei; Wu, Min; Wei, Yuquan; Wei, Xiawei	2020	ACTA PHARMACEUTICA SINICA B	The role of lysosome in regulated necrosis
J	Clemente, LP; Rabenau, M; Tang, S; Stanka, J; Cors, E; Stroh, J; Culmsee, C; von Karstedt, S	Clemente, Laura Prieto; Rabenau, Malena; Tang, Stephan; Stanka, Josefina; Cors, Eileen; Stroh, Jenny; Culmsee, Carsten; von Karstedt, Silvia	2020	CELLS	Dynasore Blocks Ferroptosis through Combined Modulation of Iron Uptake and Inhibition of Mitochondrial Respiration
J	Zhou, JP; Jin, Y; Lei, YH; Liu, TY; Wan, Z; Meng, H; Wang, HL	Zhou, Juepu; Jin, Yao; Lei, Yuhong; Liu, Tianyi; Wan, Zheng; Meng, Hao; Wang, Honglei	2020	NEURODEGENERATIVE DISEASES	Ferroptosis Is Regulated by Mitochondria in Neurodegenerative Diseases
J	Xu, Y; Zhang, YT; Zhang, JH; Han, K; Zhang, XW; Bai, X; You, LH; Yu, P; Shi, ZH; Chang, YZ; Gao, GF	Xu, Yong; Zhang, Yating; Zhang, Jian-Hua; Han, Kang; Zhang, Xinwei; Bai, Xue; You, Lin-Hao; Yu, Peng; Shi, Zhenhua; Chang, Yan-Zhong; Gao, Guofen	2020	FREE RADICAL BIOLOGY AND MEDICINE	Astrocyte hepcidin ameliorates neuronal loss through attenuating brain iron deposition and oxidative stress in APP/PS1 mice
J	Gou, ZX; Su, XJ; Hu, X; Zhou, Y; Huang, L; Fan, Y; Li, J; Lu, LQ	Gou, Zhixian; Su, Xiaojuan; Hu, Xing; Zhou, Yue; Huang, Lin; Fan, Yang; Li, Jing; Lu, Liqun	2020	BRAIN RESEARCH BULLETIN	Melatonin improves hypoxic-ischemic brain damage through the Akt/Nrf2/Gpx4 signaling pathway
J	Zhang, YL; Fu, X; Jia, JS; Wikerholmen, T; Xi, KY; Kong, Y; Wang, JP; Chen, HJ; Ma, Y; Li, ZW; Wang, CW; Qi, QC; Thorsen, F; Wang, J; Cui, JW; Li, XG; Ni, SL	Zhang, Yulin; Fu, Xiao; Jia, Junsheng; Wikerholmen, Tobias; Xi, Kaiyan; Kong, Yang; Wang, Junpeng; Chen, Haijun; Ma, Yuan; Li, Zhiwei; Wang, Chuanwei; Qi, Qichao; Thorsen, Frits; Wang, Jian; Cui, Jiwei; Li, Xingang; Ni, Shilei	2020	ACS APPLIED MATERIALS & INTERFACES	Glioblastoma Therapy Using Codelivery of Cisplatin and Glutathione Peroxidase Targeting siRNA from Iron Oxide Nanoparticles
J	Zhu, SY; Yao, RQ; Li, YX; Zhao, PY; Ren, C; Du, XH; Yao, YM	Zhu, Sheng-yu; Yao, Ren-qi; Li, Yu-xuan; Zhao, Peng-yue; Ren, Chao; Du, Xiao-hui; Yao, Yong-ming	2020	CELL DEATH & DISEASE	Lysosomal quality control of cell fate: a novel therapeutic target for human diseases
J	Tang, SC; Gao, P; Chen, HM; Zhou, XY; Ou, YB; He, Y	Tang, Sicheng; Gao, Pan; Chen, Hanmin; Zhou, Xiangyue; Ou, Yibo; He, Yue	2020	FRONTIERS IN CELLULAR NEUROSCIENCE	The Role of Iron, Its Metabolism and Ferroptosis in Traumatic Brain Injury
J	Tian, Y; Lu, J; Hao, XQ; Li, H; Zhang, GY; Liu, XL; Li, XR; Zhao, CP; Kuang, WH; Chen, DF; Zhu, ML	Tian, Ye; Lu, Juan; Hao, Xiaoqian; Li, Hang; Zhang, Guiyu; Liu, Xuelei; Li, Xinrong; Zhao, Caiping; Kuang, Weihong; Chen, Dongfeng; Zhu, Meiling	2020	NEUROTHERAPEUTICS	FTH1 Inhibits Ferroptosis Through Ferritinophagy in the 6-OHDA Model of Parkinson's Disease
J	Zou, YL; Henry, WS; Ricq, EL; Graham, ET; Phadnis, VV; Maretich, P; Paradkar, S; Boehnke, N; Deik, AA; Reinhardt, F; Eaton, JK; Ferguson, B; Wang, WY; Fairman, J; Keys, HR; Dancik, V; Clish, CB; Clemons, PA; Hammond, PT; Boyer, LA; Weinberg, RA; Schreiber, SL	Zou, Yilong; Henry, Whitney S.; Ricq, Emily L.; Graham, Emily T.; Phadnis, Vaishnavi V.; Maretich, Pema; Paradkar, Sateja; Boehnke, Natalie; Deik, Amy A.; Reinhardt, Ferenc; Eaton, John K.; Ferguson, Bryan; Wang, Wenyu; Fairman, Joshua; Keys, Heather R.; Dancik, Vlado; Clish, Clary B.; Clemons, Paul A.; Hammond, Paula T.; Boyer, Laurie A.; Weinberg, Robert A.; Schreiber, Stuart L.	2020	NATURE	Plasticity of ether lipids promotes ferroptosis susceptibility and evasion
J	Gao, SQ; Liu, JQ; Han, YL; Deji, QZ; Zhaba, WD; Deng, HJ; Liu, XL; Zhou, ML	Gao, Sheng-Qing; Liu, Jia-Qiang; Han, Yan-Ling; Deji, Qu-Zhen; Zhaba, Wang-Dui; Deng, Hong-Ji; Liu, Xi-Lin; Zhou, Meng-Liang	2020	LIFE SCIENCES	Neuroprotective role of glutathione peroxidase 4 in experimental subarachnoid hemorrhage models
J	Hassannia, B; Van Coillie, S; Vanden Berghe, T	Hassannia, Behrouz; Van Coillie, Samya; Vanden Berghe, Tom	2021	ANTIOXIDANTS & REDOX SIGNALING	Ferroptosis: Biological Rust of Lipid Membranes
J	Cotticelli, MG; Forestieri, R; Xia, SJ; Joyasawal, S; Lee, T; Xu, KX; Smith, AB; Huryn, DM; Wilson, RB	Cotticelli, M. Grazia; Forestieri, Roberto; Xia, Shujuan; Joyasawal, Sipak; Lee, Taehee; Xu, Kexin; Smith, Amos B., III; Huryn, Donna M.; Wilson, Robert B.	2020	ACS CHEMICAL NEUROSCIENCE	Identification of a Novel Oleic Acid Analog with Protective Effects in Multiple Cellular Models of Friedreich Ataxia
J	Xiong, YQ; Zhang, Y; Xiong, SB; Williams-Villalobo, AE	Xiong, Yuqing; Zhang, Yun; Xiong, Shunbin; Williams-Villalobo, Abie E.	2020	BIOLOGY-BASEL	A Glance of p53 Functions in Brain Development, Neural Stem Cells, and Brain Cancer
J	Ates, G; Goldberg, J; Currais, A; Maher, P	Ates, Gamze; Goldberg, Joshua; Currais, Antonio; Maher, Pamela	2020	REDOX BIOLOGY	CMS121, a fatty acid synthase inhibitor, protects against excess lipid peroxidation and inflammation and alleviates cognitive loss in a transgenic mouse model of Alzheimer's disease
J	Jin, MM; Shi, CZ; Li, T; Wu, Y; Hu, C; Huang, G	Jin, Mingming; Shi, Chunzi; Li, Tian; Wu, Yue; Hu, Cheng; Huang, Gang	2020	BIOMEDICINE & PHARMACOTHERAPY	Solasonine promotes ferroptosis of hepatoma carcinoma cells via glutathione peroxidase 4-induced destruction of the glutathione redox system
J	Qiu, YM; Cao, Y; Cao, WJ; Jia, YF; Lu, N	Qiu, Yangmin; Cao, Yue; Cao, Wangjia; Jia, Yifei; Lu, Na	2020	PHARMACOLOGICAL RESEARCH	The Application of Ferroptosis in Diseases
J	Abdul, Y; Li, WG; Ward, R; Abdelsaid, M; Hafez, S; Dong, GK; Jamil, S; Wolf, V; Johnson, MH; Fagan, SC; Ergul, A	Abdul, Yasir; Li, Weiguo; Ward, Rebecca; Abdelsaid, Mohammed; Hafez, Sherif; Dong, Guangkuo; Jamil, Sarah; Wolf, Victoria; Johnson, Maribeth H.; Fagan, Susan C.; Ergul, Adviye	2021	TRANSLATIONAL STROKE RESEARCH	Deferoxamine Treatment Prevents Post-Stroke Vasoregression and Neurovascular Unit Remodeling Leading to Improved Functional Outcomes in Type 2 Male Diabetic Rats: Role of Endothelial Ferroptosis
J	Rogers, JT; Cahill, CM	Rogers, Jack T.; Cahill, Catherine M.	2020	LEARNING & MEMORY	Iron-responsive-like elements and neurodegenerative ferroptosis
J	Mao, HM; Zhao, YH; Li, HX; Lei, L	Mao, Huimin; Zhao, Yunhe; Li, Houxuan; Lei, Lang	2020	PROGRESS IN BIOPHYSICS & MOLECULAR BIOLOGY	Ferroptosis as an emerging target in inflammatory diseases
J	Chen, YX; Liu, SX; Li, JJ; Li, Z; Quan, J; Liu, XZ; Tang, YB; Liu, B	Chen, Yixin; Liu, Suixin; Li, Jianjun; Li, Zhe; Quan, Jing; Liu, Xinzhou; Tang, Yinbo; Liu, Bin	2020	OXIDATIVE MEDICINE AND CELLULAR LONGEVITY	The Latest View on the Mechanism of Ferroptosis and Its Research Progress in Spinal Cord Injury
J	Li, YH; Yang, JZ; Li, M; Zhang, XY; Du, J; Zhao, XH; Xu, ZH; Lin, JT	Li, Yonghai; Yang, Junzheng; Li, Meng; Zhang, Xiaoyue; Du, Jiang; Zhao, Xinghua; Xu, Zhihao; Lin, Juntang	2020	CELLULAR REPROGRAMMING	The Extracts of Human Fetal Brain Induce the Differentiation of Human Umbilical Cord Mesenchymal Stem Cells into Dopaminergic Neuron Containing Cells
J	Imai, T; Tsuji, S; Matsubara, H; Ohba, T; Sugiyama, T; Nakamura, S; Hara, H; Shimazawa, M	Imai, Takahiko; Tsuji, Shohei; Matsubara, Hirohumi; Ohba, Takuya; Sugiyama, Tomoki; Nakamura, Shinsuke; Hara, Hideaki; Shimazawa, Masamitsu	2021	NAUNYN-SCHMIEDEBERGS ARCHIVES OF PHARMACOLOGY	Deferasirox, a trivalent iron chelator, ameliorates neuronal damage in hemorrhagic stroke models
J	Koike, N; Kota, R; Naito, Y; Hayakawa, N; Matsuura, T; Hishiki, T; Onishi, N; Fukada, J; Suematsu, M; Shigematsu, N; Saya, H; Sampetrean, O	Koike, Naoyoshi; Kota, Ryuichi; Naito, Yoshiko; Hayakawa, Noriyo; Matsuura, Tomomi; Hishiki, Takako; Onishi, Nobuyuki; Fukada, Junichi; Suematsu, Makoto; Shigematsu, Naoyuki; Saya, Hideyuki; Sampetrean, Oltea	2020	COMMUNICATIONS BIOLOGY	2-Nitroimidazoles induce mitochondrial stress and ferroptosis in glioma stem cells residing in a hypoxic niche
J	Sun, YR; He, LB; Wang, TY; Hua, W; Qin, H; Wang, JJ; Wang, L; Gu, WQ; Li, TT; Li, N; Liu, XAB; Chen, F; Tang, L	Sun, Yiran; He, Libo; Wang, Taoyu; Hua, Wan; Qin, Huan; Wang, Jingjin; Wang, Li; Gu, Wanqin; Li, Tingting; Li, Na; Liu, Xinanbei; Chen, Fang; Tang, Lin	2020	MOLECULAR NEUROBIOLOGY	Activation of p62-Keap1-Nrf2 Pathway Protects 6-Hydroxydopamine-Induced Ferroptosis in Dopaminergic Cells
J	She, X; Lan, B; Tian, HM; Tang, B	She, Xu; Lan, Bin; Tian, Haomei; Tang, Biao	2020	FRONTIERS IN NEUROSCIENCE	Cross Talk Between Ferroptosis and Cerebral Ischemia
J	Lei, JW; Chen, ZH; Song, SX; Sheng, CP; Song, SH; Zhu, JM	Lei, Jianwei; Chen, Zhihua; Song, Shuxin; Sheng, Chunpeng; Song, Sihui; Zhu, Jianming	2020	FRONTIERS IN CELLULAR NEUROSCIENCE	Insight Into the Role of Ferroptosis in Non-neoplastic Neurological Diseases
J	Mukherjee, C; Kling, T; Russo, B; Miebach, K; Kess, E; Schifferer, M; Pedro, LD; Weikert, U; Fard, MK; Kannaiyan, N; Rossner, M; Aicher, ML; Goebbels, S; Nave, KA; Kramer-Albers, EM; Schneider, A; Simons, M	Mukherjee, Chaitali; Kling, Tina; Russo, Belisa; Miebach, Kerstin; Kess, Eva; Schifferer, Martina; Pedro, Liliana D.; Weikert, Ulrich; Fard, Maryam K.; Kannaiyan, Nirmal; Rossner, Moritz; Aicher, Marie-Louise; Goebbels, Sandra; Nave, Klaus-Armin; Kramer-Albers, Eva-Maria; Schneider, Anja; Simons, Mikael	2020	CELL METABOLISM	Oligodendrocytes Provide Antioxidant Defense Function for Neurons by Secreting Ferritin Heavy Chain
J	Lu, Y; Peng, B; Qiu, XH; Li, X; Li, Z; Zhang, DT; Ji, WH; Fang, B; Wu, Q; Zhang, CW; Li, L; Huang, W	Lu, Yao; Peng, Bo; Qiu, Xinghan; Li, Xin; Li, Zheng; Zhang, Duoteng; Ji, Wenhui; Fang, Bin; Wu, Qiong; Zhang, Chengwu; Li, Lin; Huang, Wei	2020	MATERIALS ADVANCES	One-pot synthesis of a hydrogen peroxide-selective fluorogenic probe and its application in Parkinson's disease in vitro and vivo models
J	Aguirre, CA; Morale, MC; Peng, Q; Sanchez-Alavez, M; Cintron-Colon, R; Feng, KG; Fazelpour, S; Maher, P; Conti, B	Aguirre, Carlos A.; Concetta Morale, Maria; Peng, Qian; Sanchez-Alavez, Manuel; Cintron-Colon, Rigo; Feng, Kaige; Fazelpour, Sherwin; Maher, Pamela; Conti, Bruno	2020	BRAIN BEHAVIOR AND IMMUNITY	Two single nucleotide polymorphisms in IL13 and IL13RA1 from individuals with idiopathic Parkinson's disease increase cellular susceptibility to oxidative stress
J	Shang, YX; Luo, MY; Yao, FP; Wang, SK; Yuan, ZQ; Yang, YF	Shang, Yuxue; Luo, Meiying; Yao, Fengping; Wang, Shukun; Yuan, Zengqiang; Yang, Yongfei	2020	CELLULAR SIGNALLING	Ceruloplasmin suppresses ferroptosis by regulating iron homeostasis in hepatocellular carcinoma cells
J	Zhang, Y; Fan, BY; Pang, YL; Shen, WY; Wang, X; Zhao, CX; Li, WX; Liu, C; Kong, XH; Ning, GZ; Feng, SQ; Yao, X	Zhang, Yan; Fan, Bao-You; Pang, Yi-Lin; Shen, Wen-Yuan; Wang, Xu; Zhao, Chen-Xi; Li, Wen-Xiang; Liu, Chang; Kong, Xiao-Hong; Ning, Guang-Zhi; Feng, Shi-Qing; Yao, Xue	2020	NEURAL REGENERATION RESEARCH	Neuroprotective effect of deferoxamine on erastin-induced ferroptosis in primary cortical neurons
J	Hoshino, T; Yamakado, H; Takahashi, R; Matsuzawa, S	Hoshino, Tomonori; Yamakado, Hodaka; Takahashi, Ryosuke; Matsuzawa, Shu-ichi	2020	FEBS OPEN BIO	Susceptibility to erastin-induced ferroptosis decreases during maturation in a human oligodendrocyte cell line
J	Jenkins, NL; James, SA; Salim, A; Sumardy, F; Speed, TP; Conrad, M; Richardson, D; Bush, AI; McColl, G	Jenkins, Nicole L.; James, Simon A.; Salim, Agus; Sumardy, Fransisca; Speed, Terence P.; Conrad, Marcus; Richardson, Des R.; Bush, Ashley, I; McColl, Gawain	2020	ELIFE	Changes in ferrous iron and glutathione promote ferroptosis and frailty in aging Caenorhabditis elegans
J	Plascencia-Villa, G; Perry, G	Plascencia-Villa, German; Perry, George	2021	ANTIOXIDANTS & REDOX SIGNALING	Preventive and Therapeutic Strategies in Alzheimer's Disease: Focus on Oxidative Stress, Redox Metals, and Ferroptosis
J	Shen, LS; Lin, DF; Li, XY; Wu, HJ; Lenahan, C; Pan, YB; Xu, WL; Chen, YD; Shao, AW; Zhang, JM	Shen, Lesang; Lin, Danfeng; Li, Xiaoyi; Wu, Haijian; Lenahan, Cameron; Pan, Yuanbo; Xu, Weilin; Chen, Yiding; Shao, Anwen; Zhang, Jianmin	2020	FRONTIERS IN CELL AND DEVELOPMENTAL BIOLOGY	Ferroptosis in Acute Central Nervous System Injuries: The Future Direction?
J	Ashraf, A; So, PW	Ashraf, Azhaar; So, Po-Wah	2020	FRONTIERS IN AGING NEUROSCIENCE	Spotlight on Ferroptosis: Iron-Dependent Cell Death in Alzheimer's Disease
J	Ren, JX; Sun, X; Yan, XL; Guo, ZN; Yang, Y	Ren, Jia-Xin; Sun, Xin; Yan, Xiu-Li; Guo, Zhen-Ni; Yang, Yi	2020	FRONTIERS IN CELLULAR NEUROSCIENCE	Ferroptosis in Neurological Diseases
J	Wu, TS; Liang, X; Liu, X; Li, YM; Wang, YT; Kong, L; Tang, M	Wu, Tianshu; Liang, Xue; Liu, Xi; Li, Yimeng; Wang, Yutong; Kong, Lu; Tang, Meng	2020	PARTICLE AND FIBRE TOXICOLOGY	Induction of ferroptosis in response to graphene quantum dots through mitochondrial oxidative stress in microglia
J	Liu, HJ; Hu, HM; Li, GZ; Zhang, Y; Wu, F; Liu, X; Wang, KY; Zhang, CB; Jiang, T	Liu, Han-jie; Hu, Hui-min; Li, Guan-zhang; Zhang, Ying; Wu, Fan; Liu, Xiu; Wang, Kuan-yu; Zhang, Chuan-bao; Jiang, Tao	2020	FRONTIERS IN CELL AND DEVELOPMENTAL BIOLOGY	Ferroptosis-Related Gene Signature Predicts Glioma Cell Death and Glioma Patient Progression
J	Mao, LH; Zhao, TM; Song, Y; Lin, L; Fan, XF; Cui, BX; Feng, HJ; Wang, XY; Yu, QX; Zhang, J; Jiang, K; Wang, BM; Sun, C	Mao, Lihong; Zhao, Tianming; Song, Yan; Lin, Lin; Fan, Xiaofei; Cui, Binxin; Feng, Hongjuan; Wang, Xiaoyu; Yu, Qingxiang; Zhang, Jie; Jiang, Kui; Wang, Bangmao; Sun, Chao	2020	CELL DEATH & DISEASE	The emerging role of ferroptosis in non-cancer liver diseases: hype or increasing hope?
J	Lemelle, L; Simionovici, A; Colin, P; Knott, G; Bohic, S; Cloetens, P; Schneider, BL	Lemelle, Laurence; Simionovici, Alexandre; Colin, Philippe; Knott, Graham; Bohic, Sylvain; Cloetens, Peter; Schneider, Bernard L.	2020	COMMUNICATIONS BIOLOGY	Nano-imaging trace elements at organelle levels in substantia nigra overexpressing alpha-synuclein to model Parkinson's disease
J	Mursaleen, L; Noble, B; Chan, SHY; Somavarapu, S; Zariwala, MG	Mursaleen, Leah; Noble, Brendon; Chan, Stefanie Ho Yi; Somavarapu, Satyanarayana; Zariwala, Mohammed Gulrez	2020	ANTIOXIDANTS	N-Acetylcysteine Nanocarriers Protect against Oxidative Stress in a Cellular Model of Parkinson's Disease
J	Capelletti, MM; Manceau, H; Puy, H; Peoc'h, K	Capelletti, Martina Maria; Manceau, Hana; Puy, Herve; Peoc'h, Katell	2020	INTERNATIONAL JOURNAL OF MOLECULAR SCIENCES	Ferroptosis in Liver Diseases: An Overview
J	Lan, B; Ge, JW; Cheng, SW; Zheng, XL; Liao, J; He, C; Rao, ZQ; Wang, GZ	Lan, Bin; Ge, Jin-wen; Cheng, Shao-wu; Zheng, Xi-long; Liao, Jun; He, Chao; Rao, Zheng-qing; Wang, Guo-zuo	2020	JOURNAL OF INTEGRATIVE MEDICINE-JIM	Extract of Naotaifang, a compound Chinese herbal medicine, protects neuron ferroptosis induced by acute cerebral ischemia in rats
J	Gutbier, S; Kyriakou, S; Schildknecht, S; Uckert, AK; Brull, M; Lewis, F; Dickens, D; Pearson, L; Elson, JL; Michel, S; Hubscher-Bruder, V; Brandel, J; Tetard, D; Leist, M; Pienaar, IS	Gutbier, Simon; Kyriakou, Sotiris; Schildknecht, Stefan; Ueckert, Anna-Katharina; Bruell, Markus; Lewis, Frank; Dickens, David; Pearson, Liam; Elson, Joanna L.; Michel, Sylvia; Hubscher-Bruder, Vronique; Brandel, Jeremy; Tetard, David; Leist, Marcel; Pienaar, Ilse S.	2020	ARCHIVES OF TOXICOLOGY	Design and evaluation of bi-functional iron chelators for protection of dopaminergic neurons from toxicants
J	Lu, LQ; Tian, J; Luo, XJ; Peng, J	Lu, Li-Qun; Tian, Jing; Luo, Xiu-Ju; Peng, Jun	2021	CELLULAR AND MOLECULAR LIFE SCIENCES	Targeting the pathways of regulated necrosis: a potential strategy for alleviation of cardio-cerebrovascular injury
J	Sarayloo, F; Spiegelman, D; Rochefort, D; Akcimen, F; Oliveira, RD; Dion, PA; Rouleau, GA	Sarayloo, Faezeh; Spiegelman, Dan; Rochefort, Daniel; Akcimen, Fulya; Oliveira, Rachel De Barros; Dion, Patrick A.; Rouleau, Guy A.	2020	EUROPEAN JOURNAL OF HUMAN GENETICS	SKOR1 has a transcriptional regulatory role on genes involved in pathways related to restless legs syndrome
J	Yang, J; Wang, M; Wang, S; Li, GP; Gao, Y	Yang, Jian; Wang, Min; Wang, Shu; Li, Guiping; Gao, Ying	2020	CLINICAL AND EXPERIMENTAL HYPERTENSION	Study on ferroptosis pathway that operates in hypertensive brain damage
J	Toyokuni, S; Yanatori, I; Kong, YY; Zheng, H; Motooka, Y; Jiang, L	Toyokuni, Shinya; Yanatori, Izumi; Kong, Yingyi; Zheng, Hao; Motooka, Yashiro; Jiang, Li	2020	CANCER SCIENCE	Ferroptosis at the crossroads of infection, aging and cancer
J	Chen, JH; Wang, YH; Wu, JY; Yang, JJ; Li, MC; Chen, QX	Chen, Junhui; Wang, Yuhai; Wu, Jiyun; Yang, Jiaji; Li, Mingchang; Chen, Qianxue	2020	FRONTIERS IN MOLECULAR NEUROSCIENCE	The Potential Value of Targeting Ferroptosis in Early Brain Injury After Acute CNS Disease
J	Wen, LR; Shi, DD; Zhou, T; Tu, JM; He, M; Jiang, YM; Yang, B	Wen, Lingrong; Shi, Dingding; Zhou, Ting; Tu, Jiaming; He, Mingyang; Jiang, Yueming; Yang, Bao	2020	FOOD CHEMISTRY	Identification of two novel prenylated flavonoids in mulberry leaf and their bioactivities
J	Giraud, S; Kerforne, T; Zely, J; Ameteau, V; Couturier, P; Tauc, M; Hauet, T	Giraud, Sebastien; Kerforne, Thomas; Zely, Jeremy; Ameteau, Virginie; Couturier, Pierre; Tauc, Michel; Hauet, Thierry	2020	AMERICAN JOURNAL OF TRANSPLANTATION	The inhibition of eIF5A hypusination by GC7, a preconditioning protocol to prevent brain death-induced renal injuries in a preclinical porcine kidney transplantation model
J	Bueno, DC; Canto, RMFS; de Souza, V; Andreguetti, RR; Barbosa, FAR; Naime, AA; Dey, PN; Wullner, V; Lopes, MW; Braga, ANL; Methner, A; Farina, M	Bueno, Diones Caeran; Canto, Romulo Faria Santos; de Souza, Viviane; Andreguetti, Rafaela Rafognatto; Barbosa, Flavio Augusto Rocha; Naime, Aline Aita; Dey, Partha Narayan; Wuellner, Verena; Lopes, Mark William; Braga, Antonio Luiz; Methner, Axel; Farina, Marcelo	2020	MOLECULAR NEUROBIOLOGY	New Probucol Analogues Inhibit Ferroptosis, Improve Mitochondrial Parameters, and Induce Glutathione Peroxidase in HT22 Cells
J	Mang, JX; Shan, HY; Tao, LY; Zhang, MY	Mang, Jiaxin; Shan, Haiyan; Tao, Luyang; Zhang, Mingyang	2020	JOURNAL OF MOLECULAR NEUROSCIENCE	Biological Effects of Hydrogen Sulfide and Its Protective Role in Intracerebral Hemorrhage
J	Liu, Y; Xu, ZN; Tin, T; Xu, K; Liu, MF; Xu, HX	Liu, Yan; Xu, Zhennan; Tin, Tao; Xu, Ke; Liu, Mingfa; Xu, Haixiong	2020	MEDICAL SCIENCE MONITOR	Ferroptosis in Low-Grade Glioma: A New Marker for Diagnosis and Prognosis
J	Battaglia, AM; Chirillo, R; Aversa, I; Sacco, A; Costanzo, F; Biamonte, F	Battaglia, Anna Martina; Chirillo, Roberta; Aversa, Ilenia; Sacco, Alessandro; Costanzo, Francesco; Biamonte, Flavia	2020	CELLS	Ferroptosis and Cancer: Mitochondria Meet the Iron Maiden Cell Death
J	Santarpia, M; Aguilar, A; Chaib, I; Cardona, AF; Fancelli, S; Laguia, F; Bracht, JWP; Cao, P; Molina-Vila, MA; Karachaliou, N; Rosell, R	Santarpia, Mariacarmela; Aguilar, Andres; Chaib, Imane; Cardona, Andres Felipe; Fancelli, Sara; Laguia, Fernando; Bracht, Jillian Wilhelmina Paulina; Cao, Peng; Molina-Vila, Miguel Angel; Karachaliou, Niki; Rosell, Rafael	2020	CANCERS	Non-Small-Cell Lung Cancer Signaling Pathways, Metabolism, and PD-1/PD-L1 Antibodies
J	Cepelak, I; Dodig, S; Dodig, DC	Cepelak, Ivana; Dodig, Slavica; Dodig, Daniela Cepelak	2020	ARHIV ZA HIGIJENU RADA I TOKSIKOLOGIJU-ARCHIVES OF INDUSTRIAL HYGIENE AND TOXICOLOGY	Ferroptosis: regulated cell death
J	Maher, PA	Maher, Pamela A.	2020	YALE JOURNAL OF BIOLOGY AND MEDICINE	Using Plants as a Source of Potential Therapeutics for the Treatment of Alzheimer's Disease
J	Cerchio, R; Marinaro, C; Foo, TK; Xia, B; Chen, SZ	Cerchio, Robert, Jr.; Marinaro, Christina; Foo, Tzeh Keong; Xia, Bing; Chen, Suzie	2020	MELANOMA RESEARCH	Nonhomologous end-joining repair is likely involved in the repair of double-stranded DNA breaks induced by riluzole in melanoma cells
J	Shi, LQ; Huang, C; Luo, QH; Xia, Y; Liu, WT; Zeng, W; Cheng, AC; Shi, RY; Chen, ZL	Shi, Liangqin; Huang, Chao; Luo, Qihui; Xia, Yu; Liu, Wentao; Zeng, Wen; Cheng, Anchun; Shi, Riyi; Chen Zhengli	2020	AGING-US	Clioquinol improves motor and non-motor deficits in MPTP-induced monkey model of Parkinson's disease through AKT/mTOR pathway
J	Malcolm, J; Fiala, C; Djuric, U; Diamandis, P	Malcolm, Jessica; Fiala, Clare; Djuric, Ugljesa; Diamandis, Phedias	2020	MOLECULAR PSYCHIATRY	Can gliomas provide insights into promoting synaptogenesis?
J	Tsatsanis, A; Wong, BCX; Gunn, AP; Ayton, S; Bush, AI; Devos, D; Duce, JA	Tsatsanis, Andrew; Wong, Bruce X.; Gunn, Adam P.; Ayton, Scott; Bush, Ashley I.; Devos, David; Duce, James A.	2020	MOLECULAR PSYCHIATRY	Amyloidogenic processing of Alzheimer's disease beta-amyloid precursor protein induces cellular iron retention
J	Ratan, RR	Ratan, Rajiv R.	2020	CELL CHEMICAL BIOLOGY	The Chemical Biology of Ferroptosis in the Central Nervous System
J	Zhang, P; Chen, L; Zhao, QQ; Du, XX; Bi, MX; Li, Y; Jiao, Q; Jiang, H	Zhang, Pei; Chen, Ling; Zhao, Qiqi; Du, Xixun; Bi, Mingxia; Li, Yong; Jiao, Qian; Jiang, Hong	2020	FREE RADICAL BIOLOGY AND MEDICINE	Ferroptosis was more initial in cell death caused by iron overload and its underlying mechanism in Parkinson's disease
J	Bai, YJ; Lam, HC; Lei, XG	Bai, Yingjie; Lam, Hiu C.; Lei, Xiaoguang	2020	ACCOUNTS OF CHEMICAL RESEARCH	Dissecting Programmed Cell Death with Small Molecules
J	Yan, HF; Tuo, QZ; Yin, QZ; Lei, P	Yan, Hong-Fa; Tuo, Qing-Zhang; Yin, Qiao-Zhi; Lei, Peng	2020	ZOOLOGICAL RESEARCH	The pathological role of ferroptosis in ischemia/reperfusion-related injury
J	Zhang, GL; Zhang, L; Si, YC; Li, QD; Xiao, JM; Wang, B; Liang, CZ; Wu, ZY; Tian, G	Zhang, Guilong; Zhang, Li; Si, Yuanchun; Li, Qingdong; Xiao, Jianmin; Wang, Bin; Liang, Chaozhao; Wu, Zhengyan; Tian, Geng	2020	CHEMICAL ENGINEERING JOURNAL	Oxygen-enriched Fe3O4/Gd2O3 nanopeanuts for tumor-targeting MRI and ROS-triggered dual-modal cancer therapy through platinum (IV) prodrugs delivery
J	Lu, QM; Wang, MJ; Gui, Y; Hou, Q; Gu, MR; Liang, Y; Xiao, B; Zhao, AZJ; Dai, CS	Lu, Qingmiao; Wang, Mingjie; Gui, Yuan; Hou, Qing; Gu, Mengru; Liang, Yan; Xiao, Bo; Zhao, Allan Zijian; Dai, Chunsun	2020	CELL DEATH & DISEASE	Rheb1 protects against cisplatin-induced tubular cell death and acute kidney injury via maintaining mitochondrial homeostasis
J	Shao, CW; Yuan, JW; Liu, YN; Qin, YJ; Wang, XA; Gu, J; Chen, GQ; Zhang, B; Liu, HK; Zhao, J; Zhu, HL; Qian, Y	Shao, Chenwen; Yuan, Jiwen; Liu, Yani; Qin, Yajuan; Wang, Xueao; Gu, Jin; Chen, Guiquan; Zhang, Bing; Liu, Hong-Ke; Zhao, Jing; Zhu, Hai-Liang; Qian, Yong	2020	PROCEEDINGS OF THE NATIONAL ACADEMY OF SCIENCES OF THE UNITED STATES OF AMERICA	Epileptic brain fluorescent imaging reveals apigenin can relieve the myeloperoxidase-mediated oxidative stress and inhibit ferroptosis
J	Michalke, B; Willkommen, D; Venkataramani, V	Michalke, Bernhard; Willkommen, Desiree; Venkataramani, Vivek	2020	JOVE-JOURNAL OF VISUALIZED EXPERIMENTS	Setup of Capillary Electrophoresis-Inductively Coupled Plasma Mass Spectrometry (CE-ICP-MS) for Quantification of Iron Redox Species (Fe(II), Fe(III))
J	Ashraf, A; Jeandriens, J; Parkes, HG; So, PW	Ashraf, Azhaar; Jeandriens, Jerome; Parkes, Harold G.; So, Po-Wah	2020	REDOX BIOLOGY	Iron dyshomeostasis, lipid peroxidation and perturbed expression of cystine/glutamate antiporter in Alzheimer?s disease: Evidence of ferroptosis
J	Kirtonia, A; Sethi, G; Garg, M	Kirtonia, Anuradha; Sethi, Gautam; Garg, Manoj	2020	CELLULAR AND MOLECULAR LIFE SCIENCES	The multifaceted role of reactive oxygen species in tumorigenesis
J	Angelova, PR; Choil, ML; Berezhnov, AV; Horrocks, MH; Hughes, CD; De, S; Rodrigues, M; Yapom, R; Little, D; Dolt, KS; Kunath, T; Devine, MJ; Gissen, P; Shchepinov, MS; Sylantyev, S; Pavlov, EV; Klenerman, D; Abramov, AY; Gandhi, S	Angelova, Plamena R.; Choil, Minee L.; Berezhnov, Alexey, V; Horrocks, Mathew H.; Hughes, Craig D.; De, Suman; Rodrigues, Margarida; Yapom, Ratsuda; Little, Daniel; Dolt, Karamjit S.; Kunath, Tilo; Devine, Michael J.; Gissen, Paul; Shchepinov, Mikhail S.; Sylantyev, Sergiy; Pavlov, Evgeny, V; Klenerman, David; Abramov, Andrey Y.; Gandhi, Sonia	2020	CELL DEATH AND DIFFERENTIATION	Alpha synuclein aggregation drives ferroptosis: an interplay of iron, calcium and lipid peroxidation
J	Krabbendam, IE; Honrath, B; Dilberger, B; Iannetti, EF; Branicky, RS; Meyer, T; Evers, B; Dekker, FJ; Koopman, WJH; Beyrath, J; Bano, D; Schmidt, M; Bakker, BM; Hekimi, S; Culmsee, C; Eckert, GP; Dolga, AM	Krabbendam, Inge E.; Honrath, Birgit; Dilberger, Benjamin; Iannetti, Eligio F.; Branicky, Robyn S.; Meyer, Tammo; Evers, Bernard; Dekker, Frank J.; Koopman, Werner J. H.; Beyrath, Julien; Bano, Daniele; Schmidt, Martina; Bakker, Barbara M.; Hekimi, Siegfried; Culmsee, Carsten; Eckert, Gunter P.; Dolga, Amalia M.	2020	CELL DEATH & DISEASE	SK channel-mediated metabolic escape to glycolysis inhibits ferroptosis and supports stress resistance in C. elegans
J	Song, XH; Long, DX	Song, Xiaohua; Long, Dingxin	2020	FRONTIERS IN NEUROSCIENCE	Nrf2 and Ferroptosis: A New Research Direction for Neurodegenerative Diseases
J	Li, YC; Liu, Y; Wu, P; Tian, Y; Liu, BB; Wang, JJ; Bihl, J; Shi, HZ	Li, Yuchen; Liu, Yao; Wu, Pei; Tian, Yang; Liu, Binbing; Wang, Jinju; Bihl, Ji; Shi, Huaizhang	2021	CELLULAR AND MOLECULAR NEUROBIOLOGY	Inhibition of Ferroptosis Alleviates Early Brain Injury After Subarachnoid Hemorrhage In Vitro and In Vivo via Reduction of Lipid Peroxidation
J	Li, MX; Liu, GH; Wang, KX; Wang, LF; Fu, X; Lim, LY; Chen, W; Mo, JX	Li, Mingxin; Liu, Guohao; Wang, Kaixuan; Wang, Lingfeng; Fu, Xiang; Lim, Lee Yong; Chen, Wei; Mo, Jingxin	2020	JOURNAL OF NANOBIOTECHNOLOGY	Metal ion-responsive nanocarrier derived from phosphonated calix[4]arenes for delivering dauricine specifically to sites of brain injury in a mouse model of intracerebral hemorrhage
J	Bayir, H; Anthonymuthu, TS; Tyurina, YY; Patel, SJ; Amoscato, AA; Lamade, AM; Yang, Q; Vladimirov, GK; Philpott, CC; Kagan, VE	Bayir, Hulya; Anthonymuthu, Tamil S.; Tyurina, Yulia Y.; Patel, Sarju J.; Amoscato, Andrew A.; Lamade, Andrew M.; Yang, Qin; Vladimirov, Georgy K.; Philpott, Caroline C.; Kagan, Valerian E.	2020	CELL CHEMICAL BIOLOGY	Achieving Life through Death: Redox Biology of Lipid Peroxidation in Ferroptosis
J	Conrad, M; Proneth, B	Conrad, Marcus; Proneth, Bettina	2020	CELL CHEMICAL BIOLOGY	Selenium: Tracing Another Essential Element of Ferroptotic Cell Death
J	Zou, YL; Schreiber, SL	Zou, Yilong; Schreiber, Stuart L.	2020	CELL CHEMICAL BIOLOGY	Progress in Understanding Ferroptosis and Challenges in Its Targeting for Therapeutic Benefit
J	Wu, J; Yang, JJ; Cao, Y; Li, HH; Zhao, HT; Yang, SF; Li, KY	Wu, Jing; Yang, Jian-Jun; Cao, Yan; Li, Huihui; Zhao, Hongting; Yang, Shuofei; Li, Kuanyu	2020	JOURNAL OF NEUROINFLAMMATION	Iron overload contributes to general anaesthesia-induced neurotoxicity and cognitive deficits
J	Fang, YJ; Gao, SQ; Wang, XY; Cao, Y; Lu, JN; Chen, S; Lenahan, C; Zhang, JH; Shao, AW; Zhang, JM	Fang, Yuanjian; Gao, Shiqi; Wang, Xiaoyu; Cao, Yang; Lu, Jianan; Chen, Sheng; Lenahan, Cameron; Zhang, John H.; Shao, Anwen; Zhang, Jianmin	2020	FRONTIERS IN CELLULAR NEUROSCIENCE	Programmed Cell Deaths and Potential Crosstalk With Blood-Brain Barrier Dysfunction After Hemorrhagic Stroke
J	De Vico, G; Martano, M; Maiolino, P; Carella, F; Leonardi, L	De Vico, Gionata; Martano, Manuela; Maiolino, Paola; Carella, Francesca; Leonardi, Leonardo	2020	VETERINARY MEDICINE AND SCIENCE	Expression of transferrin receptor-1 (TFR-1) in canine osteosarcomas
J	Shi, QY; Pei, F; Silverman, GA; Pak, SC; Perlmutter, DH; Liu, B; Bahar, I	Shi, Qingya; Pei, Fen; Silverman, Gary A.; Pak, Stephen C.; Perlmutter, David H.; Liu, Bing; Bahar, Ivet	2020	INTERNATIONAL JOURNAL OF MOLECULAR SCIENCES	Mechanisms of Action of Autophagy Modulators Dissected by Quantitative Systems Pharmacology Analysis
J	Saralkar, P; Arsiwala, T; Geldenhuys, WJ	Saralkar, Pushkar; Arsiwala, Tasneem; Geldenhuys, Werner J.	2020	INTERNATIONAL JOURNAL OF PHARMACEUTICS	Nanoparticle formulation and in vitro efficacy testing of the mitoNEET ligand NL-1 for drug delivery in a brain endothelial model of ischemic reperfusion-injury
J	Datta, A; Sarmah, D; Mounica, L; Kaur, H; Kesharwani, R; Verma, G; Veeresh, P; Kotian, V; Kalia, K; Borah, A; Wang, X; Dave, KR; Yavagal, DR; Bhattacharya, P	Datta, Aishika; Sarmah, Deepaneeta; Mounica, Leela; Kaur, Harpreet; Kesharwani, Radhika; Verma, Geetesh; Veeresh, Pabbala; Kotian, Vignesh; Kalia, Kiran; Borah, Anupom; Wang, Xin; Dave, Kunjan R.; Yavagal, Dileep R.; Bhattacharya, Pallab	2020	TRANSLATIONAL STROKE RESEARCH	Cell Death Pathways in Ischemic Stroke and Targeted Pharmacotherapy
J	Dharmalingam, P; Talakatta, G; Mitra, J; Wang, HB; Derry, PJ; Nilewski, LG; McHugh, EA; Fabian, RH; Mendoza, K; Vasquez, V; Hegde, PM; Kakadiaris, E; Roy, T; Boldogh, I; Hegde, VL; Mitra, S; Tour, JM; Kent, TA; Hegde, ML	Dharmalingam, Prakash; Talakatta, Girish; Mitra, Joy; Wang, Haibo; Derry, Paul J.; Nilewski, Lizanne Greer; McHugh, Emily A.; Fabian, Roderic H.; Mendoza, Kimberly; Vasquez, Velmarini; Hegde, Pavana M.; Kakadiaris, Eugenia; Roy, Trenton; Boldogh, Istvan; Hegde, Venkatesh L.; Mitra, Sankar; Tour, James M.; Kent, Thomas A.; Hegde, Muralidhar L.	2020	ACS NANO	Pervasive Genomic Damage in Experimental Intracerebral Hemorrhage: Therapeutic Potential of a Mechanistic-Based Carbon Nanoparticle
J	Chen, X; Li, D; Sun, HY; Wang, WW; Wu, H; Kong, W; Kong, WJ	Chen, Xi; Li, Dan; Sun, Hai-Ying; Wang, Wen-Wen; Wu, Han; Kong, Wen; Kong, Wei-Jia	2020	FEBS JOURNAL	Relieving ferroptosis may partially reverse neurodegeneration of the auditory cortex
J	Han, C; Liu, YY; Dai, RJ; Ismail, N; Su, WJ; Li, B	Han, Chu; Liu, Yuanyuan; Dai, Rongji; Ismail, Nafissa; Su, Weijun; Li, Bo	2020	FRONTIERS IN PHARMACOLOGY	Ferroptosis and Its Potential Role in Human Diseases
J	Maher, P; Fischer, W; Liang, ZB; Soriano-Castell, D; Pinto, AFM; Rebman, J; Currais, A	Maher, Pamela; Fischer, Wolfgang; Liang, Zhibin; Soriano-Castell, David; Pinto, Antonio F. M.; Rebman, Jon; Currais, Antonio	2020	FRONTIERS IN PHARMACOLOGY	The Value of Herbarium Collections to the Discovery of Novel Treatments for Alzheimer's Disease, a Case Made With the Genus Eriodictyon
J	Dai, CS; Chen, X; Li, JB; Comish, P; Kang, R; Tang, DL	Dai, Chongshan; Chen, Xin; Li, Jingbo; Comish, Paul; Kang, Rui; Tang, Daolin	2020	CANCER GENE THERAPY	Transcription factors in ferroptotic cell death
J	Zeng, KW; Gu, MY	Zeng, Ke-Wu; Gu, Ming-Yao	2020	TRADITIONAL MEDICINE RESEARCH	Annual advances of integrative pharmacology in 2019
J	Thangameeran, SIM; Tsai, ST; Hung, HY; Hu, WF; Pang, CY; Chen, SY; Liew, HK	Thangameeran, Shaik Ismail Mohammed; Tsai, Sheng-Tzung; Hung, Hsiang-Yi; Hu, Wei-Fen; Pang, Cheng-Yoong; Chen, Shin-Yuan; Liew, Hock-Kean	2020	CELLS	A Role for Endoplasmic Reticulum Stress in Intracerebral Hemorrhage
J	Macias-Rodriguez, RU; Inzaugarat, ME; Ruiz-Margain, A; Nelson, LJ; Trautwein, C; Cubero, FJ	Macias-Rodriguez, Ricardo U.; Inzaugarat, Maria Eugenia; Ruiz-Margain, Astrid; Nelson, Leonard J.; Trautwein, Christian; Javier Cubero, Francisco	2020	INTERNATIONAL JOURNAL OF MOLECULAR SCIENCES	Reclassifying Hepatic Cell Death during Liver Damage: Ferroptosis-A Novel Form of Non-Apoptotic Cell Death?
J	Qiu, LQ; Ge, L; Hu, QH	Qiu, Lingqin; Ge, Li; Hu, Qionghua	2020	BIOLOGICAL & PHARMACEUTICAL BULLETIN	Dexmedetomidine Protects SK-N-SH Nerve Cells from Oxidative Injury by Maintaining Iron Homeostasis
J	Jiang, T; Chu, J; Chen, HJT; Cheng, H; Su, JJ; Wang, XC; Cao, Y; Tian, SS; Li, QL	Jiang, Ting; Chu, Jun; Chen, Hejuntao; Cheng, Hui; Su, Jingjing; Wang, Xuncui; Cao, Yin; Tian, Shasha; Li, Qinglin	2020	BIOLOGICAL & PHARMACEUTICAL BULLETIN	Gastrodin Inhibits H2O2-Induced Ferroptosis through Its Antioxidative Effect in Rat Glioma Cell Line C6
J	Kapralov, AA; Yang, Q; Dar, HH; Tyurina, YY; Anthonymuthu, TS; Kim, R; St Croix, CM; Mikulska-Ruminska, K; Liu, B; Shrivastava, IH; Tyurin, VA; Ting, HC; Wu, YJL; Gao, Y; Shurin, GV; Artyukhova, MA; Ponomareva, LA; Timashev, PS; Domingues, RM; Stoyanovsky, DA; Greenberger, JS; Mallampalli, RK; Bahar, I; Gabrilovich, DI; Bayir, H; Kagan, VE	Kapralov, Alexandr A.; Yang, Qin; Dar, Haider H.; Tyurina, Yulia Y.; Anthonymuthu, Tamil S.; Kim, Rina; St Croix, Claudette M.; Mikulska-Ruminska, Karolina; Liu, Bing; Shrivastava, Indira H.; Tyurin, Vladimir A.; Ting, Hsiu-Chi; Wu, Yijen L.; Gao, Yuan; Shurin, Galina V.; Artyukhova, Margarita A.; Ponomareva, Liubov A.; Timashev, Peter S.; Domingues, Rosario M.; Stoyanovsky, Detcho A.; Greenberge…	2020	NATURE CHEMICAL BIOLOGY	Redox lipid reprogramming commands susceptibility of macrophages and microglia to ferroptotic death
J	Zou, YL; Li, HX; Graham, ET; Deik, AA; Eaton, JK; Wang, WY; Sandoval-Gomez, G; Clish, CB; Doench, JG; Schreiber, SL	Zou, Yilong; Li, Haoxin; Graham, Emily T.; Deik, Amy A.; Eaton, John K.; Wang, Wenyu; Sandoval-Gomez, Gerardo; Clish, Clary B.; Doench, John G.; Schreiber, Stuart L.	2020	NATURE CHEMICAL BIOLOGY	Cytochrome P450 oxidoreductase contributes to phospholipid peroxidation in ferroptosis
J	Chu, J; Liu, CX; Song, R; Li, QL	Chu, Jun; Liu, Chen-Xu; Song, Rui; Li, Qing-Lin	2020	NEURAL REGENERATION RESEARCH	Ferrostatin-1 protects HT-22 cells from oxidative toxicity
J	Wu, YQ; Zhang, SW; Gong, XX; Tam, S; Xiao, DS; Liu, S; Tao, YG	Wu, Yuqing; Zhang, Siwei; Gong, Xiaoxiao; Tam, Samantha; Xiao, Desheng; Liu, Shuang; Tao, Yongguang	2020	MOLECULAR CANCER	The epigenetic regulators and metabolic changes in ferroptosis-associated cancer progression
J	Wei, S; Qiu, TM; Yao, XF; Wang, NN; Jiang, LP; Jia, X; Tao, Y; Wang, ZD; Pei, P; Zhang, JY; Zhu, YH; Yang, G; Liu, XF; Liu, S; Sun, X	Wei, Sen; Qiu, Tianming; Yao, Xiaofeng; Wang, Ningning; Jiang, Liping; Jia, Xue; Tao, Ye; Wang, Zhidong; Pei, Pei; Zhang, Jingyuan; Zhu, Yuhan; Yang, Guang; Liu, Xiaofang; Liu, Shuang; Sun, Xiance	2020	JOURNAL OF HAZARDOUS MATERIALS	Arsenic induces pancreatic dysfunction and ferroptosis via mitochondrial ROS-autophagy-lysosomal pathway
J	Gupta, G; Gliga, A; Hedberg, J; Serra, A; Greco, D; Wallinder, IO; Fadeel, B	Gupta, Govind; Gliga, Anda; Hedberg, Jonas; Serra, Angela; Greco, Dario; Odnevall Wallinder, Inger; Fadeel, Bengt	2020	FASEB JOURNAL	Cobalt nanoparticles trigger ferroptosis-like cell death (oxytosis) in neuronal cells: Potential implications for neurodegenerative disease
J	Chen, LL; Xie, JX	Chen, Leilei; Xie, Junxia	2020	MOVEMENT DISORDERS	Ferroptosis-Suppressor-Protein 1: A Potential Neuroprotective Target for Combating Ferroptosis
J	Peng, JJ; Song, WT; Yao, F; Zhang, X; Peng, J; Luo, XJ; Xia, XB	Peng, Jing-Jie; Song, Wei-Tao; Yao, Fei; Zhang, Xuan; Peng, Jun; Luo, Xiu-Ju; Xia, Xiao-Bo	2020	EXPERIMENTAL EYE RESEARCH	Involvement of regulated necrosis in blinding diseases: Focus on necroptosis and ferroptosis
J	Wei, RLO; Qiu, HT; Xu, JW; Mo, JM; Liu, Y; Gui, YC; Huang, GY; Zhang, SR; Yao, HF; Huang, XX; Gan, ZC	Wei, Rucliong; Qiu, Hongtu; Xu, Jianwen; Mo, Juanmei; Liu, Ying; Gui, Yuchang; Huang, Guangyou; Zhang, Shunrong; Yao, Hongfang; Huang, Xiaoxiao; Gan, Zhichuan	2020	ANNALS OF TRANSLATIONAL MEDICINE	Expression and prognostic potential of GPX1 in human cancers based on data mining
J	Devos, D; Cabantchik, ZI; Moreau, C; Danel, V; Mahoney-Sanchez, L; Bouchaoui, H; Gouel, F; Rolland, AS; Duce, JA; Devedjian, JC; Cassereau, J; Bost, M; Abrial, C; Muller, J; Olivier, A; Le Masson, G; Mathis, S; Djigo, D; Bonabaud, S; Deloire, M; Genestet, S; Menanteau, E; Bourgeois, P; Lefilliatre, M; Viader, F; Abrou, M; Chavanne, D; Bari, R; Guy, N; Arondo, SS; Rouvet, S; Beauvais, K; Aidan, M;…	Devos, David; Cabantchik, Z. Ioav; Moreau, Caroline; Danel, Veronique; Mahoney-Sanchez, Laura; Bouchaoui, Hind; Gouel, Flore; Rolland, Anne-Sophie; Duce, James A.; Devedjian, Jean-Christophe; Cassereau, Julien; Bost, Marie; Abrial, Charlotte; Muller, Jeanne; Olivier, Audrey; Le Masson, Gwendal; Mathis, Stephane; Djigo, Dieynaba; Bonabaud, Sarah; Deloire, Mathilde; Genestet, Steeve; Menanteau, Els…	2020	JOURNAL OF NEURAL TRANSMISSION	Conservative iron chelation for neurodegenerative diseases such as Parkinson's disease and amyotrophic lateral sclerosis
J	Chen, TC; Chuang, JY; Ko, CY; Kao, TJ; Yang, PY; Yu, CH; Liu, MS; Hu, SL; Tsai, YT; Chan, H; Chang, WC; Hsu, TI	Chen, Tzu-Chi; Chuang, Jian-Ying; Ko, Chiung-Yuan; Kao, Tzu-Jen; Yang, Pei-Yu; Yu, Chun-Hui; Liu, Ming-Sheng; Hu, Siou-Lian; Tsai, Yu-Ting; Chan, Hardy; Chang, Wen-Chang; Hsu, Tsung-, I	2020	REDOX BIOLOGY	AR ubiquitination induced by the curcumin analog suppresses growth of temozolomide-resistant glioblastoma through disrupting GPX4-Mediated redox homeostasis
J	Bock, FJ; Tait, SWG	Bock, Florian J.; Tait, Stephen W. G.	2020	NATURE REVIEWS MOLECULAR CELL BIOLOGY	Mitochondria as multifaceted regulators of cell death
J	Kagan, VE; Tyurina, YY; Sun, WY; Vlasova, II; Dar, H; Tyurin, VA; Amoscato, AA; Mallampalli, R; van der Wel, PCA; He, RR; Shvedova, AA; Gabrilovich, DI; Bayir, H	Kagan, V. E.; Tyurina, Y. Y.; Sun, W. Y.; Vlasova, I. I.; Dar, H.; Tyurin, V. A.; Amoscato, A. A.; Mallampalli, R.; van der Wel, P. C. A.; He, R. R.; Shvedova, A. A.; Gabrilovich, D., I; Bayir, H.	2020	FREE RADICAL BIOLOGY AND MEDICINE	Redox phospholipidomics of enzymatically generated oxygenated phospholipids as specific signals of programmed cell death
J	Jiang, T; Cheng, H; Su, JJ; Wang, XC; Wang, QX; Chu, J; Li, QL	Jiang, Ting; Cheng, Hui; Su, Jingjing; Wang, Xuncui; Wang, Qiaoxue; Chu, Jun; Li, Qinglin	2020	TOXICOLOGY IN VITRO	Gastrodin protects against glutamate-induced ferroptosis in HT-22 cells through Nrf2/HO-1 signaling pathway
J	Yamamoto, Y; Koma, H; Yagami, T	Yamamoto, Yasuhiro; Koma, Hiromi; Yagami, Tatsurou	2020	MOLECULAR NEUROBIOLOGY	The Anti-Neuron-Specific Enolase Antibody Induced Neuronal Cell Death in a Novel Fashion
J	Yan, N; Zhang, JJ	Yan, Nao; Zhang, JunJian	2020	FRONTIERS IN NEUROSCIENCE	Iron Metabolism, Ferroptosis, and the Links With Alzheimer's Disease
J	Turchi, R; Tortolici, F; Guidobaldi, G; Iacovelli, F; Falconi, M; Rufini, S; Faraonio, R; Casagrande, V; Federici, M; De Angelis, L; Carotti, S; Francesconi, M; Zingariello, M; Morini, S; Bernardini, R; Mattei, M; La Rosa, P; Piemonte, F; Lettieri-Barbato, D; Aquilano, K	Turchi, Riccardo; Tortolici, Flavia; Guidobaldi, Giulio; Iacovelli, Federico; Falconi, Mattia; Rufini, Stefano; Faraonio, Raffaella; Casagrande, Viviana; Federici, Massimo; De Angelis, Lorenzo; Carotti, Simone; Francesconi, Maria; Zingariello, Maria; Morini, Sergio; Bernardini, Roberta; Mattei, Maurizio; La Rosa, Piergiorgio; Piemonte, Fiorella; Lettieri-Barbato, Daniele; Aquilano, Katia	2020	CELL DEATH & DISEASE	Frataxin deficiency induces lipid accumulation and affects thermogenesis in brown adipose tissue
J	Kinzler, MN; Zielke, S; Kardo, S; Meyer, N; Kogel, D; van Wijk, SJL; Fulda, S	Kinzler, Maximilian N.; Zielke, Svenja; Kardo, Simon; Meyer, Nina; Koegel, Donat; van Wijk, Sjoerd J. L.; Fulda, Simone	2020	SCIENTIFIC REPORTS	STF-62247 and pimozide induce autophagy and autophagic cell death in mouse embryonic fibroblasts
J	Southon, A; Szostak, K; Acevedo, KM; Dent, KA; Volitakis, I; Belaidi, AA; Barnham, KJ; Crouch, PJ; Ayton, S; Donnelly, PS; Bush, AI	Southon, Adam; Szostak, Kathryn; Acevedo, Karla M.; Dent, Krista A.; Volitakis, Irene; Belaidi, Abdel A.; Barnham, Kevin J.; Crouch, Peter J.; Ayton, Scott; Donnelly, Paul S.; Bush, Ashley, I	2020	BRITISH JOURNAL OF PHARMACOLOGY	Cu-II(atsm) inhibits ferroptosis: Implications for treatment of neurodegenerative disease
S	Pervaiz, S; Bellot, GL; Lemoine, A; Brenner, C	Pervaiz, Shazib; Bellot, Gregory L.; Lemoine, Antoinette; Brenner, Catherine	2020	CELL DEATH REGULATION IN HEALTH AND DISEASE - PT B	Redox signaling in the pathogenesis of human disease and the regulatory role of autophagy
J	Brull, M; Spreng, AS; Gutbier, S; Loser, D; Krebs, A; Reich, M; Kraushaar, U; Britschgi, M; Patsch, C; Leist, M	Bruell, Markus; Spreng, Anna-Sophie; Gutbier, Simon; Loser, Dominik; Krebs, Alice; Reich, Marvin; Kraushaar, Udo; Britschgi, Markus; Patsch, Christoph; Leist, Marcel	2020	ALTEX-ALTERNATIVES TO ANIMAL EXPERIMENTATION	Incorporation of Stem Cell-Derived Astrocytes into Neuronal Organoids to Allow Neuro-Glial Interactions in Toxicological Studies
J	Zhou, RP; Chen, Y; Wei, X; Yu, B; Xiong, ZG; Lu, C; Hu, W	Zhou, Ren-Peng; Chen, Yong; Wei, Xin; Yu, Bin; Xiong, Zhi-Gang; Lu, Chao; Hu, Wei	2020	THERANOSTICS	Novel insights into ferroptosis: Implications for age-related diseases
J	Zhang, YJ; Fan, DS; Liu, XY; Liu, XL; He, J; Zhang, N; Tang, L	Zhang, Yuanjin; Fan, Dongsheng; Liu, Xiangyi; Liu, Xiaolu; He, Ji; Zhang, Nan; Tang, Lu	2020	AMERICAN JOURNAL OF TRANSLATIONAL RESEARCH	hTBK1-c.978T > A mutation promotes the ferroptosis in NSC-34 cells via mediation of KEAP1/ NRF2/p62 signaling
J	De Luca, A; Fostinelli, S; Ferrari, C; Binetti, G; Benussi, L; Borroni, B; Rossi, L; Rongioletti, M; Ghidoni, R; Squitti, R	De Luca, Anastasia; Fostinelli, Silvia; Ferrari, Clarissa; Binetti, Giuliano; Benussi, Luisa; Borroni, Barbara; Rossi, Luisa; Rongioletti, Mauro; Ghidoni, Roberta; Squitti, Rosanna	2020	JOURNAL OF ALZHEIMERS DISEASE	Iron Serum Markers Profile in Frontotemporal Lobar Degeneration
J	Qin, X; Tang, QH; Jiang, XJ; Zhang, J; Wang, B; Liu, XM; Zhang, YD; Zou, Z; Chen, CZ	Qin, Xia; Tang, Qianghu; Jiang, Xuejun; Zhang, Jun; Wang, Bin; Liu, Xuemei; Zhang, Yandan; Zou, Zhen; Chen, Chengzhi	2020	INTERNATIONAL JOURNAL OF NANOMEDICINE	Zinc Oxide Nanoparticles Induce Ferroptotic Neuronal Cell Death in vitro and in vivo
J	Spasic, S; Nikolic-kokic, A; Miletic, S; Orescanin-Dusic, Z; Spasic, MB; Blagojevic, D; Stevic, Z	Spasic, Snezana; Nikolic-kokic, Aleksandra; Miletic, Srdan; Orescanin-Dusic, Zorana; Spasic, Mihajlo B.; Blagojevic, Dusko; Stevic, Zorica	2020	CURRENT DRUG TARGETS	Edaravone May Prevent Ferroptosis in ALS
J	Wang, JJ; Chen, Y; Chen, L; Duan, YZ; Kuang, XJ; Peng, Z; Li, CH; Li, YH; Xiao, Y; Jin, H; Tan, QD; Zhang, SF; Zhu, BP; Tang, YJ	Wang, Jianjun; Chen, Ying; Chen, Long; Duan, Yanzhi; Kuang, Xuejun; Peng, Zhao; Li, Conghui; Li, Yuanhao; Xiao, Yang; Jin, Hao; Tan, Quandan; Zhang, Shaofeng; Zhu, Bopei; Tang, Yinjuan	2020	TRANSLATIONAL NEUROSCIENCE	EGCG modulates PKD1 and ferroptosis to promote recovery in ST rats
J	Wang, H; Liu, C; Zhao, YX; Gao, G	Wang, Hai; Liu, Can; Zhao, Yongxin; Gao, Ge	2020	EUROPEAN JOURNAL OF CELL BIOLOGY	Mitochondria regulation in ferroptosis
J	Seelig, J; Heller, RA; Hackler, J; Haubruck, P; Moghaddam, A; Biglari, B; Schomburg, L	Seelig, Julian; Heller, Raban Arved; Hackler, Julian; Haubruck, Patrick; Moghaddam, Arash; Biglari, Bahram; Schomburg, Lutz	2020	JOURNAL OF TRACE ELEMENTS IN MEDICINE AND BIOLOGY	Selenium and copper status - potential signposts for neurological remission after traumatic spinal cord injury
J	Nagase, H; Katagiri, Y; Oh-hashi, K; Geller, HM; Hirata, Y	Nagase, Haruna; Katagiri, Yasuhiro; Oh-hashi, Kentaro; Geller, Herbert M.; Hirata, Yoko	2020	BIOMOLECULES	Reduced Sulfation Enhanced Oxytosis and Ferroptosis in Mouse Hippocampal HT22 Cells
J	Derry, PJ; Hegde, ML; Jackson, GR; Kayed, R; Tour, JM; Tsai, AL; Kent, TA	Derry, Paul J.; Hegde, Muralidhar L.; Jackson, George R.; Kayed, Rakez; Tour, James M.; Tsai, Ah-Lim; Kent, Thomas A.	2020	PROGRESS IN NEUROBIOLOGY	Revisiting the intersection of amyloid, pathologically modified tau and iron in Alzheimer's disease from a ferroptosis perspective
J	Gunesch, S; Hoffmann, M; Kiermeier, C; Fischer, W; Pinto, AFM; Maurice, T; Maher, P; Decker, M	Gunesch, Sandra; Hoffmann, Matthias; Kiermeier, Carolina; Fischer, Wolfgang; Pinto, Antonio F. M.; Maurice, Tangui; Maher, Pamela; Decker, Michael	2020	REDOX BIOLOGY	7-O-Esters of taxifolin with pronounced and overadditive effects in neuroprotection, anti-neuroinflammation, and amelioration of short-term memory impairment in vivo
J	Tapias, V	Tapias, Victor	2019	FRONTIERS IN NEUROSCIENCE	Editorial: Mitochondrial Dysfunction and Neurodegeneration
J	Li, YZ; Zhou, XL; Huo, BQ; Chen, DZ; Liu, ZH; Sheng, XH	Li, Yu-Zhen; Zhou, Xiao-Lu; Huo, Bao-Qi; Chen, De-Zhan; Liu, Zhao-Hua; Sheng, Xie-Huang	2019	FRONTIERS IN CHEMISTRY	Reactions of the Lipid Hydroperoxides With Aminic Antioxidants: The Influence of Stereoelectronic and Resonance Effects on Hydrogen Atom Transfer
J	Muhoberac, BB; Vidal, R	Muhoberac, Barry B.; Vidal, Ruben	2019	FRONTIERS IN NEUROSCIENCE	Iron, Ferritin, Hereditary Ferritinopathy, and Neurodegeneration
J	Montecinos, L; Eskew, JD; Smith, A	Montecinos, Luis; Eskew, Jeffrey D.; Smith, Ann	2019	PHARMACEUTICALS	What Is Next in This Age of Heme-Driven Pathology and Protection by Hemopexin? An Update and Links with Iron
J	Chen, XH; Zhang, B; Liu, TT; Feng, MM; Zhang, Y; Zhang, CH; Yao, WL; Wan, L	Chen, Xuhui; Zhang, Bo; Liu, Tongtong; Feng, Miaomiao; Zhang, Yue; Zhang, Chuanhan; Yao, Wenlong; Wan, Li	2019	ACS CHEMICAL NEUROSCIENCE	Liproxstatin-1 Attenuates Morphine Tolerance through Inhibiting Spinal Ferroptosis-like Cell Death
J	Kaidery, NA; Ahuja, M; Thomas, B	Kaidery, Navneet Ammal; Ahuja, Manuj; Thomas, Bobby	2019	MOLECULAR AND CELLULAR NEUROSCIENCE	Crosstalk between Nrf2 signaling and mitochondrial function in Parkinson's disease
J	Artyukhova, MA; Tyurina, YY; Chu, CT; Zharikova, TM; Bayir, H; Kagan, VE; Timashev, PS	Artyukhova, M. A.; Tyurina, Y. Y.; Chu, C. T.; Zharikova, T. M.; Bayir, H.; Kagan, V. E.; Timashev, P. S.	2019	FREE RADICAL BIOLOGY AND MEDICINE	Interrogating Parkinson's disease associated redox targets: Potential application of CRISPR editing
J	Ganjam, GK; Bolte, K; Matschke, LA; Neitemeier, S; Dolga, AM; Hollerhage, M; Hoglinger, GU; Adamczyk, A; Decher, N; Oertel, WH; Culmsee, C	Ganjam, Goutham K.; Bolte, Kathrin; Matschke, Lina A.; Neitemeier, Sandra; Dolga, Amalia M.; Hoellerhage, Matthias; Hoeglinger, Guenter U.; Adamczyk, Agata; Decher, Niels; Oertel, Wolfgang H.; Culmsee, Carsten	2019	CELL DEATH & DISEASE	Mitochondrial damage by alpha-synuclein causes cell death in human dopaminergic neurons
J	Cozzi, A; Orellana, DI; Santambrogio, P; Rubio, A; Cancellieri, C; Giannelli, S; Ripamonti, M; Taverna, S; Di Lullo, G; Rovida, E; Ferrari, M; Forni, GL; Fiorillo, C; Broccoli, V; Levi, S	Cozzi, Anna; Orellana, Daniel I.; Santambrogio, Paolo; Rubio, Alicia; Cancellieri, Cinzia; Giannelli, Serena; Ripamonti, Maddalena; Taverna, Stefano; Di Lullo, Giulia; Rovida, Ermanna; Ferrari, Maurizio; Forni, Gian Luca; Fiorillo, Chiara; Broccoli, Vania; Levi, Sonia	2019	STEM CELL REPORTS	Stem Cell Modeling of Neuroferritinopathy Reveals Iron as a Determinant of Senescence and Ferroptosis during Neuronal Aging
J	Liu, RZ; Li, XF; Zhao, GQ	Liu, Ruizhu; Li, Xuefeng; Zhao, Guoqing	2019	ACTA BIOCHIMICA ET BIOPHYSICA SINICA	Beclin1-mediated ferroptosis activation is associated with isoflurane-induced toxicity in SH-SY5Y neuroblastoma cells
J	Chen, B; Chen, ZH; Liu, MJ; Gao, XR; Cheng, YJ; Wei, YX; Wu, ZB; Cui, DR; Shang, HB	Chen, Bin; Chen, Zhenghong; Liu, Mingjian; Gao, Xiaorong; Cheng, Yijun; Wei, Yongxu; Wu, Zhebao; Cui, Derong; Shang, Hanbing	2019	BRAIN RESEARCH BULLETIN	Inhibition of neuronal ferroptosis in the acute phase of intracerebral hemorrhage shows long-term cerebroprotective effects
J	Hou, LY; Sun, FQ; Sun, W; Zhang, L; Wang, QS	Hou, Liyan; Sun, Fuqiang; Sun, Wei; Zhang, Lin; Wang, Qingshan	2019	NEUROSCIENCE	Lesion of the Locus Coeruleus Damages Learning and Memory Performance in Paraquat and Maneb-induced Mouse Parkinson's Disease Model
J	Nebie, O; Devos, D; Vingtdeux, V; Barro, L; Devedjian, JC; Jonneaux, A; Chou, ML; Bordet, R; Buee, L; Knutson, F; Blum, D; Burnouf, T	Nebie, Ouada; Devos, David; Vingtdeux, Valerie; Barro, Lassina; Devedjian, Jean-Christophe; Jonneaux, Aurelie; Chou, Ming-Li; Bordet, Regis; Buee, Luc; Knutson, Folke; Blum, David; Burnouf, Thierry	2019	JOURNAL OF BIOMEDICAL SCIENCE	The neuroprotective activity of heat-treated human platelet lysate biomaterials manufactured from outdated pathogen-reduced (amotosalen/UVA) platelet concentrates
J	Hu, ZX; Zhang, H; Yang, SK; Wu, XQ; He, D; Cao, K; Zhang, W	Hu, Zhaoxin; Zhang, Hao; Yang, Shi-kun; Wu, Xueqin; He, Dong; Cao, Ke; Zhang, Wei	2019	OXIDATIVE MEDICINE AND CELLULAR LONGEVITY	Emerging Role of Ferroptosis in Acute Kidney Injury
J	Guan, XY; Li, XL; Yang, XJ; Yan, JW; Shi, PL; Ba, LN; Cao, YG; Wang, P	Guan, Xueying; Li, Xiaolei; Yang, Xuejiao; Yan, Junwei; Shi, Pilong; Ba, Lina; Cao, Yonggang; Wang, Peng	2019	LIFE SCIENCES	The neuroprotective effects of carvacrol on ischemia/reperfusion-induced hippocampal neuronal impairment by ferroptosis mitigation
J	Cory-Slechta, DA; Sobolewski, M; Marvin, E; Conrad, K; Merrill, A; Anderson, T; Jackson, BP; Oberdorster, G	Cory-Slechta, Deborah A.; Sobolewski, Marissa; Marvin, Elena; Conrad, Katherine; Merrill, Alyssa; Anderson, Tim; Jackson, Brian P.; Oberdorster, Gunter	2019	TOXICOLOGIC PATHOLOGY	The Impact of Inhaled Ambient Ultrafine Particulate Matter on Developing Brain: Potential Importance of Elemental Contaminants
J	Yumnamcha, T; Devi, TS; Singh, LP	Yumnamcha, Thangal; Devi, Takhellembam Swornalata; Singh, Lalit Pukhrambam	2019	FRONTIERS IN NEUROSCIENCE	Auranofin Mediates Mitochondrial Dysregulation and Inflammatory Cell Death in Human Retinal Pigment Epithelial Cells: Implications of Retinal Neurodegenerative Diseases
J	Wang, TX; Liang, JY; Zhang, C; Xiong, Y; Guan, KL; Yuan, HX	Wang, Tian-Xiang; Liang, Jun-Yun; Zhang, Cheng; Xiong, Yue; Guan, Kun-Liang; Yuan, Hai-Xin	2019	CELL DEATH & DISEASE	The oncometabolite 2-hydroxyglutarate produced by mutant IDH1 sensitizes cells to ferroptosis
J	Nobuta, H; Yang, N; Ng, YH; Marro, SG; Sabeur, K; Chavali, M; Stockley, JH; Killilea, DW; Walter, PB; Zhao, C; Huie, P; Goldman, SA; Kriegstein, AR; Franklin, RJM; Rowitch, DH; Wernig, M	Nobuta, Hiroko; Yang, Nan; Ng, Yi Han; Marro, Samuele G.; Sabeur, Khalida; Chavali, Manideep; Stockley, John H.; Killilea, David W.; Walter, Patrick B.; Zhao, Chao; Huie, Philip, Jr.; Goldman, Steven A.; Kriegstein, Arnold R.; Franklin, Robin J. M.; Rowitch, David H.; Wernig, Marius	2019	CELL STEM CELL	Oligodendrocyte Death in Pelizaeus-Merzbacher Disease Is Rescued by Iron Chelation
J	Mori, S; Honda, H; Ishii, T; Yoshimura, M; Sasagasako, N; Suzuki, SO; Taniwaki, T; Iwaki, T	Mori, Shinichiro; Honda, Hiroyuki; Ishii, Takashi; Yoshimura, Motoi; Sasagasako, Naokazu; Suzuki, Satoshi O.; Taniwaki, Takayuki; Iwaki, Toru	2019	NEUROPATHOLOGY	Expanded polyglutamine impairs normal nuclear distribution of fused in sarcoma and poly (rC)-binding protein 1 in Huntington's disease
J	Lipper, CH; Stofleth, JT; Bai, F; Sohn, YS; Roy, S; Mittler, R; Nechushtai, R; Onuchic, JN; Jennings, PA	Lipper, Colin H.; Stofleth, Jason T.; Bai, Fang; Sohn, Yang-Sung; Roy, Susmita; Mittler, Ron; Nechushtai, Rachel; Onuchic, Jose N.; Jennings, Patricia A.	2019	PROCEEDINGS OF THE NATIONAL ACADEMY OF SCIENCES OF THE UNITED STATES OF AMERICA	Redox-dependent gating of VDAC by mitoNEET
J	Sabogal-Guaqueta, AM; Hobbie, F; Keerthi, A; Oun, A; Kortholt, A; Boddeke, E; Dolga, A	Maria Sabogal-Guaqueta, Angelica; Hobbie, Fabian; Keerthi, Akshaya; Oun, Asmaa; Kortholt, Arjan; Boddeke, Erik; Dolga, Amalia	2019	BIOMEDICINE & PHARMACOTHERAPY	Linalool attenuates oxidative stress and mitochondrial dysfunction mediated by glutamate and NMDA toxicity
J	Wang, ZB; Liu, JY; Xu, XJ; Mao, XY; Zhang, W; Zhou, HH; Liu, ZQ	Wang, Zhi-Bin; Liu, Jun-Yan; Xu, Xiao-Jing; Mao, Xiao-Yuan; Zhang, Wei; Zhou, Hong-Hao; Liu, Zhao-Qian	2019	BIOMEDICINE & PHARMACOTHERAPY	Neurodegeneration with brain iron accumulation: Insights into the mitochondria dysregulation
J	Pena-Bautista, C; Vento, M; Baquero, M; Chafer-Pericas, C	Pena-Bautista, Carmen; Vento, Maximo; Baquero, Miguel; Chafer-Pericas, Consuelo	2019	CLINICA CHIMICA ACTA	Lipid peroxidation in neurodegeneration
J	Takashima, M; Ichihara, K; Hirata, Y	Takashima, Madoka; Ichihara, Kenji; Hirata, Yoko	2019	FOOD AND CHEMICAL TOXICOLOGY	Neuroprotective effects of Brazilian green propolis on oxytosis/ferroptosis in mouse hippocampal HT22 cells
J	Xiao, X; Jiang, YJ; Liang, WB; Wang, YY; Cao, SQ; Yan, H; Gao, LB; Zhang, L	Xiao, Xiao; Jiang, Youjing; Liang, Weibo; Wang, Yanyun; Cao, Shuqiang; Yan, He; Gao, Linbo; Zhang, Lin	2019	MOLECULAR BRAIN	miR-212-5p attenuates ferroptotic neuronal death after traumatic brain injury by targeting Ptgs2
J	Sagasser, J; Ma, BN; Baecker, D; Salcher, S; Hermann, M; Lamprecht, J; Angerer, S; Obexer, P; Kircher, B; Gust, R	Sagasser, Jessica; Ma, Benjamin N.; Baecker, Daniel; Salcher, Stefan; Hermann, Martin; Lamprecht, Julia; Angerer, Stefanie; Obexer, Petra; Kircher, Brigitte; Gust, Ronald	2019	JOURNAL OF MEDICINAL CHEMISTRY	A New Approach in Cancer Treatment: Discovery of Chlorido[N,N '-disalicylidene-1,2-phenylenediamine]iron(III) Complexes as Ferroptosis Inducers
J	Moreau, C; Rolland, AS; Guyon, P; Devedjian, JC; Deplanque, D; Bordet, R; Carriere, N; Defebvre, L; Devos, D	Moreau, C.; Rolland, A. S.; Guyon, P.; Devedjian, J. C.; Deplanque, D.; Bordet, R.; Carriere, N.; Defebvre, L.; Devos, D.	2019	BULLETIN DE L ACADEMIE NATIONALE DE MEDECINE	New neuroprotective strategy based on conservative iron chelation in Parkinson's disease
J	Song, Y; Yang, H; Lin, R; Jiang, K; Wang, BM	Song, Yan; Yang, Hu; Lin, Rui; Jiang, Kui; Wang, Bang-Mao	2019	ONCOLOGY LETTERS	The role of ferroptosis in digestive system cancer
J	Xu, Y; Zhang, YT; Li, J; Hong, C; Zhang, XW; Gao, GF; Chang, YZ	Xu Yong; Zhang Ya-Ting; Li Jie; Hong Chuan; Zhang Xin-Wei; Gao Guo-Fen; Chang Yan-Zhong	2019	PROGRESS IN BIOCHEMISTRY AND BIOPHYSICS	Alterations of Brain Iron Metabolism Provide More Therapeutic Opportunities for Alzheimer's Disease
J	Keynes, RG; Karchevskaya, A; Riddall, D; Griffiths, CH; Bellamy, TC; Chan, AWE; Selwood, DL; Garthwaite, J	Keynes, Robert G.; Karchevskaya, Anastasia; Riddall, Dieter; Griffiths, Charmaine H.; Bellamy, Tomas C.; Chan, A. W. Edith; Selwood, David L.; Garthwaite, John	2019	CHEMICAL BIOLOGY & DRUG DESIGN	N-10-carbonyl-substituted phenothiazines inhibiting lipid peroxidation and associated nitric oxide consumption powerfully protect brain tissue against oxidative stress
J	Nikseresht, S; Bush, AI; Ayton, S	Nikseresht, Sara; Bush, Ashley, I; Ayton, Scott	2019	BRITISH JOURNAL OF PHARMACOLOGY	Treating Alzheimer's disease by targeting iron
J	Zhang, QZ; Wu, HM; Zou, MY; Li, L; Li, Q; Sun, CH; Xia, W; Cao, YG; Wu, LJ	Zhang, Quanzhi; Wu, Hongmei; Zou, Mingyang; Li, Ling; Li, Qi; Sun, Caihong; Xia, Wei; Cao, Yonggang; Wu, Lijie	2019	JOURNAL OF NUTRITIONAL BIOCHEMISTRY	Folic acid improves abnormal behavior via mitigation of oxidative stress, inflammation, and ferroptosis in the BTBR T plus tf/J mouse model of autism
J	Vetrovoy, O; Rybnikova, E	Vetrovoy, Oleg; Rybnikova, Elena	2019	JOURNAL OF NEUROCHEMISTRY	Neuroprotective action of PHD inhibitors is predominantly HIF-1-independent An Editorial for 'Sex differences in neonatal mouse brain injury after hypoxia-ischemia and adaptaquin treatment' on page 759.
J	Nakamura, T; Naguro, I; Ichijo, H	Nakamura, Toshitaka; Naguro, Isao; Ichijo, Hidenori	2019	BIOCHIMICA ET BIOPHYSICA ACTA-GENERAL SUBJECTS	Iron homeostasis and iron-regulated ROS in cell death, senescence and human diseases
J	Nagpal, A; Redvers, RP; Ling, XW; Ayton, S; Fuentes, M; Tavancheh, E; Diala, I; Lalani, A; Loi, S; David, S; Anderson, RL; Smith, Y; Merino, D; Denoyer, D; Pouliot, N	Nagpal, Aadya; Redvers, Richard P.; Ling, Xiawei; Ayton, Scott; Fuentes, Miriam; Tavancheh, Elnaz; Diala, Irmina; Lalani, Alshad; Loi, Sherene; David, Steven; Anderson, Robin L.; Smith, Yvonne; Merino, Delphine; Denoyer, Delphine; Pouliot, Normand	2019	BREAST CANCER RESEARCH	Neoadjuvant neratinib promotes ferroptosis and inhibits brain metastasis in a novel syngeneic model of spontaneous HER2(+ve) breast cancer metastasis
J	Yan, N; Zhang, JJ	Yan, Nao; Zhang, Jun-Jian	2019	FRONTIERS IN NEUROSCIENCE	The Emerging Roles of Ferroptosis in Vascular Cognitive Impairment
J	Van Acker, ZP; Van Raemdonck, GA; Logie, E; Van Acker, SI; Baggerman, G; Vanden Berghe, W; Ponsaerts, P; Dewilde, S	Van Acker, Zoe P.; Van Raemdonck, Geert A.; Logie, Emilie; Van Acker, Sara, I; Baggerman, Geert; Vanden Berghe, Wim; Ponsaerts, Peter; Dewilde, Sylvia	2019	CELLS	Connecting the Dots in the Neuroglobin-Protein Interaction Network of an Unstressed and Ferroptotic Cell Death Neuroblastoma Model
J	Lu, J; Liu, XL; Tian, Y; Li, H; Ren, ZX; Liang, S; Zhang, GY; Zhao, CP; Li, XR; Wang, TT; Chen, DF; Kuang, WH; Zhu, ML	Lu, Juan; Liu, Xuelei; Tian, Ye; Li, Hang; Ren, Zhenxing; Liang, Shuang; Zhang, Guiyu; Zhao, Caiping; Li, Xinrong; Wang, Tingting; Chen, Dongfeng; Kuang, Weihong; Zhu, Meiling	2019	EVIDENCE-BASED COMPLEMENTARY AND ALTERNATIVE MEDICINE	Moxibustion Exerts a Neuroprotective Effect through Antiferroptosis in Parkinson's Disease
J	Mao, XY; Zhou, HH; Jin, WL	Mao, Xiao-Yuan; Zhou, Hong-Hao; Jin, Wei-Lin	2019	FRONTIERS IN NEUROSCIENCE	Ferroptosis Induction in Pentylenetetrazole Kindling and Pilocarpine-Induced Epileptic Seizures in Mice
J	Weiland, A; Wang, YM; Wu, WH; Lan, X; Han, XN; Li, Q; Wang, J	Weiland, Abigail; Wang, Yamei; Wu, Weihua; Lan, Xi; Han, Xiaoning; Li, Qian; Wang, Jian	2019	MOLECULAR NEUROBIOLOGY	Ferroptosis and Its Role in Diverse Brain Diseases
J	Bao, ZY; Fan, L; Ji, J	Bao, Zhongyuan; Fan, Liang; Ji, Jing	2019	JOURNAL OF NEUROTRAUMA	COMPENSATORY PROKINETICIN-2 UPREGULATION DURING TRAUMATIC BRAIN INJURY PROTECTS NEURONAL DEATH VIA FERROPTOSIS INACTIVATION
J	Ayton, S; Bush, AI	Ayton, Scott; Bush, Ashley I.	2019	LANCET NEUROLOGY	Decreasing iron neurotoxicity in pantothenate kinase-associated neurodegeneration
J	Li, Q; Li, QQ; Jia, JN; Sun, QY; Zhou, HH; Jin, WL; Mao, XY	Li, Qin; Li, Qiu-Qi; Jia, Ji-Ning; Sun, Qian-Yi; Zhou, Hong-Hao; Jin, Wei-Lin; Mao, Xiao-Yuan	2019	FRONTIERS IN PHARMACOLOGY	Baicalein Exerts Neuroprotective Effects in FeCl3-Induced Posttraumatic Epileptic Seizures via Suppressing Ferroptosis
J	Adisetiyo, V; McGill, CE; DeVries, WH; Jensen, JH; Hanlon, CA; Helpern, JA	Adisetiyo, Vitria; McGill, Corinne E.; DeVries, William H.; Jensen, Jens H.; Hanlon, Colleen A.; Helpern, Joseph A.	2019	BIOLOGICAL PSYCHIATRY-COGNITIVE NEUROSCIENCE AND NEUROIMAGING	Elevated Brain Iron in Cocaine Use Disorder as Indexed by Magnetic Field Correlation Imaging
J	Wan, JR; Ren, HL; Wang, J	Wan, Jieru; Ren, Honglei; Wang, Jian	2019	STROKE AND VASCULAR NEUROLOGY	Iron toxicity, lipid peroxidation and ferroptosis after intracerebral haemorrhage
J	Masaldan, S; Belaidi, AA; Ayton, S; Bush, AI	Masaldan, Shashank; Belaidi, Abdel Ali; Ayton, Scott; Bush, Ashley, I	2019	PHARMACEUTICALS	Cellular Senescence and Iron Dyshomeostasis in Alzheimer's Disease
J	Mi, YJ; Gao, XC; Xu, H; Cui, YY; Zhang, YL; Gou, XC	Mi, Yajing; Gao, Xingchun; Xu, Hao; Cui, Yuanyuan; Zhang, Yuelin; Gou, Xingchun	2019	NEUROMOLECULAR MEDICINE	The Emerging Roles of Ferroptosis in Huntington's Disease
J	Mao, XY; Zhou, HH; Jin, WL	Mao, Xiao-Yuan; Zhou, Hong-Hao; Jin, Wei-Lin	2019	FRONTIERS IN NEUROSCIENCE	Redox-Related Neuronal Death and Crosstalk as Drug Targets: Focus on Epilepsy
J	Alim, I; Caulfield, JT; Chen, YX; Swarup, V; Geschwind, DH; Ivanova, E; Seravalli, J; Ai, YX; Sensing, LH; Ste Marie, EJ; Hondal, RJ; Mukherjee, S; Cave, JW; Sagdullaev, BT; Karuppagounder, SS; Ratan, RR	Alim, Ishraq; Caulfield, Joseph T.; Chen, Yingxin; Swarup, Vivek; Geschwind, Daniel H.; Ivanova, Elena; Seravalli, Javier; Ai, Youxi; Sensing, Lauren H.; Ste Marie, Emma J.; Hondal, Robert J.; Mukherjee, Sushmita; Cave, John W.; Sagdullaev, Botir T.; Karuppagounder, Saravanan S.; Ratan, Rajiv R.	2019	CELL	Selenium Drives a Transcriptional Adaptive Program to Block Ferroptosis and Treat Stroke
J	Dodson, M; Castro-Portuguez, R; Zhang, DD	Dodson, Matthew; Castro-Portuguez, Raul; Zhang, Donna D.	2019	REDOX BIOLOGY	NRF2 plays a critical role in mitigating lipid peroxidation and ferroptosis
J	Palmer, LD; Jordan, AT; Maloney, KN; Farrow, MA; Gutierrez, DB; Gant-Branum, R; Burns, WJ; Romer, CE; Tsui, T; Allen, JL; Beavers, WN; Nei, YW; Sherrod, SD; Lacy, DB; Norris, JL; McLean, JA; Caprioli, RM; Skaar, EP	Palmer, Lauren D.; Jordan, Ashley T.; Maloney, K. Nichole; Farrow, Melissa A.; Gutierrez, Danielle B.; Gant-Branum, Randi; Burns, William J.; Romer, Carrie E.; Tsui, Tina; Allen, Jamie L.; Beavers, William N.; Nei, Yuan-Wei; Sherrod, Stacy D.; Lacy, D. Borden; Norris, Jeremy L.; McLean, John A.; Caprioli, Richard M.; Skaar, Eric P.	2019	METALLOMICS	Zinc intoxication induces ferroptosis in A549 human lung cells
J	Yagami, T; Yamamoto, Y; Koma, H	Yagami, Tatsurou; Yamamoto, Yasuhiro; Koma, Hiromi	2019	MOLECULAR NEUROBIOLOGY	Pathophysiological Roles of Intracellular Proteases in Neuronal Development and Neurological Diseases
J	Hirata, Y; Iwasaki, T; Makimura, Y; Okajima, S; Oh-hashi, K; Takemori, H	Hirata, Yoko; Iwasaki, Takuya; Makimura, Yukimi; Okajima, Sayaka; Oh-hashi, Kentaro; Takemori, Hiroshi	2019	TOXICOLOGY	Inhibition of double-stranded RNA-dependent protein kinase prevents oxytosis and ferroptosis in mouse hippocampal HT22 cells
J	Martinez, AM; Mirkovic, J; Stanisz, ZA; Patwari, FS; Yang, WS	Martinez, Alejandra M.; Mirkovic, Jovan; Stanisz, Zofia A.; Patwari, Fahmida S.; Yang, Wan Seok	2019	FEBS OPEN BIO	NSC-34 motor neuron-like cells are sensitized to ferroptosis upon differentiation
J	Guo, YZ; Liu, X; Liu, DZ; Li, K; Wang, CW; Liu, Y; He, B; Shi, PF	Guo, Yazhou; Liu, Xiao; Liu, Dezhong; Li, Kai; Wang, Changwei; Liu, Yu; He, Bing; Shi, Pengfei	2019	JOURNAL OF MOLECULAR NEUROSCIENCE	Inhibition of BECN1 Suppresses Lipid Peroxidation by Increasing System X-c(-) Activity in Early Brain Injury after Subarachnoid Hemorrhage
J	Hou, LY; Huang, RX; Sun, FQ; Zhang, L; Wang, QS	Hou, Liyan; Huang, Ruixue; Sun, Fuqiang; Zhang, Lin; Wang, Qingshan	2019	TOXICOLOGY	NADPH oxidase regulates paraquat and maneb-induced dopaminergic neurodegeneration through ferroptosis
J	Xie, BS; Wang, YQ; Lin, Y; Mao, Q; Feng, JF; Gao, GY; Jiang, JY	Xie, Bao-Shu; Wang, Yi-Qin; Lin, Yong; Mao, Qing; Feng, Jun-Feng; Gao, Guo-Yi; Jiang, Ji-Yao	2019	CNS NEUROSCIENCE & THERAPEUTICS	Inhibition of ferroptosis attenuates tissue damage and improves long-term outcomes after traumatic brain injury in mice
J	Cotticelli, MG; Xia, SJ; Lin, D; Lee, T; Terrab, L; Wipf, P; Huryn, DM; Wilson, RB	Cotticelli, M. Grazia; Xia, Shujuan; Lin, Daniel; Lee, Taehee; Terrab, Leila; Wipf, Peter; Huryn, Donna M.; Wilson, Robert B.	2019	JOURNAL OF PHARMACOLOGY AND EXPERIMENTAL THERAPEUTICS	Ferroptosis as a Novel Therapeutic Target for Friedreich's Ataxia
J	Cong, L; Dong, XY; Wang, Y; Deng, YL; Li, B; Dai, RJ	Cong, Lin; Dong, Xiyu; Wang, Yan; Deng, Yulin; Li, Bo; Dai, Rongji	2019	EUROPEAN JOURNAL OF MEDICINAL CHEMISTRY	On the role of synthesized hydroxylated chalcones as dual functional amyloid-beta aggregation and ferroptosis inhibitors for potential treatment of Alzheimer's disease
J	Michalke, B; Willkommen, D; Venkataramani, V	Michalke, Bernhard; Willkommen, Desiree; Venkataramani, Vivek	2019	FRONTIERS IN CHEMISTRY	Iron Redox Speciation Analysis Using Capillary Electrophoresis Coupled to Inductively Coupled Plasma Mass Spectrometry (CE-ICP-MS)
J	del Rey, MQ; Mancias, JD	del Rey, Maria Quiles; Mancias, Joseph D.	2019	FRONTIERS IN NEUROSCIENCE	NCOA4-Mediated Ferritinophagy: A Potential Link to Neurodegeneration
J	Tian, H; Sparvero, LJ; Blenkinsopp, P; Amoscato, AA; Watkins, SC; Bayir, H; Kagan, VE; Winograd, N	Tian, Hua; Sparvero, Louis J.; Blenkinsopp, Paul; Amoscato, Andrew A.; Watkins, Simon C.; Bayir, Hulya; Kagan, Valerian E.; Winograd, Nicholas	2019	ANGEWANDTE CHEMIE-INTERNATIONAL EDITION	Secondary-Ion Mass Spectrometry Images Cardiolipins and Phosphatidylethanolamines at the Subcellular Level
J	Zhang, Y; Sun, C; Zhao, CX; Hao, J; Zhang, YL; Fan, BY; Li, B; Duan, HQ; Liu, C; Kong, XH; Wu, P; Yao, X; Feng, SQ	Zhang, Yan; Sun, Chao; Zhao, Chenxi; Hao, Jian; Zhang, Yiling; Fan, Baoyou; Li, Bo; Duan, Huiquan; Liu, Chang; Kong, Xiaohong; Wu, Ping; Yao, Xue; Feng, Shiqing	2019	BRAIN RESEARCH	Ferroptosis inhibitor SRS 16-86 attenuates ferroptosis and promotes functional recovery in contusion spinal cord injury
J	Kenny, EM; Fidan, E; Yang, Q; Anthonymuthu, TS; New, LA; Meyer, EA; Wang, H; Kochanek, PM; Dixon, CE; Kagan, VE; Bayir, H	Kenny, Elizabeth M.; Fidan, Emin; Yang, Qin; Anthonymuthu, Tamil S.; New, Lee Ann; Meyer, Elizabeth A.; Wang, Hong; Kochanek, Patrick M.; Dixon, C. Edward; Kagan, Valerian E.; Bayir, Hulya	2019	CRITICAL CARE MEDICINE	Ferroptosis Contributes to Neuronal Death and Functional Outcome After Traumatic Brain Injury
J	Andersen, CR; Hawkins, BE; Prough, DS	Andersen, Clark R.; Hawkins, Bridget E.; Prough, Donald S.	2019	CRITICAL CARE MEDICINE	Finding the Hidden (Statistical) Platform
J	Meunier, E; Neyrolles, O	Meunier, Etienne; Neyrolles, Olivier	2019	JOURNAL OF EXPERIMENTAL MEDICINE	Die another way: Ferroptosis drives tuberculosis pathology
J	Hirschhorn, T; Stockwell, BR	Hirschhorn, Tal; Stockwell, Brent R.	2019	FREE RADICAL BIOLOGY AND MEDICINE	The development of the concept of ferroptosis
J	Ishii, T; Warabi, E; Mann, GE	Ishii, Tetsuro; Warabi, Eiji; Mann, Giovanni E.	2019	FREE RADICAL BIOLOGY AND MEDICINE	Circadian control of BDNF-mediated Nrf2 activation in astrocytes protects dopaminergic neurons from ferroptosis
J	Masaldan, S; Bush, AI; Devos, D; Rolland, AS; Moreau, C	Masaldan, Shashank; Bush, Ashley I.; Devos, David; Rolland, Anne Sophie; Moreau, Caroline	2019	FREE RADICAL BIOLOGY AND MEDICINE	Striking while the iron is hot: Iron metabolism and ferroptosis in neurodegeneration
J	Yao, X; Zhang, Y; Hao, J; Duan, HQ; Zhao, CX; Sun, C; Li, B; Fan, BY; Wang, X; Li, WX; Fu, XH; Hu, Y; Liu, C; Kong, XH; Feng, SQ	Yao, Xue; Zhang, Yan; Hao, Jian; Duan, Hui-Quan; Zhao, Chen-Xi; Sun, Chao; Li, Bo; Fan, Bao-You; Wang, Xu; Li, Wen-Xiang; Fu, Xuan-Hao; Hu, Yong; Liu, Chang; Kong, Xiao-Hong; Feng, Shi-Qing	2019	NEURAL REGENERATION RESEARCH	Deferoxamine promotes recovery of traumatic spinal cord injury by inhibiting ferroptosis
J	Devos, D; Moreau, C; Kyheng, M; Garcon, G; Rolland, ASO; Blasco, H; Gele, P; Lenglet, TT; Veyrat-Durebex, C; Corcia, P; Dutheil, M; Bede, P; Jeromin, A; Oeckl, P; Otto, M; Meninger, V; Danel-Brunaud, V; Devedjian, JC; Duce, JA; Pradat, PF	Devos, David; Moreau, Caroline; Kyheng, Maeva; Garcon, Guillaume; Rolland, Anne S. Ophie; Blasco, Helene; Gele, Patrick; Lenglet, T. Timothee; Veyrat-Durebex, C.; Corcia, Philippe; Dutheil, Mary; Bede, Peter; Jeromin, Andreas; Oeckl, Patrick; Otto, Markus; Meninger, Vincent; Danel-Brunaud, Veronique; Devedjian, Jean-christophe; Duce, James A.; Pradat, Pierre Francois	2019	SCIENTIFIC REPORTS	A ferroptosis-based panel of prognostic biomarkers for Amyotrophic Lateral Sclerosis
J	DeGregorio-Rocasolano, N; Marti-Sistac, O; Gasull, T	DeGregorio-Rocasolano, Nuria; Marti-Sistac, Octavi; Gasull, Teresa	2019	FRONTIERS IN NEUROSCIENCE	Deciphering the Iron Side of Stroke: Neurodegeneration at the Crossroads Between Iron Dyshomeostasis, Excitotoxicity, and Ferroptosis
J	Wu, YN; Song, J; Wang, YF; Wang, XY; Culmsee, C; Zhu, CL	Wu, Yanan; Song, Juan; Wang, Yafeng; Wang, Xiaoyang; Culmsee, Carsten; Zhu, Changlian	2019	FRONTIERS IN NEUROSCIENCE	The Potential Role of Ferroptosis in Neonatal Brain Injury
J	Nunez, MT; Hidalgo, C	Nunez, Marco Tulio; Hidalgo, Cecilia	2019	FRONTIERS IN NEUROSCIENCE	Noxious Iron-Calcium Connections in Neurodegeneration
J	Abdul, Y; Jamil, S; Ward, R; Dong, GK; Li, WG; Fagan, S; Ergul, A	Abdul, Yasir; Jamil, Sarah; Ward, Rebecca; Dong Guangkuo; Li Weiguo; Fagan, Susan; Ergul, Adviye	2019	STROKE	Iron Chelation Improves Stroke Outcomes in Diabetes: Impact on Neurovascular Remodeling, Microglial Activation and Ferroptotic Endothelial Cell Death.
J	Ratan, RR	Ratan, Rajiv R.	2019	CURRENT OPINION IN PHYSIOLOGY	Does iron loading of oxygen-sensing prolyl hydroxylases rather than random Fenton-driven radical formation drive programmed ferroptosis and degeneration in neurological diseases?
J	Fischer, W; Currais, A; Liang, ZB; Pinto, A; Maher, P	Fischer, Wolfgang; Currais, Antonio; Liang, Zhibin; Pinto, Antonio; Maher, Pamela	2019	REDOX BIOLOGY	Old age-associated phenotypic screening for Alzheimer's disease drug candidates identifies sterubin as a potent neuroprotective compound from Yerba santa
J	Li, LB; Chai, R; Zhang, S; Xu, SF; Zhang, YH; Li, HL; Fan, YG; Guo, C	Li, Lin-Bo; Chai, Rui; Zhang, Shuai; Xu, Shuang-Feng; Zhang, Yan-Hui; Li, Hai-Long; Fan, Yong-Gang; Guo, Chuang	2019	CELLS	Iron Exposure and the Cellular Mechanisms Linked to Neuron Degeneration in Adult Mice
J	Hu, CL; Nydes, M; Shanley, KL; Pantoja, IEM; Howard, TA; Bizzozero, OA	Hu, Che-Lin; Nydes, Mara; Shanley, Kara L.; Pantoja, Itzy E. Morales; Howard, Tamara A.; Bizzozero, Oscar A.	2019	JOURNAL OF NEUROCHEMISTRY	Reduced expression of the ferroptosis inhibitor glutathione peroxidase-4 in multiple sclerosis and experimental autoimmune encephalomyelitis
J	Petillon, C; Hergesheimer, R; Puy, H; Corcia, P; Vourc'h, P; Andres, C; Karim, Z; Blasco, H	Petillon, Camille; Hergesheimer, Rudolf; Puy, Herve; Corcia, Philippe; Vourc'h, Patrick; Andres, Christian; Karim, Zoubida; Blasco, Helene	2019	FRONTIERS IN NEUROSCIENCE	The Relevancy of Data Regarding the Metabolism of Iron to Our Understanding of Deregulated Mechanisms in ALS; Hypotheses and Pitfalls
J	Xia, YM; Sun, XY; Luo, Y; Stary, CM	Xia, Yimeng; Sun, Xiaoyun; Luo, Yan; Stary, Creed M.	2019	FRONTIERS IN MOLECULAR NEUROSCIENCE	Ferroptosis Contributes to Isoflurane Neurotoxicity
J	Wang, JM; An, P; Wang, H; Wu, Q; Fang, XX; Min, JX; Wang, FD	Wang, Jiaming; An, Peng; Wang, Hao; Wu, Qian; Fang, Xuexian; Min, Junxia; Wang, Fudi	2019	CHINESE SCIENCE BULLETIN-CHINESE	Advances in iron homeostasis and ferromagnetic nanoparticles
J	Magtanong, L; Dixon, SJ	Magtanong, Leslie; Dixon, Scott J.	2019	DEVELOPMENTAL NEUROSCIENCE	Ferroptosis and Brain Injury
J	Zille, M; Kumar, A; Kundu, N; Bourassa, MW; Wong, VSC; Willis, D; Karuppagounder, SS; Ratan, RR	Zille, Marietta; Kumar, Amit; Kundu, Nandini; Bourassa, Megan W.; Wong, Victor S. C.; Willis, Dianna; Karuppagounder, Saravanan S.; Ratan, Rajiv R.	2019	ENEURO	Ferroptosis in Neurons and Cancer Cells Is Similar But Differentially Regulated by Histone Deacetylase Inhibitors
J	Ye, Q; Zeng, CM; Dong, L; Wu, YJ; Huang, Q; Wu, Y	Ye, Qing; Zeng, Chunmei; Dong, Le; Wu, Yuejuan; Huang, Qi; Wu, Yuan	2019	AMERICAN JOURNAL OF TRANSLATIONAL RESEARCH	Inhibition of ferroptosis processes ameliorates cognitive impairment in kainic acid-induced temporal lobe epilepsy in rats
J	Cardoso, BR; Roberts, BR; Malpas, CB; Vivash, L; Genc, S; Saling, MM; Desmond, P; Steward, C; Hicks, RJ; Callahan, J; Brodtmann, A; Collins, S; Macfarlane, S; Corcoran, NM; Hovens, CM; Velakoulis, D; O'Brien, TJ; Hare, DJ; Bush, AI	Cardoso, Barbara R.; Roberts, Blaine R.; Malpas, Charles B.; Vivash, Lucy; Genc, Sila; Saling, Michael M.; Desmond, Patricia; Steward, Christopher; Hicks, Rodney J.; Callahan, Jason; Brodtmann, Amy; Collins, Steven; Macfarlane, Stephen; Corcoran, Niall M.; Hovens, Christopher M.; Velakoulis, Dennis; O'Brien, Terence J.; Hare, Dominic J.; Bush, Ashley I.	2019	NEUROTHERAPEUTICS	Supranutritional Sodium Selenate Supplementation Delivers Selenium to the Central Nervous System: Results from a Randomized Controlled Pilot Trial in Alzheimer's Disease
J	Collins, W; Rouleau, N; Bonzanni, M; Kapner, K; Jeremiah, A; Du, C; Pothos, EN; Kaplan, DL	Collins, Will; Rouleau, Nicolas; Bonzanni, Mattia; Kapner, Kevin; Jeremiah, Alex; Du, Chuang; Pothos, Emmanuel N.; Kaplan, David L.	2019	ACS BIOMATERIALS SCIENCE & ENGINEERING	Functional Effects of a Neuromelanin Analogue on Dopaminergic Neurons in 3D Cell Culture
J	Nagakannan, P; Islam, MI; Karimi-Abdolrezaee, S; Eftekharpour, E	Nagakannan, Pandian; Islam, Md Imamul; Karimi-Abdolrezaee, Soheila; Eftekharpour, Eftekhar	2019	CELLULAR AND MOLECULAR NEUROBIOLOGY	Inhibition of VDAC1 Protects Against Glutamate-Induced Oxytosis and Mitochondrial Fragmentation in Hippocampal HT22 Cells
J	Proneth, B; Conrad, M	Proneth, Bettina; Conrad, Marcus	2019	CELL DEATH AND DIFFERENTIATION	Ferroptosis and necroinflammation, a yet poorly explored link
J	Zhang, ZW; Wu, Y; Yuan, S; Zhang, P; Zhang, JY; Li, HY; Li, X; Shen, HT; Wang, Z; Chen, G	Zhang, Zhuwei; Wu, Yu; Yuan, Shuai; Zhang, Peng; Zhang, Juyi; Li, Haiying; Li, Xiang; Shen, Haitao; Wang, Zhong; Chen, Gang	2018	BRAIN RESEARCH	Glutathione peroxidase 4 participates in secondary brain injury through mediating ferroptosis in a rat model of intracerebral hemorrhage
J	Rockfield, S; Chhabra, R; Robertson, M; Rehman, N; Bisht, R; Nanjundan, M	Rockfield, Stephanie; Chhabra, Ravneet; Robertson, Michelle; Rehman, Nabila; Bisht, Richa; Nanjundan, Meera	2018	PHARMACEUTICALS	Links Between Iron and Lipids: Implications in Some Major Human Diseases
J	Santana-Codina, N; Mancias, JD	Santana-Codina, Naiara; Mancias, Joseph D.	2018	PHARMACEUTICALS	The Role of NCOA4-Mediated Ferritinophagy in Health and Disease
J	Karuppagounder, SS; Alin, L; Chen, YX; Brand, D; Bourassa, MW; Dietrich, K; Wilkinson, CM; Nadeau, CA; Kumar, A; Perry, S; Pinto, JT; Darley-Usmar, V; Sanchez, S; Milne, GL; Pratico, D; Holman, TR; Carmichael, ST; Coppola, G; Colbourne, F; Ratan, RR	Karuppagounder, Saravanan S.; Alin, Lauren; Chen, Yingxin; Brand, David; Bourassa, Megan W.; Dietrich, Kristen; Wilkinson, Cassandra M.; Nadeau, Colby A.; Kumar, Amit; Perry, Steve; Pinto, John T.; Darley-Usmar, Victor; Sanchez, Stephanie; Milne, Ginger L.; Pratico, Domenico; Holman, Theodore R.; Carmichael, S. Thomas; Coppola, Giovanni; Colbourne, Frederick; Ratan, Rajiv R.	2018	ANNALS OF NEUROLOGY	N-acetylcysteine targets 5 lipoxygenase-derived, toxic lipids and can synergize with prostaglandin E-2 to inhibit ferroptosis and improve outcomes following hemorrhagic stroke in mice
J	Tang, MZ; Chen, Z; Wu, D; Chen, LX	Tang, Mingzhu; Chen, Zhe; Wu, Di; Chen, Linxi	2018	JOURNAL OF CELLULAR PHYSIOLOGY	Ferritinophagy/ferroptosis: Iron-related newcomers in human diseases
J	Shen, ZY; Liu, T; Li, Y; Lau, J; Yang, Z; Fan, WP; Zhou, ZJ; Shi, CR; Ke, CM; Bregadze, VI; Mandal, SK; Liu, YJ; Li, ZH; Xue, T; Zhu, GZ; Munasinghe, J; Niu, G; Wu, AG; Chen, XY	Shen, Zheyu; Liu, Ting; Li, Yan; Lau, Joseph; Yang, Zhen; Fan, Wenpei; Zhou, Zijian; Shi, Changrong; Ke, Chaomin; Bregadze, Vladimir I.; Mandal, Swadhin K.; Liu, Yijing; Li, Zihou; Xue, Ting; Zhu, Guizhi; Munasinghe, Jeeva; Niu, Gang; Wu, Aiguo; Chen, Xiaoyuan	2018	ACS NANO	Fenton-Reaction-Acceleratable Magnetic Nanoparticles for Ferroptosis Therapy of Orthotopic Brain Tumors
J	Liu, D; Li, GY; Jia, A; Zhao, YY; Cao, CX; Xing, XK	Liu, Da; Li, Guoya; Jia, Ang; Zhao, Yanyan; Cao, Chenxi; Xing, Xuekun	2018	TROPICAL JOURNAL OF PHARMACEUTICAL RESEARCH	Regulatory mechanism of ferroptosis, a new mode of cell death
J	Huang, H; Chen, J; Lu, HR; Zhou, MX; Hu, Y; Chai, ZF	Huang, Hui; Chen, Jun; Lu, Huiru; Zhou, Mengxue; Hu, Yi; Chai, Zhifang	2018	PROGRESS IN CHEMISTRY	Neurotoxicity of Key Metals in Parkinson's Disease
J	Dar, HH; Tyurina, YY; Mikulska-Ruminska, K; Shrivastava, I; Ting, HC; Tyurin, VA; Krieger, J; St Croix, CM; Watkins, S; Bayir, E; Mao, GW; Armbruster, CR; Kapralov, A; Wang, H; Parsek, MR; Anthonymuthu, TS; Ogunsola, AF; Flitter, BA; Freedman, CJ; Gaston, JR; Holman, TR; Pilewski, JM; Greenberger, JS; Mallampalli, RK; Doi, YH; Lee, JS; Bahar, I; Bomberger, JM; Bayir, H; Kagan, VE	Dar, Haider H.; Tyurina, Yulia Y.; Mikulska-Ruminska, Karolina; Shrivastava, Indira; Ting, Hsiu-Chi; Tyurin, Vladimir A.; Krieger, James; St Croix, Claudette M.; Watkins, Simon; Bayir, Erkan; Mao, Gaowei; Armbruster, Catherine R.; Kapralov, Alexandr; Wang, Hong; Parsek, Matthew R.; Anthonymuthu, Tamil S.; Ogunsola, Abiola F.; Flitter, Becca A.; Freedman, Cody J.; Gaston, Jordan R.; Holman, Theodo…	2018	JOURNAL OF CLINICAL INVESTIGATION	Pseudomonas aeruginosa utilizes host polyunsaturated phosphatidylethanolamines to trigger theft-ferroptosis in bronchial epithelium
J	Wu, JR; Tuo, QZ; Lei, P	Wu, Jia-rui; Tuo, Qing-zhang; Lei, Peng	2018	JOURNAL OF MOLECULAR NEUROSCIENCE	Ferroptosis, a Recent Defined Form of Critical Cell Death in Neurological Disorders
J	Tu, WL; Cheng, CY; Chen, CJ; Chan, HL; Wang, SH; Tang, PC; Chen, CF; Chen, HH; Lee, YP; Chen, SE; Huang, SY	Tu, Wei-Lin; Cheng, Chuen-Yu; Chen, Chao-Jung; Chan, Hong-Lin; Wang, Shih-Han; Tang, Pin-Chi; Chen, Chih-Feng; Chen, Hsin-Hsin; Lee, Yen-Pai; Chen, Shuen-Ei; Huang, San-Yuan	2018	ANIMAL SCIENCE JOURNAL	Proteomic analysis of the hypothalamus of broiler-type Taiwan country chickens in response to acute heat stress
J	Viktorinova, A	Viktorinova, Alena	2018	ARCHIVES OF BIOCHEMISTRY AND BIOPHYSICS	Iron-mediated oxidative cell death is a potential contributor to neuronal dysfunction induced by neonatal hemolytic hyperbilirubinemia
J	Sfera, A; Bullock, K; Price, A; Inderias, L; Osorio, C	Sfera, Adonis; Bullock, Kelsey; Price, Amy; Inderias, Luzmin; Osorio, Carolina	2018	MECHANISMS OF AGEING AND DEVELOPMENT	Ferrosenescence: The iron age of neurodegeneration?
J	Li, QQ; Li, Q; Jia, JN; Liu, ZQ; Zhou, HH; Mao, XY	Li, Qiu-Qi; Li, Qin; Jia, Ji-Ning; Liu, Zhao-Qian; Zhou, Hong-Hao; Mao, Xiao-Yuan	2018	NEUROCHEMISTRY INTERNATIONAL	12/15 lipoxygenase: A crucial enzyme in diverse types of cell death
J	Anthonymuthu, TS; Kenny, EM; Lamade, AM; Kagan, VE; Bayir, H	Anthonymuthu, Tamil S.; Kenny, Elizabeth M.; Lamade, Andrew M.; Kagan, Valerian E.; Bayir, Hulya	2018	FREE RADICAL BIOLOGY AND MEDICINE	Oxidized phospholipid signaling in traumatic brain injury
J	Hinman, A; Holst, CR; Latham, JC; Bruegger, JJ; Ulas, G; McCusker, KP; Amagata, A; Davis, D; Hoff, KG; Kahn-Kirby, AH; Kim, V; Kosaka, Y; Lee, E; Malone, SA; Mei, JJ; Richards, SJ; Rivera, V; Miller, G; Trimmer, JK; Shrader, WD	Hinman, Andrew; Holst, Charles R.; Latham, Joey C.; Bruegger, Joel J.; Ulas, Gozde; McCusker, Kevin P.; Amagata, Akiko; Davis, Dana; Hoff, Kevin G.; Kahn-Kirby, Amanda H.; Kim, Virna; Kosaka, Yuko; Lee, Edgar; Malone, Stephanie A.; Mei, Janet J.; Richards, Steve James; Rivera, Veronica; Miller, Guy; Trimmer, Jeffrey K.; Shrader, William D.	2018	PLOS ONE	Vitamin E hydroquinone is an endogenous regulator of ferroptosis via redox control of 15-lipoxygenase
J	Buccarelli, M; Marconi, M; Pacioni, S; De Pasqualis, I; D'Alessandris, QG; Martini, M; Ascione, B; Malorni, W; Larocca, LM; Pallini, R; Ricci-Vitiani, L; Matarrese, P	Buccarelli, Mariachiara; Marconi, Matteo; Pacioni, Simone; De Pasqualis, Ivana; D'Alessandris, Quintino Giorgio; Martini, Maurizio; Ascione, Barbara; Malorni, Walter; Larocca, Luigi Maria; Pallini, Roberto; Ricci-Vitiani, Lucia; Matarrese, Paola	2018	CELL DEATH & DISEASE	Inhibition of autophagy increases susceptibility of glioblastoma stem cells to temozolomide by igniting ferroptosis
J	Hassannia, B; Wiernicki, B; Ingold, I; Qu, F; Van Herck, S; Tyurina, YY; Bayir, H; Abhari, BA; Angeli, JPF; Choi, SM; Meul, E; Heyninck, K; Declerck, K; Chirumamilla, CS; Lahtela-Kakkonen, M; Van Camp, G; Krysko, DV; Ekert, PG; Fulda, S; De Geest, BG; Conrad, M; Kagan, VE; Vanden Berghe, W; Vandenabeele, P; Vanden Berghe, T	Hassannia, Behrouz; Wiernicki, Bartosz; Ingold, Irina; Qu, Feng; Van Herck, Simon; Tyurina, Yulia Y.; Bayir, Hulya; Abhari, Behnaz A.; Angeli, Jose Pedro Friedmann; Choi, Sze Men; Meul, Eline; Heyninck, Karen; Declerck, Ken; Chirumamilla, Chandra Sekhar; Lahtela-Kakkonen, Maija; Van Camp, Guy; Krysko, Dmitri V.; Ekert, Paul G.; Fulda, Simone; De Geest, Bruno G.; Conrad, Marcus; Kagan, Valerian E.…	2018	JOURNAL OF CLINICAL INVESTIGATION	Nano-targeted induction of dual ferroptotic mechanisms eradicates high-risk neuroblastoma
J	Li, Q; Weiland, A; Chen, XM; Lan, X; Han, XN; Durham, F; Liu, X; Wan, JR; Ziai, WC; Hanley, DF; Wang, J	Li, Qian; Weiland, Abigail; Chen, Xuemei; Lan, Xi; Han, Xiaoning; Durham, Frederick; Liu, Xi; Wan, Jieru; Ziai, Wendy C.; Hanley, Daniel F.; Wang, Jian	2018	FRONTIERS IN NEUROLOGY	Ultrastructural Characteristics of Neuronal Death and White Matter Injury in Mouse Brain Tissues After Intracerebral Hemorrhage: Coexistence of Ferroptosis, Autophagy, and Necrosis
J	Abdalkader, M; Lampinen, R; Kanninen, KM; Malm, TM; Liddell, JR	Abdalkader, Moataz; Lampinen, Riikka; Kanninen, Katja M.; Malm, Tarja M.; Liddell, Jeffrey R.	2018	FRONTIERS IN NEUROSCIENCE	Targeting Nrf2 to Suppress Ferroptosis and Mitochondrial Dysfunction in Neurodegeneration
J	Maiorino, M; Conrad, M; Ursini, F	Maiorino, Matilde; Conrad, Marcus; Ursini, Fulvio	2018	ANTIOXIDANTS & REDOX SIGNALING	GPx4, Lipid Peroxidation, and Cell Death: Discoveries, Rediscoveries, and Open Issues
J	Morris, G; Walker, AJ; Berk, M; Maes, M; Puri, BK	Morris, G.; Walker, A. J.; Berk, M.; Maes, M.; Puri, B. K.	2018	MOLECULAR NEUROBIOLOGY	Cell Death Pathways: a Novel Therapeutic Approach for Neuroscientists
J	Liddell, JR; White, AR	Liddell, Jeffrey R.; White, Anthony R.	2018	NEUROCHEMISTRY INTERNATIONAL	Nexus between mitochondrial function, iron, copper and glutathione in Parkinson's disease
J	Tang, QH; Bai, LL; Zou, Z; Meng, P; Xia, YY; Cheng, SQ; Mu, SY; Zhou, JR; Wang, XF; Qin, X; Cao, XQ; Jiang, XJ; Chen, CZ	Tang, Qianghu; Bai, Lulu; Zou, Zhen; Meng, Pan; Xia, Yinyin; Cheng, Shuqun; Mu, Shaoyu; Zhou, Jianrong; Wang, Xuefeng; Qin, Xia; Cao, Xianqing; Jiang, Xuejun; Chen, Chengzhi	2018	NEUROTOXICOLOGY	Ferroptosis is newly characterized form of neuronal cell death in response to arsenite exposure
J	Sheng, XH; Cui, CC; Shan, C; Li, YZ; Sheng, DH; Sun, B; Chen, DZ	Sheng, Xie-Huang; Cui, Cheng-Cheng; Shan, Chao; Li, Yu-Zhen; Sheng, Duo-Hong; Sun, Bin; Chen, De-Zhan	2018	ORGANIC & BIOMOLECULAR CHEMISTRY	O-Phenylenediamine: a privileged pharmacophore of ferrostatins for radical-trapping reactivity in blocking ferroptosis
J	Geng, N; Shi, BJ; Li, SL; Zhong, ZY; Li, YC; Xua, WL; Zhou, H; Cai, JH	Geng, N.; Shi, B. -J.; Li, S. -L.; Zhong, Z. -Y.; Li, Y. -C.; Xua, W. -L.; Zhou, H.; Cai, J. -H.	2018	EUROPEAN REVIEW FOR MEDICAL AND PHARMACOLOGICAL SCIENCES	Knockdown of ferroportin accelerates erastin-induced ferroptosis in neuroblastoma cells
J	Hirata, Y; Yamada, C; Ito, Y; Yamamoto, S; Nagase, H; Oh-hashi, K; Kiuchi, K; Suzuki, H; Sawada, M; Furuta, K	Hirata, Yoko; Yamada, Chika; Ito, Yuki; Yamamoto, Shotaro; Nagase, Haruna; Oh-hashi, Kentaro; Kiuchi, Kazutoshi; Suzuki, Hiromi; Sawada, Makoto; Furuta, Kyoji	2018	NEUROPHARMACOLOGY	Novel oxindole derivatives prevent oxidative stress-induced cell death in mouse hippocampal HT22 cells
J	Lewerenz, J; Ates, G; Methner, A; Conrad, M; Maher, P	Lewerenz, Jan; Ates, Gamze; Methner, Axel; Conrad, Marcus; Maher, Pamela	2018	FRONTIERS IN NEUROSCIENCE	Oxytosis/Ferroptosis-(Re-) Emerging Roles for Oxidative Stress-Dependent Non-apoptotic Cell Death in Diseases of the Central Nervous System
J	Chen, Y; Liu, Y; Lan, T; Qin, W; Zhu, YT; Qin, K; Gao, JJ; Wang, HB; Hou, XM; Chen, N; Angeli, JPF; Conrad, M; Wang, C	Chen, Ying; Liu, Yuan; Lan, Tong; Qin, Wei; Zhu, Yuntao; Qin, Ke; Gao, Jinjun; Wang, Haobo; Hou, Xiaomeng; Chen, Nan; Angeli, Jose Pedro Friedmann; Conrad, Marcus; Wang, Chu	2018	JOURNAL OF THE AMERICAN CHEMICAL SOCIETY	Quantitative Profiling of Protein Carbonylations in Ferroptosis by an Aniline-Derived Probe
J	Morris, G; Berk, M; Carvalho, AF; Maes, M; Walker, AJ; Puri, BK	Morris, Gerwyn; Berk, Michael; Carvalho, Andre F.; Maes, Michael; Walker, Adam J.; Puri, Basant K.	2018	BEHAVIOURAL BRAIN RESEARCH	Why should neuroscientists worry about iron? The emerging role of ferroptosis in the pathophysiology of neuroprogressive diseases
J	Shi, LL; Xu, L; Guan, QH; Jin, X; Yang, JP; Zhu, XY	Shi, Leilei; Xu, Li; Guan, Qinghua; Jin, Xin; Yang, Jiapei; Zhu, Xinyuan	2018	BIOCONJUGATE CHEMISTRY	Light-Trigerred Cellular Epigenetic Molecule Release To Reverse Tumor Multidrug Resistance
J	Sarhan, M; Land, WG; Tonnus, W; Hugo, CP; Linkermann, A	Sarhan, Maysa; Land, Walter G.; Tonnus, Wulf; Hugo, Christian P.; Linkermann, Andreas	2018	PHYSIOLOGICAL REVIEWS	ORIGIN AND CONSEQUENCES OF NECROINFLAMMATION
J	Fricker, M; Tolkovsky, AM; Borutaite, V; Coleman, M; Brown, GC	Fricker, Michael; Tolkovsky, Aviva M.; Borutaite, Vilmante; Coleman, Michael; Brown, Guy C.	2018	PHYSIOLOGICAL REVIEWS	NEURONAL CELL DEATH
J	Masaldan, S; Clatworthy, SAS; Gamell, C; Meggyesy, PM; Rigopoulos, AT; Haupt, S; Haupt, Y; Denoyer, D; Adlard, PA; Bush, AI; Cater, MA	Masaldan, Shashank; Clatworthy, Sharnel A. S.; Gamell, Cristina; Meggyesy, Peter M.; Rigopoulos, Antonia-Tonia; Haupt, Sue; Haupt, Ygal; Denoyer, Delphine; Adlard, Paul A.; Bush, Ashley I.; Cater, Michael A.	2018	REDOX BIOLOGY	Iron accumulation in senescent cells is coupled with impaired ferritinophagy and inhibition of ferroptosis
J	Zhang, YH; Wang, DW; Xu, SF; Zhang, S; Fan, YG; Yang, YY; Guo, SQ; Wang, S; Guo, T; Wang, ZY; Guo, C	Zhang, Yan-Hui; Wang, Da-Wei; Xu, Shuang-Feng; Zhang, Shuai; Fan, Yong-Gang; Yang, Ying-Ying; Guo, Shi-Qi; Wang, Shan; Guo, Tian; Wang, Zhan-You; Guo, Chuang	2018	REDOX BIOLOGY	alpha-Lipoic acid improves abnormal behavior by mitigation of oxidative stress, inflammation, ferroptosis, and tauopathy in P301S Tau transgenic mice
J	Maher, P; van Leyen, K; Dey, PN; Honrath, B; Dolga, A; Methner, A	Maher, Pamela; van Leyen, Klaus; Dey, Partha Narayan; Honrath, Birgit; Dolga, Amalia; Methner, Axel	2018	CELL CALCIUM	The role of Ca2+ in cell death caused by oxidative glutamate toxicity and ferroptosis
J	Jelinek, A; Heyder, L; Daude, M; Plessner, M; Krippner, S; Grosse, R; Diederich, WE; Culmsee, C	Jelinek, Anja; Heyder, Lukas; Daude, Michael; Plessner, Matthias; Krippner, Sylvia; Grosse, Robert; Diederich, Wibke E.; Culmsee, Carsten	2018	FREE RADICAL BIOLOGY AND MEDICINE	Mitochondrial rescue prevents glutathione peroxidase-dependent ferroptosis
J	Mao, XY; Jin, MZ; Chen, JF; Zhou, HH; Jin, WL	Mao, Xiao-Yuan; Jin, Ming-Zhu; Chen, Jin-Fei; Zhou, Hong-Hao; Jin, Wei-Lin	2018	PHARMACOLOGY & THERAPEUTICS	Live or let die: Neuroprotective and anti-cancer effects of nutraceutical antioxidants
J	Maher, P	Maher, Pamela	2018	FREE RADICAL BIOLOGY AND MEDICINE	Potentiation of glutathione loss and nerve cell death by the transition metals iron and copper: Implications for age-related neurodegenerative diseases
J	Novgorodov, SA; Voltin, JR; Gooz, MA; Li, L; Lemasters, JJ; Gudz, TI	Novgorodov, Sergei A.; Voltin, Joshua R.; Gooz, Monika A.; Li, Li; Lemasters, John J.; Gudz, Tatyana I.	2018	JOURNAL OF LIPID RESEARCH	Acid sphingomyelinase promotes mitochondrial dysfunction due to glutamate-induced regulated necrosis
J	Richards, CE; Vellanki, SH; Smith, YE; Hopkins, AM	Richards, Cathy E.; Vellanki, Sri H.; Smith, Yvonne E.; Hopkins, Ann M.	2018	CELLULAR ONCOLOGY	Diterpenoid natural compound C4 (Crassin) exerts cytostatic effects on triple-negative breast cancer cells via a pathway involving reactive oxygen species
J	Kyani, A; Tamura, S; Yang, SH; Shergalis, A; Samanta, S; Kuang, YT; Ljungman, M; Neamati, N	Kyani, Anahita; Tamura, Shuzo; Yang, Suhui; Shergalis, Andrea; Samanta, Soma; Kuang, Yuting; Ljungman, Mats; Neamati, Nouri	2018	CHEMMEDCHEM	Discovery and Mechanistic Elucidation of a Class of Protein Disulfide Isomerase Inhibitors for the Treatment of Glioblastoma
J	Wu, CH; Zhao, WW; Yu, J; Li, SJ; Lin, LG; Chen, XP	Wu, Chuanhong; Zhao, Wenwen; Yu, Jie; Li, Shaojing; Lin, Ligen; Chen, Xiuping	2018	SCIENTIFIC REPORTS	Induction of ferroptosis and mitochondrial dysfunction by oxidative stress in PC12 cells
J	Zhao, HL; Chen, YJ; Feng, H	Zhao, Hengli; Chen, Yujie; Feng, Hua	2018	CURRENT NEUROPHARMACOLOGY	P2X7 Receptor-Associated Programmed Cell Death in the Pathophysiology of Hemorrhagic Stroke
J	Lane, DJR; Ayton, S; Bush, AI	Lane, Darius J. R.; Ayton, Scott; Bush, Ashley I.	2018	JOURNAL OF ALZHEIMERS DISEASE	Iron and Alzheimer's Disease: An Update on Emerging Mechanisms
J	Abdul, Y; Ward, R; Dong, G; Ergul, A	Abdul, Y.; Ward, R.; Dong, G.; Ergul, A.	2018	PHYSIOLOGICAL RESEARCH	Lipopolysaccharide-Induced Necroptosis of Brain Microvascular Endothelial Cells Can Be Prevented by Inhibition of Endothelin Receptors
J	Hirayama, N; Aki, T; Funakoshi, T; Noritake, K; Unuma, K; Uemura, K	Hirayama, Naho; Aki, Toshihiko; Funakoshi, Takeshi; Noritake, Kanako; Unuma, Kana; Uemura, Koichi	2018	JOURNAL OF TOXICOLOGICAL SCIENCES	Necrosis in human neuronal cells exposed to paraquat
J	Gouel, F; Do Van, B; Chou, ML; Jonneaux, A; Moreau, C; Bordet, R; Burnouf, T; Devedjian, JC; Devos, D	Gouel, Flore; Do Van, Bruce; Chou, Ming-Li; Jonneaux, Aurelie; Moreau, Caroline; Bordet, Regis; Burnouf, Thierry; Devedjian, Jean-Christophe; Devos, David	2017	JOURNAL OF TISSUE ENGINEERING AND REGENERATIVE MEDICINE	The protective effect of human platelet lysate in models of neurodegenerative disease: involvement of the Akt and MEK pathways
J	Tuo, QZ; Lei, P; Jackman, KA; Li, XI; Xiong, H; Li, XL; Liuyang, ZY; Roisman, L; Zhang, ST; Ayton, S; Wang, Q; Crouch, PJ; Ganio, K; Wang, XC; Pei, L; Adlard, PA; Lu, YM; Cappai, R; Wang, JZ; Liu, R; Bush, AI	Tuo, Q-z; Lei, P.; Jackman, K. A.; Li, X-I; Xiong, H.; Li, X-L; Liuyang, Z-y; Roisman, L.; Zhang, S-t; Ayton, S.; Wang, Q.; Crouch, P. J.; Ganio, K.; Wang, X-c; Pei, L.; Adlard, P. A.; Lu, Y-m; Cappai, R.; Wang, J-z; Liu, R.; Bush, A. I.	2017	MOLECULAR PSYCHIATRY	Tau-mediated iron export prevents ferroptotic damage after ischemic stroke
J	Wenzel, SE; Tyurina, YY; Zhao, JM; Croix, CMS; Dar, HH; Mao, GW; Tyurin, VA; Anthonymuthu, TS; Kapralov, AA; Amoscato, AA; Mikulska-Ruminska, K; Shrivastava, IH; Kenny, EM; Yang, Q; Rosenbaum, JC; Sparvero, LJ; Emlet, DR; Wen, XY; Minami, Y; Qu, F; Watkins, SC; Holman, TR; VanDemark, AP; Kellum, JA; Bahar, I; Bayir, H; Kagan, VE	Wenzel, Sally E.; Tyurina, Yulia Y.; Zhao, Jinming; Croix, Claudette M. St.; Dar, Haider H.; Mao, Gaowei; Tyurin, Vladimir A.; Anthonymuthu, Tamil S.; Kapralov, Alexandr A.; Amoscato, Andrew A.; Mikulska-Ruminska, Karolina; Shrivastava, Indira H.; Kenny, Elizabeth M.; Yang, Qin; Rosenbaum, Joel C.; Sparvero, Louis J.; Emlet, David R.; Wen, Xiaoyan; Minami, Yoshinori; Qu, Feng; Watkins, Simon C.; …	2017	CELL	PEBP1 Wardens Ferroptosis by Enabling Lipoxygenase Generation of Lipid Death Signals
J	Chen, D; Fan, Z; Rauh, M; Buchfelder, M; Eyupoglu, IY; Savaskan, N	Chen, D.; Fan, Z.; Rauh, M.; Buchfelder, M.; Eyupoglu, I. Y.; Savaskan, N.	2017	ONCOGENE	ATF4 promotes angiogenesis and neuronal cell death and confers ferroptosis in a xCT-dependent manner
J	Stockwell, BR; Angeli, JPF; Bayir, H; Bush, AI; Conrad, M; Dixon, SJ; Fulda, S; Gascon, S; Hatzios, SK; Kagan, VE; Noel, K; Jiang, XJ; Linkermann, A; Murphy, ME; Overholtzer, M; Oyagi, A; Pagnussat, GC; Park, J; Ran, Q; Rosenfeld, CS; Salnikow, K; Tang, DL; Torti, FM; Torti, SV; Toyokuni, S; Woerpel, KA; Zhang, DD	Stockwell, Brent R.; Angeli, Jose Pedro Friedmann; Bayir, Hulya; Bush, Ashley I.; Conrad, Marcus; Dixon, Scott J.; Fulda, Simone; Gascon, Sergio; Hatzios, Stavroula K.; Kagan, Valerian E.; Noel, Kay; Jiang, Xuejun; Linkermann, Andreas; Murphy, Maureen E.; Overholtzer, Michael; Oyagi, Atsushi; Pagnussat, Gabriela C.; Park, Jason; Ran, Qitao; Rosenfeld, Craig S.; Salnikow, Konstantin; Tang, Daolin;…	2017	CELL	Ferroptosis: A Regulated Cell Death Nexus Linking Metabolism, Redox Biology, and Disease
J	Shah, R; Margison, K; Pratt, DK	Shah, Ron; Margison, Kaitlyn; Pratt, Derek K.	2017	ACS CHEMICAL BIOLOGY	The Potency of Diarylamine Radical-Trapping Antioxidants as Inhibitors of Ferroptosis Underscores the Role of Autoxidation in the Mechanism of Cell Death
J	McDougall, M; Choi, J; Truong, L; Tanguay, R; Traber, MG	McDougall, Melissa; Choi, Jaewoo; Truong, Lisa; Tanguay, Robert; Traber, Maret G.	2017	FREE RADICAL BIOLOGY AND MEDICINE	Vitamin E deficiency during embryogenesis in zebrafish causes lasting metabolic and cognitive impairments despite refeeding adequate diets
J	Schriever, SC; Zimprich, A; Pfuhlmann, K; Baumann, P; Giesert, F; Klaus, V; Kabra, DG; Hafen, U; Romanov, A; Tschop, MH; Wurst, W; Conrad, M; Holter, SM; Weisenhorn, DV; Pfluger, PT	Schriever, Sonja C.; Zimprich, Annemarie; Pfuhlmann, Katrin; Baumann, Peter; Giesert, Florian; Klaus, Valentina; Kabra, Dhiraj G.; Hafen, Ulrich; Romanov, Artem; Tschoep, Matthias H.; Wurst, Wolfgang; Conrad, Marcus; Hoelter, Sabine M.; Weisenhorn, Daniela Vogt; Pfluger, Paul T.	2017	NEUROSCIENCE	ALTERATIONS IN NEURONAL CONTROL OF BODY WEIGHT AND ANXIETY BEHAVIOR BY GLUTATHIONE PEROXIDASE 4 DEFICIENCY
J	Fan, Z; Wirth, AK; Chen, D; Wruck, CJ; Rauh, M; Buchfelder, M; Savaskan, N	Fan, Z.; Wirth, A-K; Chen, D.; Wruck, C. J.; Rauh, M.; Buchfelder, M.; Savaskan, N.	2017	ONCOGENESIS	Nrf2-Keap1 pathway promotes cell proliferation and diminishes ferroptosis
J	Latunde-Dada, GO	Latunde-Dada, Gladys O.	2017	BIOCHIMICA ET BIOPHYSICA ACTA-GENERAL SUBJECTS	Ferroptosis: Role of lipid peroxidation, iron and ferritinophagy
J	Wang, H; An, P; Xie, EJ; Wu, Q; Fang, XX; Gao, H; Zhang, ZZ; Li, YZ; Wang, XD; Zhang, JY; Li, GL; Yang, L; Liu, W; Min, JX; Wang, FD	Wang, Hao; An, Peng; Xie, Enjun; Wu, Qian; Fang, Xuexian; Gao, Hong; Zhang, Zhuzhen; Li, Yuzhu; Wang, Xudong; Zhang, Jiaying; Li, Guoli; Yang, Lei; Liu, Wei; Min, Junxia; Wang, Fudi	2017	HEPATOLOGY	Characterization of Ferroptosis in Murine Models of Hemochromatosis
J	Hambright, WS; Fonseca, RS; Chen, LJ; Na, R; Ran, QT	Hambright, William Sealy; Fonseca, Rene Solano; Chen, Liuji; Na, Ren; Ran, Qitao	2017	REDOX BIOLOGY	Ablation of ferroptosis regulator glutathione peroxidase 4 in forebrain neurons promotes cognitive impairment and neurodegeneration
J	Neitemeier, S; Jelinek, A; Laino, V; Hoffmann, L; Eisenbach, I; Eying, R; Ganjam, GK; Dolga, AM; Oppermann, S; Culmsee, C	Neitemeier, Sandra; Jelinek, Anja; Laino, Vincenzo; Hoffmann, Lena; Eisenbach, Ina; Eying, Roman; Ganjam, Goutham K.; Dolga, Amalia M.; Oppermann, Sina; Culmsee, Carsten	2017	REDOX BIOLOGY	BID links ferroptosis to mitochondrial cell death pathways
J	Viswanathan, VS; Ryan, MJ; Dhruv, HD; Gill, S; Eichhoff, OM; Seashore-Ludlow, B; Kaffenberger, SD; Eaton, JK; Shimada, K; Aguirre, AJ; Viswanathan, SR; Chattopadhyay, S; Tamayo, P; Yang, WS; Rees, MG; Chen, SX; Boskovic, ZV; Javaid, S; Huang, C; Wu, XY; Tseng, YY; Roider, EM; Gao, D; Cleary, JM; Wolpin, BM; Mesirov, JP; Haber, DA; Engelman, JA; Boehm, JS; Kotz, JD; Hon, CS; Chen, Y; Hahn, WC; Lev…	Viswanathan, Vasanthi S.; Ryan, Matthew J.; Dhruv, Harshil D.; Gill, Shubhroz; Eichhoff, Ossia M.; Seashore-Ludlow, Brinton; Kaffenberger, Samuel D.; Eaton, John K.; Shimada, Kenichi; Aguirre, Andrew J.; Viswanathan, Srinivas R.; Chattopadhyay, Shrikanta; Tamayo, Pablo; Yang, Wan Seok; Rees, Matthew G.; Chen, Sixun; Boskovic, Zarko V.; Javaid, Sarah; Huang, Cherrie; Wu, Xiaoyun; Tseng, Yuen-Yi; R…	2017	NATURE	Dependency of a therapy-resistant state of cancer cells on a lipid peroxidase pathway
J	Jiang, XQ; Chen, JW; Bajic, A; Zhang, CW; Song, XZ; Carroll, SL; Cai, ZL; Tang, ML; Xue, MS; Cheng, NH; Schaaf, CP; Li, F; MacKenzie, KR; Ferreon, ACM; Xia, F; Wang, MC; Maletic-Savatic, M; Wang, J	Jiang, Xiqian; Chen, Jianwei; Bajic, Aleksandar; Zhang, Chengwei; Song, Xianzhou; Carroll, Shaina L.; Cai, Zhao-Lin; Tang, Meiling; Xue, Mingshan; Cheng, Ninghui; Schaaf, Christian P.; Li, Feng; MacKenzie, Kevin R.; Ferreon, Allan Chris M.; Xia, Fan; Wang, Meng C.; Maletic-Savatic, Mirjana; Wang, Jin	2017	NATURE COMMUNICATIONS	Quantitative real-time imaging of glutathione
J	Cardoso, BR; Hare, DJ; Lind, M; McLean, CA; Volitakis, I; Laws, SM; Masters, CL; Bush, AI; Roberts, BR	Cardoso, Barbara R.; Hare, Dominic J.; Lind, Monica; McLean, Catriona A.; Volitakis, Irene; Laws, Simon M.; Masters, Colin L.; Bush, Ashley I.; Roberts, Blaine R.	2017	ACS CHEMICAL NEUROSCIENCE	The APOE epsilon 4 Allele Is Associated with Lower Selenium Levels in the Brain: Implications for Alzheimer's Disease
J	Doll, S; Conrad, M	Doll, Sebastian; Conrad, Marcus	2017	IUBMB LIFE	Iron and Ferroptosis: A Still Ill-Defined Liaison
J	Sheng, XH; Shan, C; Liu, JB; Yang, JT; Sun, B; Chen, DZ	Sheng, Xiehuang; Shan, Chao; Liu, Jianbiao; Yang, Jintong; Sun, Bin; Chen, Dezhan	2017	PHYSICAL CHEMISTRY CHEMICAL PHYSICS	Theoretical insights into the mechanism of ferroptosis suppression via inactivation of a lipid peroxide radical by liproxstatin-1
J	Li, Q; Han, XN; Lan, X; Gao, YF; Wan, JR; Durham, F; Cheng, T; Yang, J; Wang, ZY; Jiang, C; Ying, MY; Koehler, RC; Stockwell, BR; Wang, J	Li, Qian; Han, Xiaoning; Lan, Xi; Gao, Yufeng; Wan, Jieru; Durham, Frederick; Cheng, Tian; Yang, Jie; Wang, Zhongyu; Jiang, Chao; Ying, Mingyao; Koehler, Raymond C.; Stockwell, Brent R.; Wang, Jian	2017	JCI INSIGHT	Inhibition of neuronal ferroptosis protects hemorrhagic brain
J	Bertrand, RL	Bertrand, Robert L.	2017	MEDICAL HYPOTHESES	Iron accumulation, glutathione depletion, and lipid peroxidation must occur simultaneously during ferroptosis and are mutually amplifying events
J	McDougall, M; Choi, J; Kim, HK; Bobe, G; Stevens, JF; Cadenas, E; Tanguay, R; Traber, MG	McDougall, Melissa; Choi, Jaewoo; Kim, Hye-Kyeong; Bobe, Gerd; Stevens, J. Frederik; Cadenas, Enrique; Tanguay, Robert; Traber, Maret G.	2017	DATA IN BRIEF	Lipid quantitation and metabolomics data from vitamin E-deficient and -sufficient zebrafish embryos from 0 to 120 hours-post-fertilization
J	Zille, M; Karuppagounder, SS; Chen, YX; Gough, PJ; Bertin, J; Finger, J; Milner, TA; Jonas, EA; Ratan, RR	Zille, Marietta; Karuppagounder, Saravanan S.; Chen, Yingxin; Gough, Peter J.; Bertin, John; Finger, Joshua; Milner, Teresa A.; Jonas, Elizabeth A.; Ratan, Rajiv R.	2017	STROKE	Neuronal Death After Hemorrhagic Stroke In Vitro and In Vivo Shares Features of Ferroptosis and Necroptosis
J	Cardoso, BR; Hare, DJ; Bush, AI; Roberts, BR	Cardoso, B. R.; Hare, D. J.; Bush, A. I.; Roberts, B. R.	2017	MOLECULAR PSYCHIATRY	Glutathione peroxidase 4: a new player in neurodegeneration?
J	Guiney, SJ; Adlard, PA; Bush, AI; Finkelstein, DI; Ayton, S	Guiney, Stephanie J.; Adlard, Paul A.; Bush, Ashley I.; Finkelstein, David I.; Ayton, Scott	2017	NEUROCHEMISTRY INTERNATIONAL	Ferroptosis and cell death mechanisms in Parkinson's disease
J	Gaschler, MM; Stockwell, BR	Gaschler, Michael M.; Stockwell, Brent R.	2017	BIOCHEMICAL AND BIOPHYSICAL RESEARCH COMMUNICATIONS	Lipid peroxidation in cell death
S	Imai, H; Matsuoka, M; Kumagai, T; Sakamoto, T; Koumura, T	Imai, Hirotaka; Matsuoka, Masaki; Kumagai, Takeshi; Sakamoto, Taro; Koumura, Tomoko	2017	APOPTOTIC AND NON-APOPTOTIC CELL DEATH	Lipid Peroxidation-Dependent Cell Death Regulated by GPx4 and Ferroptosis
J	Yang, Q; Fidan, E; Anthonymuthu, T; Alexander, H; New, LA; Kagan, VE; Bayir, H	Yang, Qin; Fidan, Emin; Anthonymuthu, Tamil; Alexander, Henry; New, Lee Ann; Kagan, Valerian E.; Bayir, Hulya	2017	BRAIN INJURY	The role of ferroptosis in defining outcome after traumatic brain injury
J	Drefs, M; Thomas, MN; Guba, M; Angele, MK; Werner, J; Conrad, M; Steib, CJ; Holdt, LM; Andrassy, J; Khandoga, A; Rentsch, M	Drefs, Moritz; Thomas, Michael N.; Guba, Markus; Angele, Martin K.; Werner, Jens; Conrad, Marcus; Steib, Christian J.; Holdt, Lesca M.; Andrassy, Joachim; Khandoga, Andrej; Rentsch, Markus	2017	OXIDATIVE MEDICINE AND CELLULAR LONGEVITY	Modulation of Glutathione Hemostasis by Inhibition of 12/15-Lipoxygenase Prevents ROS-Mediated Cell Death after Hepatic Ischemia and Reperfusion
J	Ito, K; Eguchi, Y; Imagawa, Y; Akai, S; Mochizuki, H; Tsujimoto, Y	Ito, Keisuke; Eguchi, Yutaka; Imagawa, Yusuke; Akai, Shuji; Mochizuki, Hideki; Tsujimoto, Yoshihide	2017	CELL DEATH DISCOVERY	MPP plus induces necrostatin-1-and ferrostatin-1-sensitive necrotic death of neuronal SH-SY5Y cells
J	Wang, YQ; Chang, SY; Wu, Q; Gou, YJ; Jia, LP; Cui, YM; Yu, P; Shi, ZH; Wu, WS; Gao, GF; Chang, YZ	Wang, Yue-Qi; Chang, Shi-Yang; Wu, Qiong; Gou, Yu-Jing; Jia, Linpei; Cui, Yan-Mei; Yu, Peng; Shi, Zhen-Hua; Wu, Wen-Shuang; Gao, Guofen; Chang, Yan-Zhong	2016	FRONTIERS IN AGING NEUROSCIENCE	The Protective Role of Mitochondrial Ferritin on Erastin-Induced Ferroptosis
J	Poloznikov, AA; Smirnova, NA; Khristichenko, AY; Hushpulian, DM; Nikulin, SV; Tishkov, VI; Gaisina, IN; Gazaryan, IG	Poloznikov, A. A.; Smirnova, N. A.; Khristichenko, A. Yu.; Hushpulian, D. M.; Nikulin, S. V.; Tishkov, V. I.; Gaisina, I. N.; Gazaryan, I. G.	2016	RUSSIAN CHEMICAL BULLETIN	Antioxidant and antihypoxic properties of neuroprotective drugs
J	Kenny, E; Yang, Q; Fidan, E; Ann, L; Anthonymuthu, NTS; Kochanek, P; Kagan, V; Bayir, H	Kenny, Elizabeth; Yang, Qin; Fidan, Emin; Ann, Lee; Anthonymuthu, New Tamil Selvan; Kochanek, Patrick; Kagan, Valerian; Bayir, Hulya	2016	CRITICAL CARE MEDICINE	INHIBITION OF FERROPTOSIS AS A NEUROPROTECTIVE STRATEGY FOLLOWING TRAUMATIC BRAIN INJURY
J	Wang, D; Peng, YP; Xie, YC; Zhou, BR; Sun, XF; Kang, R; Tang, DL	Wang, Ding; Peng, Yingpeng; Xie, Yangchun; Zhou, Borong; Sun, Xiaofang; Kang, Rui; Tang, Daolin	2016	BIOCHEMICAL AND BIOPHYSICAL RESEARCH COMMUNICATIONS	Antiferroptotic activity of non-oxidative dopamine
J	Sehm, T; Rauh, M; Wiendieck, K; Buchfelder, M; Eyupoglu, IY; Savaskan, NE	Sehm, Tina; Rauh, Manfred; Wiendieck, Kurt; Buchfelder, Michael; Eyuepoglu, Iiker Y.; Savaskan, Nicolai E.	2016	ONCOTARGET	Temozolomide toxicity operates in a xCT/SLC7a11 dependent manner and is fostered by ferroptosis
J	Aron, AT; Loehr, MO; Bogena, J; Chang, CJ	Aron, Allegra T.; Loehr, Morten O.; Bogena, Jana; Chang, Christopher J.	2016	JOURNAL OF THE AMERICAN CHEMICAL SOCIETY	An Endoperoxide Reactivity-Based FRET Probe for Ratiometric Fluorescence Imaging of Labile Iron Pools in Living Cells
J	Hambright, S; Chen, LJ; Ran, QT	Hambright, Sealy; Chen, Liuji; Ran, Qitao	2016	FREE RADICAL BIOLOGY AND MEDICINE	Ablation of Gpx4 in Forebrain Neurons Leads to Ferroptotic Cell Death and Cognitive Impairment
J	Do Van, B; Gouel, F; Jonneaux, A; Timmerman, K; Gele, P; Petrault, M; Bastide, M; Laloux, C; Moreau, C; Bordet, R; Devos, D; Devedjian, JC	Do Van, Bruce; Gouel, Flore; Jonneaux, Aurelie; Timmerman, Kelly; Gele, Patrick; Petrault, Maud; Bastide, Michele; Laloux, Charlotte; Moreau, Caroline; Bordet, Regis; Devos, David; Devedjian, Jean-Christophe	2016	NEUROBIOLOGY OF DISEASE	Ferroptosis, a newly characterized form of cell death in Parkinson's disease that is regulated by PKC
J	Sehm, T; Fan, Z; Ghoochani, A; Rauh, M; Engelhorn, T; Minakaki, G; Dorfler, A; Klucken, J; Buchfelder, M; Eyupoglu, IY; Savaskan, N	Sehm, Tina; Fan, Zheng; Ghoochani, Ali; Rauh, Manfred; Engelhorn, Tobias; Minakaki, Georgia; Doerfler, Arnd; Klucken, Jochen; Buchfelder, Michael; Eyuepoglu, Ilker Y.; Savaskan, Nicolai	2016	ONCOTARGET	Sulfasalazine impacts on ferroptotic cell death and alleviates the tumor microenvironment and glioma-induced brain edema
J	Cao, JY; Dixon, SJ	Cao, Jennifer Yinuo; Dixon, Scott J.	2016	CELLULAR AND MOLECULAR LIFE SCIENCES	Mechanisms of ferroptosis
J	Garg, JP; Vucic, D	Garg, Jay P.; Vucic, Domagoj	2016	SEMINARS IN NEPHROLOGY	Targeting Cell Death Pathways for Therapeutic Intervention in Kidney Diseases
J	Skouta, R	Skouta, Rachid	2016	NEURAL REGENERATION RESEARCH	Neuroprotective effect of antioxidant compounds
J	Gascon, S; Murenu, E; Masserdotti, G; Ortega, F; Russo, GL; Petrik, D; Deshpande, A; Heinrich, C; Karow, M; Robertson, SP; Schroeder, T; Beckers, J; Irmler, M; Berndt, C; Angeli, JPF; Conrad, M; Berninger, B; Gotz, M	Gascon, Sergio; Murenu, Elisa; Masserdotti, Giacomo; Ortega, Felipe; Russo, Gianluca L.; Petrik, David; Deshpande, Aditi; Heinrich, Christophe; Karow, Marisa; Robertson, Stephen P.; Schroeder, Timm; Beckers, Johannes; Irmler, Martin; Berndt, Carsten; Angeli, Jose P. Friedmann; Conrad, Marcus; Berninger, Benedikt; Goetz, Magdalena	2016	CELL STEM CELL	Identification and Successful Negotiation of a Metabolic Checkpoint in Direct Neuronal Reprogramming
J	Xie, Y; Hou, W; Song, X; Yu, Y; Huang, J; Sun, X; Kang, R; Tang, D	Xie, Y.; Hou, W.; Song, X.; Yu, Y.; Huang, J.; Sun, X.; Kang, R.; Tang, D.	2016	CELL DEATH AND DIFFERENTIATION	Ferroptosis: process and function
J	Eisenbach, I; Ganjam, GK; Hoffmann, L; Culmsee, C	Eisenbach, I.; Ganjam, G. K.; Hoffmann, L.; Culmsee, C.	2016	NAUNYN-SCHMIEDEBERGS ARCHIVES OF PHARMACOLOGY	CYLD links oxidative stress to mechanisms of regulated necrosis in a model of erastin-mediated ferroptosis in neuronal cells
J	Abdul, Y; Hussen, N; Ergul, A	Abdul, Yasir; Hussen, Nebat; Ergul, Adviye	2016	STROKE	Tlr-4 Activation Decreases Brain Endothelial Cell Survival in Hypoxia/reoxygenation in Diabetes: Role of Necroptosis and Ferroptosis.
J	Dong, T; Liao, DH; Liu, XH; Lei, XG	Dong, Ting; Liao, Daohong; Liu, Xiaohui; Lei, Xiaoguang	2015	CHEMBIOCHEM	Using Small Molecules to Dissect Non-apoptotic Programmed Cell Death: Necroptosis, Ferroptosis, and Pyroptosis
J	Chen, LJ; Hambright, WS; Na, R; Ran, QT	Chen, Liuji; Hambright, William Sealy; Na, Ren; Ran, Qitao	2015	JOURNAL OF BIOLOGICAL CHEMISTRY	Ablation of the Ferroptosis Inhibitor Glutathione Peroxidase 4 in Neurons Results in Rapid Motor Neuron Degeneration and Paralysis
J	Kabiraj, P; Valenzuela, CA; Marin, JE; Ramirez, DA; Mendez, L; Hwang, MS; Varela-Ramirez, A; Fenelon, K; Narayan, M; Skouta, R	Kabiraj, Parijat; Valenzuela, Carlos A.; Marin, Jose E.; Ramirez, David A.; Mendez, Lois; Hwang, Michael S.; Varela-Ramirez, Armando; Fenelon, Karine; Narayan, Mahesh; Skouta, Rachid	2015	PROTEIN JOURNAL	The Neuroprotective Role of Ferrostatin-1 Under Rotenone-Induced Oxidative Stress in Dopaminergic Neuroblastoma Cells
J	Liu, Y; Wang, W; Li, YY; Xiao, YQ; Cheng, J; Jia, J	Liu, Yang; Wang, Wei; Li, Yuyao; Xiao, Yunqi; Cheng, Jian; Jia, Jia	2015	BIOLOGICAL & PHARMACEUTICAL BULLETIN	The 5-Lipoxygenase Inhibitor Zileuton Confers Neuroprotection against Glutamate Oxidative Damage by Inhibiting Ferroptosis
J	Schott, C; Graab, U; Cuvelier, N; Hahn, H; Fulda, S	Schott, Christina; Graab, Ulrike; Cuvelier, Nicole; Hahn, Heidi; Fulda, Simone	2015	FRONTIERS IN ONCOLOGY	Oncogenic RAS mutants confer resistance of RMS13 rhabdomyosarcoma cells to oxidative stress-induced ferroptotic cell death
J	Homma, T; Fujii, J	Homma, Takujiro; Fujii, Junichi	2015	CURRENT DRUG METABOLISM	Application of Glutathione as Anti-Oxidative and Anti-Aging Drugs
J	Galluzzi, L; Kepp, O; Krautwald, S; Kroemer, G; Linkermann, A	Galluzzi, Lorenzo; Kepp, Oliver; Krautwald, Stefan; Kroemer, Guido; Linkermann, Andreas	2014	SEMINARS IN CELL & DEVELOPMENTAL BIOLOGY	Molecular mechanisms of regulated necrosis
J	Allam, R; Kumar, SVR; Darisipudi, MN; Anders, HJ	Allam, Ramanjaneyulu; Kumar, Santhosh V. R.; Darisipudi, Murthy N.; Anders, Hans-Joachim	2014	JOURNAL OF MOLECULAR MEDICINE-JMM	Extracellular histones in tissue injury and inflammation
J	Kang, YY; Tiziani, S; Park, G; Kaul, M; Paternostro, G	Kang, Yunyi; Tiziani, Stefano; Park, Goonho; Kaul, Marcus; Paternostro, Giovanni	2014	NATURE COMMUNICATIONS	Cellular protection using Flt3 and PI3K alpha inhibitors demonstrates multiple mechanisms of oxidative glutamate toxicity
J	Chang, CF; Cho, S; Wang, J	Chang, Che-Feng; Cho, Suzy; Wang, Jian	2014	ANNALS OF CLINICAL AND TRANSLATIONAL NEUROLOGY	(-)-Epicatechin protects hemorrhagic brain via synergistic Nrf2 pathways
J	Speer, RE; Karuppagounder, SS; Basso, M; Sleiman, SF; Kumar, A; Brand, D; Smirnova, N; Gazaryan, I; Khim, SJ; Ratan, RR	Speer, Rachel E.; Karuppagounder, Saravanan S.; Basso, Manuela; Sleiman, Sama F.; Kumar, Amit; Brand, David; Smirnova, Natalya; Gazaryan, Irina; Khim, Soah J.; Ratan, Rajiv R.	2013	FREE RADICAL BIOLOGY AND MEDICINE	Hypoxia-inducible factor prolyl hydroxylases as targets for neuroprotection by antioxidant metal chelators: From ferroptosis to stroke
J	Henke, N; Albrecht, P; Bouchachia, I; Ryazantseva, M; Knoll, K; Lewerenz, J; Kaznacheyeva, E; Maher, P; Methner, A	Henke, N.; Albrecht, P.; Bouchachia, I.; Ryazantseva, M.; Knoll, K.; Lewerenz, J.; Kaznacheyeva, E.; Maher, P.; Methner, A.	2013	CELL DEATH & DISEASE	The plasma membrane channel ORAI1 mediates detrimental calcium influx caused by endogenous oxidative stress
J	Dixon, SJ; Lemberg, KM; Lamprecht, MR; Skouta, R; Zaitsev, EM; Gleason, CE; Patel, DN; Bauer, AJ; Cantley, AM; Yang, WS; Morrison, B; Stockwell, BR	Dixon, Scott J.; Lemberg, Kathryn M.; Lamprecht, Michael R.; Skouta, Rachid; Zaitsev, Eleina M.; Gleason, Caroline E.; Patel, Darpan N.; Bauer, Andras J.; Cantley, Alexandra M.; Yang, Wan Seok; Morrison, Barclay, III; Stockwell, Brent R.	2012	CELL	Ferroptosis: An Iron-Dependent Form of Nonapoptotic Cell Death
