# Supplementary material for: The research landscape of ferroptosis in the brain: A bibliometric analysis
Source: Front Pharmacol. 2022 Oct 18;13:1014550. doi: 10.3389/fphar.2022.1014550 (PMC9622939; doi:10.3389/fphar.2022.1014550)
Supplement: Supplementary file 4 [file Table9.XLSX]

## Sheet: Sheet1
id	keyword	occurrences	total link strength
910	ferroptosis	437	5398
1940	oxidative stress	245	3248
434	cell-death	200	2420
1324	iron	163	2074
1453	lipid-peroxidation	118	1526
1581	metabolism	92	1101
203	apoptosis	82	1040
1444	lipid peroxidation	80	1025
1541	mechanisms	69	816
55	activation	67	786
641	death	66	743
1052	glutathione-peroxidase 4	66	894
314	brain	61	755
1981	parkinsons-disease	60	827
864	expression	57	712
245	autophagy	50	659
1033	glutathione	48	607
1277	inflammation	48	605
1791	neurodegeneration	48	620
365	cancer	47	619
424	cell death	47	626
135	alzheimers-disease	44	614
1285	inhibition	44	540
1065	gpx4	42	498
373	cancer-cells	37	446
942	form	37	420
1831	neuroprotection	36	447
1308	intracerebral hemorrhage	35	437
704	disease	34	367
1692	mouse model	34	458
549	cognitive impairment	33	427
1240	in-vitro	32	406
1879	nrf2	32	424
1979	parkinson's disease	31	439
131	alzheimer's disease	30	423
1762	necroptosis	30	412
1636	mitochondria	28	404
2153	protects	28	322
2230	reactive oxygen species	28	395
1337	iron homeostasis	27	362
1241	in-vivo	26	339
1341	iron metabolism	25	333
2011	peroxidation	25	248
632	damage	24	288
1674	molecular-mechanisms	23	323
1988	pathway	23	272
116	alpha-synuclein	22	321
337	brain-injury	22	278
773	dysfunction	22	270
1210	identification	22	246
2454	stress	22	241
1805	neuroinflammation	21	284
2092	polyunsaturated fatty-acids	21	268
2155	protein	21	249
2459	stroke	21	258
2468	substantia-nigra	21	310
1291	injury	20	216
1665	model	20	208
461	cerebrospinal-fluid	19	262
1043	glutathione peroxidase 4	19	227
1643	mitochondrial dysfunction	19	254
1794	neurodegenerative diseases	19	258
2188	pyroptosis	19	276
148	amyloid precursor protein	18	252
182	antioxidant	17	231
1826	neurons	17	211
1953	oxytosis	17	251
2321	ros	17	209
2689	vitamin-e	17	199
40	accumulation	16	201
900	ferritin	15	183
1325	iron accumulation	15	186
1344	iron overload	15	199
1538	mechanism	15	159
438	cells	14	158
654	degradation	14	149
904	ferritinophagy	14	170
1837	neurotoxicity	14	171
2143	promotes ferroptosis	14	166
158	amyotrophic-lateral-sclerosis	13	163
295	biology	13	136
938	focal cerebral-ischemia	13	173
1070	growth	13	143
1360	iron-metabolism	13	172
1375	ischemic stroke	13	140
1617	mild cognitive impairment	13	173
1822	neuronal death	13	159
1871	nonapoptotic cell-death	13	178
2330	s disease	13	163
2374	sensitivity	13	139
435	cell-death mechanisms	12	155
618	cystine/glutamate antiporter	12	168
649	deferoxamine	12	154
808	endoplasmic-reticulum stress	12	152
1847	nf-kappa-b	12	171
2465	subarachnoid hemorrhage	12	141
2515	target	12	133
2566	toxicity	12	139
2611	traumatic brain injury	12	150
47	acsl4	11	96
446	central-nervous-system	11	152
460	cerebral-ischemia	11	154
1660	mixed lineage kinase	11	156
2256	regulated cell-death	11	131
2546	therapy	11	131
8	12/15-lipoxygenase	10	130
1019	glutamate	10	131
1121	hepcidin	10	127
1176	huntingtons-disease	10	151
1243	inactivation	10	103
1727	n-acetylcysteine	10	140
1763	necrosis	10	135
1801	neurofibrillary tangles	10	141
2217	rat model	10	129
2434	spinal cord injury	10	139
2508	system x(c)(-)	10	148
2593	transgenic mouse model	10	139
325	brain iron	9	128
831	epilepsy	9	107
918	ferrostatin-1	9	116
982	gene	9	107
986	gene-expression	9	118
1147	hippocampus	9	107
1157	homeostasis	9	103
1286	inhibitor	9	119
1606	microglia	9	122
1814	neuron	9	110
1958	p53	9	121
2507	system	9	93
2658	up-regulation	9	124
205	apoptosis-inducing factor	8	111
650	deficiency	8	91
990	generation	8	88
1004	glioblastoma	8	91
1100	heme oxygenase-1	8	100
1260	induced oxidative stress	8	111
1268	induction	8	88
1289	inhibits ferroptosis	8	111
1366	ischemia	8	109
1565	memory	8	102
1604	mice	8	101
1667	models	8	100
2233	receptor	8	90
2279	resistance	8	96
2370	senescence	8	112
2613	traumatic brain-injury	8	110
150	amyloid-beta	7	112
298	biomarkers	7	97
307	blood-brain-barrier	7	118
483	chemotherapy	7	101
664	dependent cell-death	7	91
776	early brain injury	7	76
839	erastin	7	90
967	functional recovery	7	87
1009	glioma	7	91
1051	glutathione-peroxidase	7	89
1073	gsh	7	107
1747	nanoparticles	7	95
1793	neurodegenerative disease	7	102
1854	nitric-oxide	7	94
1859	nlrp3 inflammasome	7	99
1936	oxidative damage	7	87
1993	pc12 cells	7	85
2130	programmed cell death	7	92
2229	reactive oxygen	7	99
2276	reperfusion injury	7	85
2300	reveals	7	63
2358	selenium	7	112
2492	survival	7	89
2522	tau	7	94
2585	transferrin receptor	7	87
2711	xct	7	97
37	ablation	6	70
100	aif	6	75
114	alpha-lipoic acid	6	82
121	alpha-tocopherol	6	68
122	als	6	53
341	breast-cancer	6	84
454	cerebral ischemia	6	70
574	contributes	6	84
622	cytochrome-c	6	81
745	dopaminergic-neurons	6	100
757	drug discovery	6	84
837	er stress	6	69
840	erastin-induced ferroptosis	6	82
1024	glutamate toxicity	6	78
1036	glutathione depletion	6	84
1183	hydroperoxide glutathione-peroxidase	6	76
1235	impairment	6	80
1287	inhibitors	6	65
1317	involvement	6	65
1328	iron chelation	6	78
1334	iron deposition	6	66
1441	lipid metabolism	6	85
1658	mitophagy	6	81
1715	mutation	6	80
1759	ncoa4	6	69
1932	oxidation	6	58
2138	proliferation	6	79
2225	rats	6	64
2240	redox	6	67
2241	redox biology	6	78
2257	regulated necrosis	6	81
2266	release	6	85
2394	signaling pathway	6	84
2423	sorafenib	6	78
2583	transferrin	6	84
2590	transferrin-bound iron	6	96
98	aging	5	73
166	angiogenesis	5	77
194	antioxidants	5	85
218	artemisinin	5	53
297	biomarker	5	60
305	blood-brain barrier	5	70
336	brain-damage	5	68
458	cerebral-artery occlusion	5	74
610	cysteine	5	67
668	depression	5	58
670	derivatives	5	56
693	differentiation	5	64
739	dopamine	5	71
863	exposure	5	55
889	fatty-acids	5	61
906	ferroportin	5	87
957	friedreich ataxia	5	66
985	gene signature	5	61
1105	hemoglobin	5	76
1108	hemorrhage	5	79
1117	hepatocellular-carcinoma	5	72
1180	hydrogen-peroxide	5	68
1316	invasion	5	65
1329	iron chelator	5	56
1335	iron dyshomeostasis	5	59
1373	ischemia/reperfusion injury	5	56
1470	liver	5	63
1513	macrophages	5	55
1652	mitochondrial permeability transition	5	68
1694	mptp	5	76
1716	mutations	5	54
1796	neurodegenerative disorders	5	68
1819	neuronal cell-death	5	67
1976	parkinson&#8217	5	59
1977	parkinson&apos	5	73
2142	promotes	5	54
2173	proteins	5	60
2260	regulator	5	51
2308	rip1 kinase	5	74
2311	risk	5	55
2436	spinal-cord-injury	5	68
2604	transport	5	58
2638	tumor-necrosis-factor	5	73
2639	tumor-suppressor	5	68
51	activated protein-kinase	4	62
59	acupuncture	4	33
64	acute kidney injury	4	48
133	alzheimer-disease	4	57
183	antioxidant activity	4	47
226	association	4	44
228	astrocytes	4	45
258	baicalein	4	47
360	calcium	4	54
366	cancer cells	4	50
410	caspase activation	4	42
442	cellular senescence	4	52
466	ceruloplasmin	4	50
517	cisplatin	4	44
547	cognitive deficits	4	57
577	copper	4	52
586	cortical-neurons	4	55
623	cytochrome-c release	4	46
652	degeneration	4	45
747	double-blind	4	59
798	embryonic lethality	4	45
991	genes	4	40
1042	glutathione peroxidase	4	56
1102	hemin	4	40
1175	huntington's disease	4	63
1199	hypoxia	4	53
1259	induced oxidative damage	4	69
1353	iron toxicity	4	47
1369	ischemia-reperfusion injury	4	52
1392	keap1	4	49
1426	life-span	4	52
1442	lipid oxidation	4	47
1452	lipid-metabolism	4	41
1506	lysosomes	4	55
1524	management	4	37
1556	melatonin	4	50
1560	membrane permeabilization	4	51
1566	memory deficits	4	59
1587	metal transporter 1	4	62
1591	metastasis	4	56
1607	microglial activation	4	59
1789	neuroblastoma	4	45
1812	neuromelanin	4	55
1943	oxidative-stress	4	59
1986	pathology	4	58
2091	polyunsaturated fatty acids	4	57
2126	prognosis	4	45
2132	programmed necrosis	4	63
2135	progression	4	55
2148	prostate-cancer	4	47
2231	reactive oxygen species (ros)	4	71
2239	recovery	4	49
2258	regulates ferroptosis	4	49
2317	rna-seq	4	43
2320	roles	4	49
2324	rotenone	4	57
2381	serum ferritin	4	59
2395	signaling pathways	4	64
2510	system xc(-)	4	63
2533	temporal-lobe epilepsy	4	52
2577	transcription	4	50
2579	transcription factor nrf2	4	47
2597	transient forebrain ischemia	4	50
2608	transsulfuration pathway	4	42
2615	treatment	4	64
2654	unfolded protein response	4	58
34	a-beta	3	46
44	acid	3	39
65	acute lung injury	3	32
104	akt	3	41
109	alpha	3	41
128	alzheimer&#8217	3	36
156	amyotrophic lateral sclerosis	3	35
197	antiporter system x(c)(-)	3	40
207	apoptotic death	3	40
233	atherosclerosis	3	44
244	autophagic cell-death	3	38
284	binding	3	35
304	blood	3	37
311	bone-marrow	3	38
324	brain injury	3	22
371	cancer therapy	3	42
476	chelators	3	37
480	chemistry	3	29
542	coenzyme q(10)	3	41
562	complex-i	3	41
615	cystine	3	43
620	cystine/glutamate exchange transporter	3	52
656	delivery	3	32
703	discovery	3	31
713	disruption	3	44
731	dna-damage	3	33
737	domain-like protein	3	47
749	down-regulation	3	44
765	drugs	3	45
792	electrophiles	3	39
806	endoplasmic reticulum stress	3	42
843	erythropoiesis	3	39
845	escherichia-coli	3	36
860	experimental autoimmune encephalomyelitis	3	42
861	experimental intracerebral hemorrhage	3	38
892	fe-s cluster	3	38
896	fenton reaction	3	42
914	ferroptosis inhibitor	3	33
926	fibrosis	3	35
933	flavonoids	3	41
952	free radicals	3	35
979	gastric-cancer	3	39
1014	global cerebral-ischemia	3	39
1018	glucose-homeostasis	3	38
1040	glutathione levels	3	41
1098	heme oxygenase	3	48
1120	hepatotoxicity	3	35
1122	hepcidin expression	3	46
1163	ht22 cells	3	36
1192	hyperphosphorylated tau	3	39
1197	hypothermia	3	44
1228	immunity	3	44
1234	immunotherapy	3	49
1236	impairments	3	41
1247	induced apoptosis	3	44
1272	infection	3	40
1361	iron-oxide nanoparticles	3	46
1368	ischemia-reperfusion	3	31
1389	kainic acid	3	36
1410	labile iron	3	33
1433	line	3	42
1437	lipid	3	36
1445	lipid peroxide	3	42
1446	lipid peroxides	3	37
1461	lipoxygenase	3	41
1463	lipoxygenases	3	31
1473	liver fibrosis	3	32
1505	lysosome	3	56
1521	malignant gliomas	3	39
1576	messenger-rna	3	37
1596	methylation	3	29
1610	micrornas	3	33
1618	minocycline	3	38
1637	mitochondrial	3	22
1638	mitochondrial biogenesis	3	35
1668	modulation	3	35
1690	mouse	3	31
1708	mutant colorectal-cancer	3	43
1737	nadph oxidase	3	41
1807	neurological diseases	3	43
1821	neuronal cells	3	39
1840	neurotrophic factor	3	38
1860	nlrp3 inflammasome activation	3	45
1975	parkinson disease	3	40
1985	pathogenesis	3	39
1987	pathophysiology	3	40
2007	permeability transition	3	45
2062	pla2g6	3	38
2100	posttraumatic epilepsy	3	39
2131	programmed cell-death	3	43
2169	protein-kinase	3	43
2208	radiotherapy	3	34
2255	regulated cell death	3	43
2310	ripk3	3	48
2327	rsl3	3	41
2347	secondary brain injury	3	29
2354	seizure	3	37
2363	selenoprotein	3	35
2408	slc7a11	3	26
2443	status epilepticus	3	36
2446	stem-cells	3	35
2474	sulfasalazine	3	36
2493	susceptibility	3	38
2518	targeted disruption	3	31
2519	targeting a-beta	3	43
2521	targets	3	30
2556	tissue	3	31
2592	transgenic mice	3	23
2642	tumors	3	32
2686	vitamin e	3	45
2702	white-matter	3	43
2718	zinc	3	44
17	2fe-2s clusters	2	23
24	5'-untranslated region	2	23
25	5-lipoxygenase	2	24
28	6-ohda	2	29
35	a-beta oligomers	2	23
43	acetylation	2	11
63	acute ischemic-stroke	2	31
66	acute lymphoblastic-leukemia	2	31
70	acute-renal-failure	2	24
72	acyl-coa synthetase	2	29
82	adjuvant temozolomide	2	25
87	age	2	24
90	age-related macular degeneration	2	28
96	aggregation	2	28
155	amyloid-precursor-protein	2	24
160	androgen receptor	2	26
163	anesthesia	2	23
170	animal-models	2	23
171	anterior cingulate cortex	2	29
185	antioxidant defense	2	26
189	antioxidant response	2	29
206	apoptotic cell-death	2	25
212	arachidonic-acid	2	27
216	arsenite	2	22
219	artepillin c	2	25
220	artery occlusion	2	17
225	assay	2	27
232	atf4	2	21
235	atorvastatin	2	32
248	autophagy-dependent cell death	2	26
257	bach1	2	22
259	baicalin	2	9
262	barrier	2	25
263	barrier disruption	2	24
268	bcl-x-l	2	24
273	behavior	2	25
275	beta	2	22
276	beta-peptide	2	28
281	bid	2	30
301	biosynthesis	2	25
316	brain delivery	2	19
327	brain iron metabolism	2	27
329	brain metastasis	2	30
330	brain mitochondria	2	31
354	ca2+ homeostasis	2	14
355	ca2+ influx	2	19
356	cadmium	2	17
357	caenorhabditis-elegans	2	18
367	cancer prevention	2	23
375	cancer-therapy	2	23
384	carcinogenesis	2	26
385	carcinogenic arylamines	2	13
386	carcinoma	2	19
391	cardiolipin	2	21
395	cardiomyopathy	2	24
398	cardiotoxicity	2	26
417	cathepsin-b	2	28
423	cell	2	19
431	cell viability	2	39
450	cerebral hemorrhage	2	25
459	cerebral-hemorrhage	2	31
474	chelatable iron	2	31
485	chinese herbal medicine	2	13
492	choline	2	17
502	chronic stress	2	28
518	cisplatin resistance	2	26
523	click chemistry	2	18
545	cognition	2	26
548	cognitive dysfunction	2	20
559	complex	2	18
563	complex-i deficiency	2	29
566	concomitant	2	25
572	constituents	2	25
575	controlled cortical impact	2	28
594	crosstalk	2	29
597	crystal-structure	2	25
601	curcumin	2	19
602	cycle	2	30
611	cysteine dioxygenase	2	27
621	cystine/glutamate transporter	2	28
630	cytotoxicity	2	25
631	d-aspartate receptor	2	34
640	dauricine	2	24
648	deferiprone	2	19
659	dementia	2	23
660	demyelination	2	19
663	dependent anion channels	2	28
667	deposition	2	25
671	desferrioxamine	2	30
680	diabetes	2	29
686	diagnosis	2	28
687	dictates ferroptosis	2	22
690	dietary iron	2	25
696	dimethyl fumarate	2	24
708	diseases	2	29
723	dna damage	2	44
733	docosahexaenoic acid	2	17
736	domain-like	2	21
743	dopaminergic neurons	2	31
751	doxorubicin	2	33
761	drug-delivery	2	23
763	drug-resistance	2	31
777	early brain-injury	2	20
779	edaravone	2	29
780	edema	2	30
783	efficacy	2	25
785	efflux	2	15
790	electroacupuncture	2	13
797	embryonic cortical-neurons	2	25
807	endoplasmic-reticulum	2	28
813	endothelial-cells	2	26
821	enzymes	2	27
830	epigenetics	2	37
832	epileptic seizures	2	28
835	epithelial-mesenchymal transition	2	22
851	ether lipids	2	18
852	evolution	2	19
857	excitotoxicity	2	32
858	exosomes	2	26
868	extracellular vesicles	2	32
886	fatty liver-disease	2	24
907	ferroportin1	2	17
921	ferroxidase activity	2	30
922	ferrroptosis	2	22
936	fluorescent probe	2	24
937	fluorescent-probes	2	23
943	formaldehyde	2	24
947	frataxin	2	33
949	frataxin deficiency leads	2	30
959	friedreich's ataxia	2	18
960	frontotemporal dementia	2	40
964	fth1	2	25
973	gain-of-function	2	32
977	gasdermin d	2	30
981	gastrodin	2	26
993	genetic-code	2	18
994	genetics	2	18
996	genome-wide association	2	21
1000	glaucoma	2	30
1017	glucose	2	15
1020	glutamate antiporter	2	34
1023	glutamate release	2	28
1027	glutamate/cystine antiporter	2	32
1032	glutaredoxins	2	22
1041	glutathione metabolism	2	21
1044	glutathione peroxidase 4 (gpx4)	2	21
1059	gold nanoparticles	2	23
1064	gpx-4	2	27
1079	h-ferritin	2	31
1086	hdac	2	26
1088	health	2	29
1093	heart-failure	2	29
1095	heme	2	15
1104	hemochromatosis	2	30
1116	hepatocellular carcinoma	2	20
1137	hif-1	2	23
1142	hippo pathway	2	25
1145	hippocampal neurons	2	21
1149	histone deacetylase inhibitors	2	23
1167	human brain	2	24
1172	human-diploid fibroblasts	2	24
1179	hydrogen sulfide	2	28
1190	hyperglycemia	2	29
1196	hypothalamus	2	27
1200	hypoxia-inducible factor	2	30
1206	hypoxic-ischemic brain damage	2	18
1231	immunohistochemistry	2	24
1237	improves	2	34
1250	induced cytotoxicity	2	24
1261	induced oxidative toxicity	2	24
1275	inflammasome activation	2	19
1279	inflammatory caspases	2	27
1288	inhibits apoptosis	2	29
1296	insulin-resistance	2	27
1314	intraneuronal accumulation	2	25
1315	intraventricular hemorrhage	2	34
1320	ions	2	28
1330	iron chelators	2	30
1336	iron dysregulation	2	32
1352	iron regulatory protein-2	2	37
1355	iron transport	2	27
1372	ischemia/reperfusion	2	27
1376	ischemic-stroke	2	21
1390	kappa-b	2	26
1424	lewy bodies	2	24
1425	lewy body	2	35
1443	lipid perioxidation	2	21
1464	liproxstatin-1	2	21
1476	living cells	2	20
1478	lncrna	2	30
1483	localization	2	31
1485	long-term potentiation	2	26
1486	longevity	2	22
1487	low-density-lipoprotein	2	30
1490	lps	2	21
1494	luhmes	2	24
1503	lysosomal membrane permeabilization	2	23
1510	macrophage	2	23
1525	manganese speciation	2	18
1532	mass-spectrometry	2	22
1533	matriptase-2 tmprss6	2	29
1539	mechanism of action	2	29
1555	melanoma	2	31
1574	mesoporous silica nanoparticles	2	31
1582	metabolites	2	25
1611	microsomal lipid-peroxidation	2	18
1639	mitochondrial damage	2	33
1651	mitochondrial metabolism	2	22
1657	mitoneet	2	23
1684	motor cortex	2	25
1689	motor-neuron degeneration	2	29
1693	mouse models	2	27
1697	mri	2	27
1700	mtorc1	2	18
1704	multiple sclerosis	2	28
1705	multiple-sclerosis	2	28
1719	myelination	2	22
1724	myocardial-infarction	2	28
1726	n	2	30
1732	n-myc	2	22
1745	nanomaterials	2	26
1746	nanomedicine	2	21
1755	natural products	2	33
1766	neet proteins	2	32
1772	nephrotoxicity	2	26
1775	nerve-cell death	2	25
1778	nervous-system	2	28
1810	neurological recovery	2	22
1817	neuronal apoptosis	2	28
1818	neuronal cell death	2	34
1825	neuronal loss	2	23
1833	neuroprotective activity	2	28
1835	neuroprotective effect	2	20
1843	neutrophil extracellular traps	2	28
1844	newly characterized form	2	35
1853	nitric oxide	2	29
1856	nitric-oxide synthase	2	28
1862	nmda receptor	2	33
1868	non-coding rnas	2	32
1872	nonmotor symptoms	2	29
1883	nsc-34	2	21
1896	obesity	2	30
1899	ogd	2	30
1904	oligodendrocyte	2	24
1905	oligodendrocytes	2	30
1924	organotypic cultures	2	23
1929	overexpression	2	24
1937	oxidative glutamate toxicity	2	32
1938	oxidative lipidomics	2	21
1945	oxindole	2	19
1948	oxygen-glucose deprivation	2	22
1952	oxysterol	2	32
1954	oxytosis/ferroptosis	2	19
1959	p62	2	24
1972	paraquat	2	28
1982	parthanatos	2	24
1989	pathways	2	26
2013	peroxynitrite	2	24
2020	pgc-1-alpha	2	25
2022	pharmacokinetics	2	19
2032	phgpx	2	21
2042	phospholipids	2	30
2045	photodynamic therapy	2	25
2051	physiology	2	33
2056	pigment epithelial-cells	2	28
2060	pka	2	39
2064	plant-origin	2	25
2073	plasma-membrane	2	32
2107	potentiates ca2+ influx	2	34
2120	probe	2	22
2124	products	2	32
2125	progenitor cells	2	18
2128	prognostic biomarker	2	24
2139	prolyl hydroxylases	2	29
2151	protection	2	22
2177	proteomics	2	22
2180	pseudokinase mlkl	2	27
2185	pufas	2	21
2189	pyrrolidine dithiocarbamate	2	28
2211	randomized-clinical-trial	2	30
2212	randomized-trial	2	18
2214	ras	2	29
2216	rat	2	20
2222	rat-brain	2	20
2253	regeneration	2	27
2267	relevance	2	24
2270	renal-cell carcinoma	2	26
2275	reperfusion	2	28
2277	reporter	2	27
2281	resolution	2	26
2289	responsive element	2	32
2293	retina	2	23
2294	retinal degeneration	2	24
2348	secondary injury	2	35
2366	selenoprotein-p	2	21
2367	selenoproteins	2	31
2377	sepsis	2	28
2380	serum	2	26
2386	sevoflurane	2	24
2392	signal transduction	2	32
2397	signature	2	23
2411	small-molecule	2	18
2413	soce	2	25
2417	sodium selenate	2	23
2428	speciation	2	23
2435	spinal-cord	2	30
2444	status-epilepticus	2	29
2453	strategies	2	25
2455	stress-induced apoptosis	2	24
2482	superoxide	2	23
2517	targeted delivery	2	25
2523	tau phosphorylation	2	24
2528	tbi	2	19
2529	tdp-43	2	26
2530	temozolomide	2	23
2539	tgf-beta	2	24
2541	theranostics	2	28
2544	therapeutic target	2	29
2549	thioredoxin	2	23
2550	thioredoxin reductase	2	25
2558	tissue-plasminogen activator	2	24
2563	tocopherol	2	29
2565	toll-like receptors	2	24
2571	trace-elements	2	39
2572	traditional chinese medicine	2	31
2586	transferrin receptor 1	2	28
2596	transient focal ischemia	2	29
2606	transporters	2	23
2610	trauma	2	38
2612	traumatic brain injury (tbi)	2	21
2618	trial	2	28
2630	tumor	2	22
2634	tumor microenvironment	2	33
2648	ubiquitin	2	29
2649	ubiquitin ligase	2	23
2651	ubiquitination	2	17
2672	vascular cognitive impairment	2	29
2684	visualization	2	24
2701	white matter injury	2	28
2705	wistar rats	2	26
2710	x(c)(-)	2	23
1	&#8208	1	18
2	&#945	1	18
3	(-)-epigallocatechin-3-gallate	1	12
4	(-)-linalool	1	14
5	(erythroid-derived 2)-like 2	1	15
6	1	1	6
7	1-methyl-4-phenyl-1,2,3,6-tetrahydropyridine mouse model	1	13
9	12/15-lox	1	14
10	13 brain-areas	1	22
11	13 cell line	1	10
12	15-deoxy-delta(12,14)-prostaglandin j(2)	1	17
13	2-photon	1	11
14	20-hydroxyeicosatetraenoic acid	1	13
15	24(s)-hydroxycholesterol	1	16
16	25-hydroxycholesterol	1	16
18	3'-o-methyltransferase	1	10
19	3-nitrotyrosine	1	15
20	3d scaffolds	1	15
21	4-hne	1	14
22	4-hydroxy-2-nonenal	1	13
23	5 ' amp-activated protein kinase/mammalian target of rapamycin (ampk/mtor)	1	5
26	5-lipoxygenase inhibitor	1	12
27	6-hydroxydopamine	1	16
29	7-o-methyltransferase	1	10
30	978t > a mutation	1	8
31	a beta	1	14
32	a(1) induces apoptosis	1	9
33	a(2)	1	9
36	a20	1	13
38	abnormalities	1	16
39	absence	1	7
41	acetaminophen	1	9
42	acetyl-l-cysteine	1	14
45	acids	1	15
46	aconitase 1 (aco1)	1	18
48	actimmune	1	17
49	actin dynamics	1	9
50	activate autophagy	1	13
52	activated receptor-gamma	1	14
53	activated receptors-gamma	1	9
54	activating transcription factor-4	1	9
56	active organoselenium compound	1	9
57	active oxygen	1	14
58	activin b	1	15
60	acute cns disease	1	15
61	acute heat stress	1	13
62	acute hydrocephalus	1	15
67	acute myeloid-leukemia	1	21
68	acute respiratory distress syndrome	1	14
69	acute stroke	1	8
71	acyl&#8208	1	11
73	acyl-coa synthetase long chain family member 4 (acsl4)	1	5
74	acyl-coa synthetase long-chain family member 4	1	8
75	acylphloroglucinols	1	5
76	ad	1	14
77	adaptation	1	13
78	addiction	1	15
79	adducts	1	9
80	adf/cofilin	1	9
81	adipose-derived stem cells	1	7
83	adult bone-marrow	1	11
84	adult zebrafish	1	13
85	advanced glycation end-products	1	14
86	aerobic glycolysis	1	13
88	age-related diseases	1	14
89	age-related hearing loss	1	13
91	age-related-changes	1	14
92	aged	1	16
93	aged garlic extract	1	14
94	ageing	1	15
95	agent	1	14
97	aggregation inhibitor therapy	1	15
99	aging model	1	13
101	air-pollution	1	16
102	ais	1	13
103	ajuga nipponensis	1	7
105	akt/nrf2/gpx4	1	10
106	algae	1	15
107	alignment	1	16
108	allodynia	1	3
110	alpha synuclein	1	15
111	alpha tnf-alpha	1	15
112	alpha-induced apoptosis	1	10
113	alpha-ketoglutarate/iron-dependent dioxygenases	1	14
115	alpha-secretase cleavage	1	15
117	alpha-synuclein (a-synuclein)	1	19
118	alpha-synuclein aggregation	1	13
119	alpha-synuclein and iron	1	22
120	alpha-synuclein oligomers	1	16
123	alters zinc homeostasis	1	14
124	alumina nanoparticles	1	13
125	aluminum	1	14
126	alz003	1	13
127	alzheimer 's disease	1	13
129	alzheimer&apos	1	15
130	alzheimer's	1	15
132	alzheimer's diseases	1	9
134	alzheimers	1	13
136	alzheimers-disease brain	1	14
137	amber	1	6
138	ameliorates cognitive deficits	1	15
139	american-heart-association	1	16
140	aminic rtas	1	12
141	amino acid metabolism	1	14
142	amino-acid	1	9
143	amino-acid transporter	1	16
144	amino-acid-concentrations	1	9
145	amino-acids	1	9
146	amyloid beta	1	14
147	amyloid beta-peptide	1	14
149	amyloid precursor-protein	1	9
151	amyloid-beta aggregation inhibition	1	13
152	amyloid-beta peptide	1	14
153	amyloid-beta protein precursor	1	18
154	amyloid-beta-peptide	1	15
157	amyotrophic lateral sclerosis (als)	1	15
159	analogs	1	5
161	androgen-receptor	1	12
162	anemia	1	15
164	anesthetics	1	14
165	aneurysmal subarachnoid hemorrhage	1	15
167	angiotensin ii	1	6
168	angiotensin-ii	1	17
169	anhydrosafflor yellow b	1	9
172	anti&#8208	1	15
173	anti-cancer	1	15
174	anti-oxidant genetic program	1	14
175	anti-pd-1	1	15
176	anticancer	1	18
177	anticancer therapy	1	16
178	antiferroptotic activity	1	5
179	antiinflammatory activity	1	14
180	antimalarial activity	1	9
181	antimicrobial peptide hepcidin	1	15
184	antioxidant capacity	1	15
186	antioxidant effect	1	5
187	antioxidant glutathione enzymes	1	14
188	antioxidant properties	1	14
190	antioxidant response element	1	15
191	antioxidant response elements	1	7
192	antioxidant system	1	21
193	antioxidant-responsive element	1	13
195	antioxidation	1	14
196	antiporter	1	14
198	anxiety	1	14
199	ap-2 family	1	9
200	apoe epsilon 4	1	12
201	apoe-deficient mice	1	15
202	apolipoprotein-e	1	16
204	apoptosis signal-regulating kinase 1 (ask1)	1	15
208	app messenger-rna	1	14
209	aquaculture	1	15
210	aqueous extract	1	15
211	ar	1	13
213	arginine deiminases	1	19
214	arpe-19	1	15
215	arsenic	1	14
217	arsenite-induced neurotoxicity	1	11
221	artesunate	1	7
222	ascorbic acid	1	13
223	ascorbic-acid	1	13
224	asenapine	1	15
227	astaxanthin	1	8
229	astrocytic phosphoprotein pea-15	1	12
230	astrocytoma	1	6
231	astrogliosis	1	20
234	atherosclerotic plaques	1	16
236	atorvastatin (atv)	1	8
237	atrazine	1	7
238	attention-deficit/hyperactivity disorder	1	16
239	auditory cortex	1	13
240	auranofin	1	11
241	autism spectrum disorders	1	16
242	autoimmunity	1	13
243	autophagic cell death	1	17
246	autophagy induction	1	9
247	autophagy inhibitor	1	9
249	autophagy-dependent ferroptosis	1	5
250	autophagy-lysosome	1	9
251	axonal degeneration	1	9
252	axonal injury	1	16
253	axonal-transport	1	16
254	b inhibitor	1	15
255	b3lyp	1	9
256	bace-1	1	28
260	baihui (du20)	1	15
261	bariatric surgery	1	11
264	barrier dysfunction	1	12
265	basal ganglia	1	15
266	bax activation	1	9
267	bbb	1	14
269	bdnf	1	22
270	beclin 1	1	13
271	beclin1	1	13
272	becn1	1	12
274	behavioral outcomes	1	5
277	beta-pinene	1	14
278	beta-thalassemia	1	15
279	bevacizumab	1	13
280	bibliometric analysis	1	11
282	bile-acid	1	10
283	bilirubin encephalopathy kernicterus	1	13
285	bioactivity	1	10
286	bioconductor	1	9
287	bioenergetics	1	9
288	bioengineered model	1	15
289	bioimaging	1	9
290	bioinformactics	1	13
291	biological evaluation	1	13
292	biological molecules	1	13
293	biological sample	1	14
294	biological samples	1	15
296	bioluminescence	1	9
299	biomedical research	1	9
300	biomimetic syntheses	1	9
302	black cohosh	1	13
303	blockade	1	12
306	blood-brain barrier dysfunction	1	14
308	blood-pressure	1	11
309	bnip3	1	12
310	bond-dissociation enthalpies	1	9
312	bosentan	1	12
313	bpan	1	11
315	brain damage	1	11
317	brain development	1	5
318	brain disease	1	13
319	brain diseases	1	15
320	brain energy-metabolism	1	17
321	brain function	1	5
322	brain hemorrhage	1	6
323	brain imaging	1	13
326	brain iron deposition	1	20
328	brain lipids	1	17
331	brain research	1	13
332	brain swelling	1	12
333	brain temperature	1	8
334	brain tumor	1	14
335	brain tumor therapy	1	11
338	brains	1	14
339	brazilian green propolis	1	15
340	breast cancer	1	20
342	breast-cancer cells	1	18
343	buthionine sulfoximine	1	20
344	butyrate	1	14
345	bypass	1	11
346	c-jun	1	9
347	c-jun n-terminal kinase	1	10
348	c-myc	1	8
349	c-myc oncogene	1	16
350	c. elegans	1	13
351	c19orf12	1	14
352	ca1 neurons	1	15
353	ca2+	1	9
358	cag repeat	1	14
359	calcineurin	1	14
361	calcium channels	1	15
362	calcium homeostasis	1	14
363	calcium release channels	1	17
364	calcium-ions	1	14
368	cancer stem cells	1	14
369	cancer stem cells (cscs)	1	21
370	cancer therapeutics	1	14
372	cancer-cell	1	8
374	cancer-risk	1	16
376	canine osteosarcoma	1	11
377	capacity	1	13
378	capillary electrophoresis	1	13
379	carbon tetrachloride	1	15
380	carbonic anhydrase	1	17
381	carboplatin	1	14
382	carboxylic acid isostere	1	8
383	carcinogenensis	1	10
387	carcinoma-cells	1	10
388	cardiac arrest	1	16
389	cardiac injury	1	16
390	cardio-cerebrovascular disease	1	14
392	cardiolipin oxidation	1	9
393	cardiolipins	1	6
394	cardiomyocyte apoptosis	1	12
396	cardiopulmonary resuscitation	1	16
397	cardiopulmonary-resuscitation	1	16
399	cardiovascular disease	1	16
400	cardiovascular diseases	1	15
401	cardiovascular disorders	1	18
402	cardiovascular-disease	1	15
403	cardiovascular-diseases	1	14
404	care	1	16
405	carnosic acid	1	14
406	carthamin yellow	1	4
407	carvacrol	1	13
408	case-fatality	1	15
409	caspase	1	16
411	caspase inhibitor	1	19
412	caspase-3	1	17
413	caspase-8	1	9
414	caspase-dependent apoptosis	1	14
415	caspase-independent apoptosis	1	13
416	catalytic ferrous iron	1	13
418	cathepsin-b release	1	14
419	ccl4-induced nephrotoxicity	1	15
420	cd147	1	9
421	cd20	1	9
422	cd44	1	14
425	cell death pathway	1	15
426	cell fate	1	14
427	cell injury	1	5
428	cell lung-carcinoma	1	16
429	cell programmed necrosis	1	18
430	cell structure	1	16
432	cell-cell contacts	1	13
433	cell-damage	1	8
436	cell-death recommendations	1	9
437	cell-surface events	1	21
439	cellular glutathione	1	9
440	cellular metabolism	1	4
441	cellular response	1	7
443	cellular stress-response	1	14
444	central nervous system diseases	1	15
445	central pain	1	11
447	cerebellar granule neurons	1	12
448	cerebellum	1	9
449	cerebral cortex	1	12
451	cerebral hypoperfusion	1	15
452	cerebral injury	1	16
453	cerebral ischaemia	1	6
455	cerebral ischemia/reperfusion injury	1	15
456	cerebral microbleeds	1	14
457	cerebral vasospasm	1	6
462	cerebrospinal-fluid transferrin	1	15
463	cerebrovascular disorders	1	4
464	cerebrovascular dysfunction	1	15
465	cerebrum	1	9
467	ceruloplasmin gene	1	15
468	chac1	1	4
469	chaetopterus	1	9
470	chain gene mutation	1	14
471	chalcone derivatives	1	13
472	channel vdac	1	14
473	channels	1	17
475	chelation	1	16
477	chemical biology	1	16
478	chemical genetics	1	15
479	chemical-composition	1	15
481	chemoresistance	1	14
482	chemotherapeutic resistance	1	14
484	childhood asthma	1	9
486	chloride	1	14
487	chloroquine	1	9
488	cholesterol	1	9
489	cholesterol efflux	1	15
490	cholesterol hydroperoxides	1	9
491	cholesterol oxidation	1	16
493	choroid plexus	1	19
494	choroid-plexus	1	19
495	chromatin	1	14
496	chromatin remodeling factor	1	23
497	chromatography	1	13
498	chromosomal localization	1	15
499	chronic cerebral hypoperfusion	1	13
500	chronic cerebral hypoperfusion (cch)	1	15
501	chronic posttraumatic brain damage	1	14
503	chronic wasting disease	1	19
504	cigarette smoke	1	13
505	cimicifuga racemosa	1	13
506	circ-asph	1	12
507	circadian rhythm	1	22
508	circrna	1	16
509	circuit	1	13
510	circular rna	1	12
511	circulating histones	1	14
512	circulating micrornas	1	15
513	cisd	1	14
514	cisd1	1	14
515	cisd2	1	18
516	cisd2 mutation	1	9
519	citespace	1	11
520	citrullination	1	19
521	ck2	1	22
522	classification	1	13
524	clinical-features	1	14
525	clinical-trials	1	12
526	clioquinol	1	13
527	cluster biogenesis	1	16
528	cndp2	1	14
529	cns	1	5
530	cns trauma	1	12
531	coa	1	9
532	coa ligase 4	1	15
533	coa synthase	1	14
534	coa synthetase long chain family member 4	1	11
535	coactivator	1	12
536	coasy	1	14
537	coated silver nanoparticles	1	18
538	coatomer	1	9
539	cobalt	1	15
540	cobalt nanoparticles	1	14
541	cocaine use disorder	1	15
543	coenzyme-a metabolism	1	14
544	coenzyme-q10	1	16
546	cognitive decline	1	14
550	cold ischemia	1	9
551	collagen-synthesis	1	13
552	colony-stimulating factor	1	9
553	colorectal-cancer	1	14
554	colorimetric assay	1	14
555	combination	1	9
556	combination chemotherapy	1	13
557	combined exposure	1	13
558	comparative biology	1	11
560	complex i deficiency	1	22
561	complex i inhibition	1	18
564	complexes	1	10
565	compound tongluo decoction	1	10
567	cone cell-death	1	14
568	confers neuroprotection	1	14
569	congenital hydrocephalus	1	19
570	conservative iron chelation	1	14
571	consortium	1	17
573	contrast	1	9
576	controlled-trial	1	16
578	copper toxicity	1	14
579	corpus callosum	1	16
580	corpus-callosum	1	15
581	cortex	1	11
582	cortical contusion injury	1	5
583	cortical gabaergic neurons	1	16
584	cortical neuron cultures	1	16
585	cortical neuronal death	1	9
587	coupled electron-transfer	1	12
588	covid-19	1	22
589	cox2	1	13
590	crac channel	1	11
591	crassin	1	20
592	crispr	1	15
593	crispr/cas9	1	17
595	cryptococcal meningitis	1	14
596	cryptococcus-neoformans	1	13
598	cu-64-atsm	1	16
599	cultured plants	1	7
600	cuprizone	1	15
603	cycloaddition	1	9
604	cyclooxygenase-2	1	14
605	cyclophilin d	1	12
606	cyclophilin-d	1	15
607	cyclosporine-a	1	9
608	cyst(e)ine metabolism	1	7
609	cystathionine-beta-synthase	1	14
612	cysteine residues	1	9
613	cysteine-sulfinic acid	1	16
614	cystic-fibrosis lung	1	9
616	cystine transport	1	22
617	cystine transport activity	1	14
619	cystine/glutamate antiporter system light chain	1	12
624	cytochrome-c-oxidase	1	15
625	cytosolic aconitase	1	15
626	cytosolic ferritin	1	12
627	cytosolic misfolded proteins	1	13
628	cytosolic phospholipase a(2)	1	15
629	cytostasis	1	20
633	damaged lysosomes	1	9
634	damp	1	14
635	danio-rerio	1	13
636	danshen improves survival	1	14
637	dap-kinase	1	15
638	dapk1	1	16
639	dataset	1	14
642	death mechanisms	1	20
643	death recommendations	1	14
644	decline	1	12
645	decompressive craniectomy	1	14
646	defective axonal-transport	1	14
647	deferasirox	1	15
651	defined conditions	1	9
653	degenerative diseases	1	14
655	delayed-start trial	1	15
657	delta-mediated phosphorylation	1	17
658	delta-t-cells	1	9
661	dependency	1	9
662	dependent anion channel	1	12
665	dependent drug-delivery	1	9
666	depletion	1	4
669	deprivation	1	15
672	design	1	13
673	detoxification	1	14
674	deubiquitinase	1	17
675	development	1	16
676	developmental exposure	1	16
677	dexmedetomidine	1	7
678	dfo	1	14
679	dft	1	9
681	diabetes (type ii)	1	4
682	diabetes-mellitus	1	15
683	diabetic cardiomyopathy	1	14
684	diabetic cognitive impairment	1	14
685	diabetic-nephropathy	1	14
688	dids	1	13
689	diet	1	14
691	dietary supplementation	1	13
692	differential expression analysis	1	2
694	diffraction	1	9
695	digestive cancer	1	12
697	dimethyl fumarate (dmf)	1	15
698	dimethyl-sulfoxide	1	9
699	dimethyltryptamine dmt	1	15
700	diphosphate kinase-d	1	17
701	direct conversion	1	9
702	direct coupling	1	14
705	disease models	1	4
706	disease progression	1	14
707	disease relevance	1	15
709	dismutase	1	9
710	disorders	1	13
711	dispiro-1,2,4-trioxolane	1	9
712	dispiro-1,2,4-trioxolane antimalarials	1	9
714	diterpenoid	1	7
715	diterpenoid,(4e,8e)-2,10-dihydroxy-4,8,12-trimethyl-16-methylidene-14-ox abicyclo[11.3.1] heptadeca-4,8-dien-15-one)	1	20
716	divalent metal transporter-1	1	14
717	dj-1	1	14
718	dj-1 inhibitor	1	16
719	dm10	1	16
720	dmt1	1	9
721	dna	1	15
722	dna constituents	1	16
724	dna methylation	1	14
725	dna methyltransferase dnmt3a	1	28
726	dna mutations	1	14
727	dna repair pathways	1	16
728	dna traps	1	14
729	dna-binding	1	15
730	dna-binding activity	1	13
732	dna-damage response	1	9
734	dogs	1	11
735	domain	1	16
738	donor brain-death	1	9
740	dopamine neurons	1	17
741	dopaminergic neurodegeneration	1	13
742	dopaminergic neuron-like cells	1	11
744	dopaminergic neurotoxicity	1	15
746	doranidazole pr-350	1	9
748	double-strand breaks	1	21
750	down-syndrome	1	9
752	driven	1	8
753	drosophila model	1	13
754	drosophila ortholog	1	9
755	drug	1	7
756	drug design	1	16
758	drug rasagiline	1	15
759	drug repurposing	1	13
760	drug target mitoneet	1	14
762	drug-induced nephrotoxicity	1	15
764	drug-target interactions	1	17
766	dry blood spots (dbs)	1	7
767	dt-diaphorase	1	16
768	dual function	1	13
769	dyes	1	13
770	dying cells	1	14
771	dynamics	1	6
772	dynasore	1	11
774	dysmyelination	1	9
775	dysregulation	1	14
778	early event	1	13
781	efacts	1	17
782	efferocytosis	1	15
784	efficient	1	14
786	egcg	1	13
787	ehfbt	1	11
788	eimeria species protozoa	1	19
789	elastic modulus	1	4
791	electrophile signaling	1	16
793	electrophilic prostaglandins	1	9
794	elemental composition	1	14
795	embolic stroke	1	9
796	embryonal rhabdomyosarcoma	1	9
799	embryonic stem-cells	1	9
800	emerging role	1	12
801	enantioselective synthesis	1	8
802	encephalopathy	1	10
803	encephalopathy of prematurity	1	19
804	endocytosis	1	14
805	endoplasmic reticulum	1	23
809	endoscopic 3rd ventriculostomy	1	19
810	endosomal sorting pathway	1	7
811	endothelial dysfunction	1	15
812	endothelial function	1	15
814	endothelin	1	12
815	endpoints	1	17
816	energy	1	9
817	energy stress	1	2
818	energy-metabolism	1	9
819	entosis	1	15
820	environmental risk-factors	1	16
822	ep2 receptor	1	9
823	epa-enriched phosphatidylethanolamine	1	9
824	ependyma	1	19
825	ependymal cells	1	19
826	epi-743	1	17
827	epi743	1	17
828	epigallocatechin gallate	1	12
829	epigenetic regulation	1	5
833	epileptogenesis	1	15
834	epithelial-cells	1	13
836	er	1	12
838	er-stress	1	9
841	erk	1	20
842	erythroid regulator	1	15
844	erythropoietin protects neurons	1	14
846	essential fatty-acids	1	15
847	esterified eicosanoids	1	13
848	estrogen	1	14
849	estrogen-receptor-alpha	1	16
850	ethanolamine plasmalogen	1	9
853	excess dietary zinc	1	9
854	excision-repair	1	15
855	excitability	1	8
856	excitotoxic neurodegeneration	1	9
859	experimental allergic encephalomyelitis	1	15
862	experimental subarachnoid hemorrhage	1	16
865	extracellular atp accumulation	1	22
866	extracellular heme	1	21
867	extracellular regulated protein kinase	1	10
869	extracellular vesicles (evs)	1	19
870	extracellular-matrix	1	13
871	extract	1	14
872	f. distichus subsp. evanescens	1	15
873	f. serratus	1	15
874	f. vesiculosus	1	15
875	factor 2c	1	4
876	factor 5a eif5a	1	16
877	factor-i	1	15
878	factor-kappa-b	1	15
879	fagerstrom test	1	15
880	familial parkinsons-disease	1	16
881	family	1	9
882	fas-associated protein	1	14
883	fat	1	9
884	fatty acid synthase	1	13
885	fatty liver	1	14
887	fatty-acid	1	14
888	fatty-acid uptake	1	13
890	fbxo10	1	7
891	fe(iii) improves	1	15
893	fe-s clusters	1	14
894	fe2+ detection	1	11
895	features	1	17
897	ferostatin-1	1	12
898	ferredoxin reductase	1	16
899	ferrioxamine	1	14
901	ferritin h (fth)	1	15
902	ferritin heavy chain 1	1	5
903	ferritin light-chain	1	9
905	ferromagnetic nanoparticles	1	15
908	ferropotosis	1	5
909	ferroptos	1	16
911	ferroptosis (fpt)	1	12
912	ferroptosis and autophagy	1	13
913	ferroptosis inhibition	1	13
915	ferroptosis inhibitors	1	17
916	ferroptosis therapy	1	14
917	ferroptosis-based therapy	1	12
919	ferrous ion	1	11
920	ferrous-iron	1	18
923	fetal bovine serum	1	15
924	fibrillary acidic protein	1	9
925	fibroblast growth-factors	1	9
927	fisetin	1	13
928	fish	1	15
929	fission	1	11
930	flavanol (-)-epicatechin	1	9
931	flavanones	1	13
932	flavonoid fisetin	1	14
934	fluctuation	1	15
935	fluorescent imaging	1	11
939	focal ischemia	1	13
940	folate	1	9
941	folic-acid	1	9
944	forms	1	8
945	fpn1	1	13
946	frailty	1	10
948	frataxin deficiency	1	16
950	frda	1	16
951	free fatty-acids	1	15
953	free-radical damage	1	13
954	free-radical oxidation	1	9
955	free-radical theory	1	9
956	free-radicals	1	14
958	friedreich&#8217	1	13
961	fruit	1	13
962	fsp1	1	3
963	fth	1	10
965	functional decline	1	9
966	functional expression	1	9
968	functional-neurons	1	9
969	fus	1	12
970	g93a-sod1 mouse model	1	14
971	gaa triplet-repeat	1	13
972	gadus-morhua l.	1	19
974	galangin	1	9
975	gamma-glutamylcysteine ligase	1	4
976	gas-cluster ion beam	1	12
978	gasdermin-d	1	15
980	gastric-cancer cells	1	15
983	gene ontology	1	9
984	gene regulation	1	19
987	gene-transfer	1	16
988	general anaesthesia	1	13
989	generating enzyme agps	1	9
992	genetic adaptation	1	9
995	genome damage	1	15
997	genotoxicity	1	14
998	ginkgolide b	1	4
999	glasgow coma scale	1	15
1001	glia	1	9
1002	glial cell	1	10
1003	glial scar	1	14
1005	glioblastoma cells	1	14
1006	glioblastoma prognosis	1	10
1007	glioblastoma stem-cells	1	14
1008	glioblastoma-multiforme	1	9
1010	glioma niche	1	14
1011	glioma-cells	1	12
1012	gliomas	1	9
1013	gliotransmission	1	13
1015	globus-pallidus	1	15
1016	glp-1	1	14
1021	glutamate cysteine ligase	1	14
1022	glutamate oxidative toxicity	1	12
1025	glutamate-cysteine ligase	1	14
1026	glutamate-induced cytotoxicity	1	9
1028	glutamine-metabolism	1	16
1029	glutamine-synthetase	1	14
1030	glutaminolysis	1	14
1031	glutaredoxin	1	14
1034	glutathione and glutathione peroxidases	1	15
1035	glutathione deficiency	1	13
1037	glutathione elevation	1	14
1038	glutathione export	1	13
1039	glutathione inhibition	1	16
1045	glutathione peroxidase-1 (gpx1)	1	10
1046	glutathione peroxidase-4	1	16
1047	glutathione redox system	1	8
1048	glutathione s-transferases	1	21
1049	glutathione status	1	14
1050	glutathione synthesis	1	14
1053	glutathione-peroxidase-4	1	14
1054	gluthatione perocidase	1	28
1055	glycine antagonist	1	9
1056	glycosylphosphatidylinositol-anchored form	1	14
1057	glymphatic system	1	19
1058	glyoxalase-i expression	1	14
1060	golgi	1	23
1061	gossypitrin	1	15
1062	goto-kakizaki (gk) rats	1	11
1063	gpx	1	15
1066	gpx4 inhibitor	1	14
1067	graphene oxide	1	18
1068	green tea catechins	1	9
1069	grm1	1	16
1071	growth-factor	1	21
1072	growth-factor concentrations	1	15
1074	gsh depletion	1	8
1075	gut-brain axis	1	14
1076	gut-microbiota	1	28
1077	guttiferone-a	1	15
1078	h plus exchanger	1	17
1080	hallmarks	1	9
1081	handling proteins ferritin	1	14
1082	haptoglobin	1	21
1083	hard metal	1	15
1084	hazard	1	18
1085	hclo	1	13
1087	hdac inhibitor	1	6
1089	health-promoting	1	13
1090	hearing-loss	1	13
1091	heart failure	1	4
1092	heart-disease	1	15
1094	heat-shock proteins	1	9
1096	heme alkylation	1	9
1097	heme homeostasis	1	21
1099	heme oxygenase 1	1	14
1101	heme oxygenase-1 expression	1	14
1103	hemin toxicity	1	14
1106	hemolysis	1	21
1107	hemopexin	1	21
1109	hemorrhagic stroke	1	16
1110	hemorrhagic transformation	1	15
1111	hepatic ferroptosis	1	15
1112	hepatic iri	1	4
1113	hepatic iron overload	1	13
1114	hepatic ischemia	1	15
1115	hepatic stellate cells	1	9
1118	hepatocellular-carcinoma cells	1	14
1119	hepatoma carcinoma	1	8
1123	her2-positive breast cancer	1	16
1124	herbal medicine	1	16
1125	herbarium	1	10
1126	herbicide paraquat	1	16
1127	herbs	1	13
1128	hereditary ferritinopathy	1	14
1129	hereditary hemochromatosis	1	15
1130	hereditary hemochromatosis protein	1	15
1131	het0016	1	13
1132	heterogeneity	1	16
1133	hexachlorobenzene	1	13
1134	hif	1	9
1135	hif prolyl hydroxylase	1	14
1136	hif prolyl-hydroxylase	1	9
1138	hif-1-alpha expression	1	7
1139	hif-prolyl hydroxylase	1	16
1140	hif2a	1	14
1141	high expression	1	14
1143	hippo signaling-pathway	1	13
1144	hippocampal cell-death	1	8
1146	hippocampal-neurons	1	14
1148	histone	1	6
1150	histone deacetylases	1	14
1151	histone h3	1	12
1152	hl-60	1	9
1153	hmgb1	1	13
1154	hne	1	13
1155	ho-1	1	12
1156	hode	1	16
1158	homocysteine	1	9
1159	homocysteine levels	1	16
1160	homodimer	1	16
1161	ht-22 cells	1	15
1162	ht22	1	15
1164	ht22 neuronal cells	1	12
1165	htbk1-c	1	8
1166	hucmscs	1	11
1168	human motor neuron	1	7
1169	human placenta	1	15
1170	human platelet lysates	1	9
1171	human substantia-nigra	1	14
1173	human-fibroblasts	1	16
1174	human-melanoma cells	1	9
1177	hydrocephalus	1	19
1178	hydrogen peroxide	1	12
1181	hydrolysis	1	9
1182	hydroperoxide	1	9
1184	hydrophyllaceae	1	10
1185	hydroxide	1	13
1186	hydroxy-peroxidation	1	15
1187	hydroxypyridinones	1	16
1188	hydroxysafflor yellow a	1	9
1189	hyperalgesia	1	3
1191	hypericum japonicum	1	5
1193	hyperphosphorylation	1	13
1194	hypertension	1	11
1195	hypochlorous acid	1	13
1198	hypothesis	1	13
1201	hypoxia-inducible factor 1	1	17
1202	hypoxia-inducible factors	1	15
1203	hypoxia-ischemia	1	15
1204	hypoxic ischemic brain injury	1	15
1205	hypoxic tissue tracer	1	16
1207	i interferons	1	9
1208	ich	1	5
1209	idebenone	1	16
1211	idh	1	14
1212	idh mutation	1	12
1213	idiopathic pulmonary fibrosis	1	14
1214	ifn-gamma	1	17
1215	il-13	1	18
1216	il13ra1	1	18
1217	ilae commission	1	14
1218	ileum transposition (it) surgery	1	11
1219	illumination	1	10
1220	imaging	1	6
1221	imbalance	1	14
1222	immature cortical-neurons	1	9
1223	immune	1	10
1224	immune cell	1	14
1225	immune escape	1	21
1226	immune evasion	1	15
1227	immune-system	1	12
1229	immunogenic cell-death	1	9
1230	immunogenicity	1	14
1232	immunomodulation	1	15
1233	immunomodulatory activity	1	14
1238	in vivo mri	1	13
1239	in vivo studies	1	14
1242	in-vivo evidence	1	9
1244	inclusions	1	12
1245	increases	1	15
1246	indica l. extract	1	15
1248	induced cell-death	1	14
1249	induced cognitive deficits	1	15
1251	induced hepatic-necrosis	1	16
1252	induced hepatotoxicity	1	15
1253	induced injury	1	13
1254	induced intracerebral hemorrhage	1	9
1255	induced liver-injury	1	15
1256	induced memory impairment	1	17
1257	induced necroptosis	1	14
1258	induced neurotoxicity	1	18
1262	induced parkinsons-disease	1	18
1263	induced testicular toxicity	1	15
1264	inducer	1	14
1265	inducible factor	1	7
1266	inducible factor-i	1	9
1267	inducible nitric oxide synthase	1	16
1269	inductively-coupled-plasma-mass-spectrometry	1	13
1270	infarct volume	1	9
1271	infected macrophages	1	15
1273	infections	1	13
1274	infectious diseases	1	6
1276	inflammasomes mechanism	1	15
1278	inflammation-associated cell death pathways	1	15
1280	inflammatory injury	1	13
1281	inflammatory response	1	14
1282	information	1	17
1283	inhalation anesthetic	1	13
1284	inhibit dynamin	1	15
1290	inhibits proliferation	1	14
1292	innate immunity	1	9
1293	inner-ear	1	13
1294	insights	1	13
1295	insulin-like growth factor	1	28
1297	insulin-secretion	1	14
1298	intact mitochondria	1	13
1299	intensity focused ultrasound	1	14
1300	intensive-care units	1	9
1301	intercept-platelet lysate	1	15
1302	interleukin-1-beta converting-enzyme	1	9
1303	interleukin-13	1	18
1304	interplay	1	17
1305	intracellular amyloid-beta	1	14
1306	intracerebral haemorrhage	1	16
1307	intracerebral hemorhage	1	13
1309	intracerebral hemorrhage (ich)	1	14
1310	intracranial hemorrhage	1	15
1311	intracranial-pressure	1	16
1312	intranasal glutathione	1	15
1313	intranasal insulin	1	15
1318	ion	1	6
1319	ion-channel p2x7	1	16
1321	ipla(2)gamma	1	9
1322	ips cell	1	7
1323	ire1	1	12
1326	iron chaperones pcbp1	1	9
1327	iron chelating agents	1	10
1331	iron content	1	19
1332	iron depletion	1	8
1333	iron deposit	1	9
1338	iron in parkinsonism	1	22
1339	iron injection	1	9
1340	iron metabolic disorder	1	15
1342	iron mobilization	1	14
1343	iron model	1	22
1345	iron overload cardiomyopathy	1	4
1346	iron oxide nanoparticle	1	13
1347	iron pathology	1	22
1348	iron redox speciation analysis	1	13
1349	iron regulatory protein 1	1	15
1350	iron regulatory protein 1 (irp1)	1	18
1351	iron regulatory protein 2	1	7
1354	iron trafficking	1	15
1356	iron transporter	1	22
1357	iron(iii)	1	13
1358	iron-deficient anemia	1	15
1359	iron-induced generation	1	14
1362	iron-related genes	1	13
1363	iron-sulfur cluster	1	13
1364	iron-sulfur cluster [fe-s]	1	18
1365	isatin derivatives	1	16
1367	ischemia reperfusion injury	1	12
1370	ischemia-reperfusion injury (iri)	1	16
1371	ischemia-repurfusion injury	1	15
1374	ischemic neuronal death	1	14
1377	isoflurane	1	13
1378	isorhynchophylline (irn)	1	14
1379	isrctn45828668	1	12
1380	iv	1	14
1381	japanese family	1	14
1382	jnk	1	12
1383	jnk1-mediated phosphorylation	1	9
1384	k+ channels	1	9
1385	k-ras	1	9
1386	k-ras mutations	1	15
1387	kaempferide	1	15
1388	kaempferol	1	7
1391	kappa-b activation	1	17
1393	keap1-nrf2 system	1	17
1394	key mediators	1	9
1395	key role	1	15
1396	kidney (allograft) function	1	16
1397	kidney transplantation	1	16
1398	kinase	1	9
1399	kinase inhibitor protein	1	9
1400	kinase inhibitors	1	16
1401	kinase-associated neurodegeneration	1	14
1402	kinetics	1	9
1403	klotho	1	14
1404	knock-in mice	1	14
1405	knockdown	1	12
1406	l-buthionine sulfoximine	1	14
1407	l-carnitine ester	1	14
1408	lab-free quantification	1	9
1409	labile ferrous ion	1	7
1411	labile iron pool	1	16
1412	labile iron(ii) pools	1	11
1413	lacking mitochondrial-dna	1	15
1414	lacking selenoprotein biosynthesis	1	14
1415	lactate production	1	9
1416	lapatinib	1	15
1417	lat1	1	16
1418	lateral ventricles	1	13
1419	lead pb alters	1	9
1420	leptin resistance	1	14
1421	leukemia	1	16
1422	leukemia-cell line	1	9
1423	levels predict survival	1	15
1427	life-span extension	1	9
1428	ligands	1	8
1429	ligase	1	13
1430	ligation	1	9
1431	lim-kinase 1	1	9
1432	linalool	1	14
1434	linked-immunosorbent-assay	1	9
1435	linoleic-acid	1	15
1436	lip	1	14
1438	lipid bilayer	1	4
1439	lipid hydroperoxides	1	9
1440	lipid mediator	1	15
1447	lipid reactive oxygen species	1	14
1448	lipid ros	1	7
1449	lipid ros accumulation	1	8
1450	lipid-accumulation	1	14
1451	lipid-lowering drug	1	15
1454	lipid-peroxidation product	1	15
1455	lipids/peroxidation	1	17
1456	lipofuscin	1	9
1457	lipoic acid	1	18
1458	lipopolysaccharide	1	14
1459	liposomes	1	8
1460	lipoxin a4	1	12
1462	lipoxygenase 15	1	13
1465	liquid-chromatography	1	9
1466	liraglutide	1	14
1467	litchi	1	10
1468	live cells	1	13
1469	live-cell	1	9
1471	liver disease	1	14
1472	liver diseases	1	13
1474	liver-injury	1	8
1475	liver-transplantation	1	9
1477	lkb1 mutations	1	15
1479	lncrna array	1	15
1480	lncrna h19	1	8
1481	lncrna pvt1	1	13
1482	local field potential	1	15
1484	locus coeruleus	1	13
1488	low-grade glioma	1	13
1489	lower grade glioma	1	14
1491	lrrfip1	1	16
1492	luciferase	1	9
1493	luciferin	1	9
1495	luhmes cells	1	15
1496	lund human mesencephalic cells	1	13
1497	lung	1	13
1498	lung cancer	1	14
1499	lung diseases	1	13
1500	lymphoid-specific helicase	1	23
1501	lymphoma	1	16
1502	lysine succinylation	1	5
1504	lysosomal storage diseases	1	5
1507	lytic regulated cell death	1	15
1508	m1 muscarinic agonists	1	9
1509	machine learning	1	17
1511	macrophage plasticity	1	9
1512	macrophage responses	1	15
1514	macular degeneration	1	14
1515	maghemite nanoparticles	1	5
1516	magnetic field correlation imaging	1	15
1517	magnetic nanoparticles	1	14
1518	magnetic resonance imaging	1	14
1519	magnetite nanoparticles	1	5
1520	malignant glioma-cells	1	9
1522	maltol	1	6
1523	mammalian-cells	1	9
1526	mangiferin	1	15
1527	mapk1	1	13
1528	marker	1	12
1529	marrow stromal cells	1	11
1530	mass spectrometry	1	6
1531	mass-spectrometric characterization	1	9
1534	matrix metalloproteinases	1	9
1535	mcao	1	16
1536	mda	1	11
1537	mdm2	1	16
1540	mechanism of ferroptosis	1	14
1542	mediated apoptosis	1	17
1543	mediated autophagy	1	9
1544	mediated fenton reactions	1	16
1545	mediated generation	1	15
1546	mediates ferroptosis	1	9
1547	mediates mitochondrial	1	15
1548	mediates necroptosis	1	18
1549	medical benefit	1	18
1550	medicine	1	13
1551	meg3	1	14
1552	meis1	1	8
1553	mek	1	9
1554	melanin	1	15
1557	melatonin receptors	1	15
1558	membrane	1	16
1559	membrane bilayer	1	15
1561	membrane phospholipid alterations	1	15
1562	membrane phospholipids	1	9
1563	membrane potential	1	10
1564	membrane protein mitoneet	1	14
1567	memory impairments	1	9
1568	mental stress	1	15
1569	mesencephalic dopaminergic-neurons	1	15
1570	mesenchymal differentiation	1	9
1571	mesenchymal stem cell	1	16
1572	mesenchymal stem-cells	1	15
1573	mesenchymal stromal cells	1	15
1575	mesothelioma	1	13
1577	messenger-rna levels	1	15
1578	metaanalysis	1	12
1579	metabolic networks and pathways	1	13
1580	metabolic rewiring	1	15
1583	metabolomics	1	15
1584	metabotropic glutamate-receptor-1	1	16
1585	metal	1	15
1586	metal chelators	1	15
1588	metal-ions	1	9
1589	metal-on-metal	1	14
1590	metals	1	15
1592	metformin	1	13
1593	methanethiol	1	14
1594	methoxylated flavonoid	1	13
1595	methyl-d-aspartate	1	9
1597	methylene blue	1	5
1598	methylene violet	1	5
1599	methylglyoxal	1	14
1600	methylphenidate-induced neurotoxicity	1	14
1601	methylprednisolone	1	9
1602	mev-1 mutant	1	9
1603	mib2	1	10
1605	microbiome	1	21
1608	microrna	1	16
1609	microrna-23a-3p	1	15
1612	microtubule-associated protein 2	1	4
1613	microvascular proliferation	1	13
1614	microvesicle release	1	19
1615	midbrain	1	7
1616	migration	1	14
1619	minocycline-induced attenuation	1	14
1620	mir-106b-5p	1	8
1621	mir-1193 suppresses	1	13
1622	mir-122-5p	1	14
1623	mir-124	1	9
1624	mir-137	1	13
1625	mir-194	1	13
1626	mir-19b-3p	1	7
1627	mir-212-5p	1	13
1628	mir-214	1	13
1629	mir-335	1	5
1630	mir-34a-5p	1	8
1631	mir-599	1	12
1632	mir-670-3p	1	12
1633	misonidazole	1	9
1634	mithramycin	1	14
1635	mitochomdria associated membranes	1	28
1640	mitochondrial disease	1	9
1641	mitochondrial dna	1	28
1642	mitochondrial dynamics	1	5
1644	mitochondrial ferritin	1	14
1645	mitochondrial fission	1	10
1646	mitochondrial function	1	15
1647	mitochondrial fusion	1	10
1648	mitochondrial iron	1	15
1649	mitochondrial iron accumulation	1	13
1650	mitochondrial membrane permeabilization	1	15
1653	mitochondrial respiration	1	9
1654	mitochondrial ros (mros)	1	21
1655	mitochondrial thioredoxin reductase	1	14
1656	mitochondrial-function	1	15
1659	mitoquinone	1	15
1661	mlkl	1	18
1662	mo3	1	10
1663	mobility group box-1	1	9
1664	modality	1	1
1666	model system	1	17
1669	modulator	1	13
1670	molecular control	1	15
1671	molecular pathophysiology	1	16
1672	molecular simulation	1	4
1673	molecular-cloning	1	9
1675	monkey	1	13
1676	monocytes	1	13
1677	monoterpene	1	14
1678	morbidity	1	16
1679	morphine tolerance	1	12
1680	morphology changes	1	9
1681	mortality	1	14
1682	morus alba	1	10
1683	morus-alba l.	1	11
1685	motor dysfunction	1	13
1686	motor neuron	1	12
1687	motor neuron disease	1	17
1688	motor-neuron death	1	14
1691	mouse development	1	13
1695	mptp mouse model	1	14
1696	mptp opening	1	15
1698	mrna	1	15
1699	mtor	1	17
1701	mtros	1	14
1702	multi-omics	1	5
1703	multiforme	1	13
1706	multitargeted therapy	1	8
1707	mutant alpha-synuclein	1	13
1709	mutant ferritin	1	14
1710	mutant form	1	14
1711	mutant huntingtin	1	14
1712	mutant p53	1	16
1713	mutant sod	1	10
1714	mutant-huntingtin	1	14
1717	myelin	1	9
1718	myelin clearance	1	15
1720	myeloid-leukemia	1	16
1721	myeloperoxidase	1	13
1722	myocardial infarction	1	4
1723	myocardial ischemia/reperfusion injury	1	15
1725	myocarditis	1	15
1728	n-cadherin	1	13
[truncated: 724 more rows]
