# Supplementary material for: The research landscape of ferroptosis in the brain: A bibliometric analysis
Source: Front Pharmacol. 2022 Oct 18;13:1014550. doi: 10.3389/fphar.2022.1014550 (PMC9622939; doi:10.3389/fphar.2022.1014550)
Supplement: Supplementary file 5 [file Table6.XLSX]

## Sheet: Sheet1
id	author	citations	total link strength
4959	dixon, sj	770	79932
22883	yang, ws	648	75536
652	angeli, jpf	306	33155
5006	doll, s	305	36054
19654	stockwell, br	303	30596
6633	gao, mh	297	36305
958	ayton, s	176	26178
9884	kagan, ve	173	22225
22536	xie, y	172	17660
11919	li, q	171	18464
3910	conrad, m	162	22660
6556	galluzzi, l	137	22622
7794	hambright, ws	135	16589
4968	do van, b	133	15415
12208	linkermann, a	123	18864
19867	sun, xf	123	14460
9586	jiang, l	120	14173
6733	gaschler, mm	119	17370
8693	hou, w	114	15350
18418	seiler, a	112	14013
11801	lewerenz, j	111	13926
2752	cao, jy	108	12687
1680	bersuker, k	107	12833
23969	zille, m	106	10609
19159	skouta, r	105	12310
3270	chen, lj	104	11806
22711	yagoda, n	98	12120
18837	shimada, k	96	13971
20815	tuo, qz	92	10913
23238	yuan, h	92	11070
12964	maher, p	91	12585
13353	masaldan, s	91	11126
23605	zhang, y	90	11084
9107	imai, h	89	10631
423	alim, i	88	10303
13069	mancias, jd	86	12200
5009	dolma, s	85	10484
9141	ingold, i	83	11300
12373	liu, y	82	13496
7514	guiney, sj	81	8349
11980	li, y	78	10133
20955	ursini, f	77	10143
4765	devos, d	76	10771
8072	hassannia, b	75	8816
21991	wenzel, se	75	9326
23968	zilka, o	74	7900
11873	li, j	73	9109
21622	wang, h	73	9549
11680	lei, p	68	11546
2797	cardoso, br	67	7880
18561	shah, r	67	8464
10010	kang, r	66	9873
4579	degterev, a	64	12872
5774	fang, xx	64	7635
10113	karuppagounder, ss	64	7073
14769	neitemeier, s	63	7344
22537	xie, yc	62	8174
3321	chen, x	61	8800
18057	sato, h	59	8342
20160	tang, dl	59	8151
14491	murphy, th	58	8359
20137	tan, shirlee	58	7648
21792	ward, r	57	6559
23611	zhang, yh	57	7686
19866	sun, x	56	6611
21920	weiland, a	56	5458
12290	liu, j	55	9108
1490	belaidi, aa	54	8400
4982	dodson, m	53	6620
12949	magtanong, l	53	6270
2294	brigelius-flohe, r	52	7272
20647	toyokuni, s	51	5356
21741	wang, y	51	8658
11456	latunde-dada, go	50	6349
4187	currais, a	48	4766
4771	dexter, dt	48	7979
21378	viswanathan, vs	48	6458
1194	bannai, s	47	6730
21633	wang, j	47	6208
23635	zhang, zw	47	4769
11984	li, yh	46	6225
11372	lane, djr	45	6368
14276	morris, g	45	7929
44	abdalkader, m	44	4920
12545	louandre, c	44	5606
23378	zecca, l	44	5686
852	ashraf, a	43	5828
8122	hayano, m	43	6459
16927	ratan, rr	43	5424
3907	connor, jr	42	6440
11003	kroemer, g	42	6420
21126	vanden berghe, t	42	8205
10283	kenny, em	41	4230
22339	wu, jr	41	5071
22511	xie, bs	41	3881
23630	zhang, zl	41	4663
13159	mao, xy	40	3477
11225	kwon, my	39	5366
13433	matsushita, m	39	4639
19363	song, xx	39	4936
6181	forcina, gc	38	4582
13082	mandal, pk	38	6188
22334	wu, j	38	4617
5238	duce, ja	37	5457
7541	guo, c	37	5621
11071	kuhn, h	37	5422
12990	maiorino, m	37	3627
13515	mccarthy, rc	37	5977
21754	wang, yq	37	5063
7971	hare, dj	36	5065
20592	torii, s	36	5615
23218	yu, y	36	4711
1981	bogdan, ar	35	3969
4578	degregorio-rocasolano, n	35	4736
5753	fan, z	35	4475
8454	hirschhorn, t	35	3864
11890	li, l	35	4661
17552	rouault, ta	35	5317
21079	van leyen, k	35	5132
24024	zou, yl	35	4370
493	alvarez, sw	34	4260
658	angelova, pr	34	5276
1414	bayir, h	34	4314
2351	brown, cw	34	4884
18882	shintoku, r	34	3966
19216	smith, ma	34	5552
678	anthonymuthu, ts	33	4250
3335	chen, y	33	5302
5897	feng, hz	33	4119
8299	hentze, mw	33	4132
12831	ma, s	33	4046
14181	moos, t	33	5732
15453	ou, y	33	4288
17396	rogers, jt	33	6139
23613	zhang, yl	33	4048
3641	chu, b	32	4488
7316	green, dr	32	4578
9460	jelinek, a	32	3693
10293	kerins, mj	32	4628
18087	savaskan, ne	32	2629
19446	speer, re	32	3239
19874	sun, y	32	4971
22783	yan, n	32	4276
939	ayala, a	31	3920
7876	hangauer, mj	31	3818
9208	ishii, t	31	4173
11682	lei, px	31	3628
11982	li, yc	31	3083
21696	wang, sj	31	4577
3201	chen, b	30	3050
12304	liu, l	30	4741
12343	liu, t	30	4471
13583	mclachlan, drc	30	4747
21653	wang, l	30	4772
4026	cotticelli, mg	29	3304
5166	dringen, r	29	4007
5894	feng, h	29	3644
8435	hirata, y	29	2931
11256	lachaier, e	29	3418
11963	li, x	29	3444
18310	schubert, d	29	5603
20138	tan, sl	29	3552
21745	wang, yf	29	4940
23504	zhang, j	29	4493
2816	carlson, ba	28	3498
7463	guan, xy	28	4094
10509	kim, se	28	3661
11581	lee, h	28	4902
23911	zhu, s	28	4439
1523	bellinger, fp	27	3979
2551	butterfield, da	27	3564
4264	dai, ey	27	3800
5475	eling, nils	27	3710
11836	li, c	27	2844
12251	liu, b	27	4055
13294	martin-bastida, a	27	3759
17401	roh, jl	27	3369
18412	seibt, tm	27	2929
18743	shen, zy	27	2856
19679	stoyanovsky, da	27	3791
21719	wang, wm	27	3413
22311	wu, ch	27	3182
22879	yang, wh	27	3863
23040	yigitkanli, k	27	3901
23098	yoo, se	27	4795
6602	ganz, t	26	3943
6832	geng, n	26	2609
7247	gout, pw	26	2926
8690	hou, ly	26	2388
23588	zhang, x	26	3053
6326	fricker, m	25	7474
7776	halliwell, b	25	3545
8437	hirayama, t	25	2733
16472	pratico, d	25	3864
18855	shin, d	25	3321
19738	su, lj	25	3281
20239	tarangelo, a	25	3116
23181	yu, ht	25	2937
198	agmon, e	24	3056
982	baba, y	24	3334
2178	braak, h	24	4538
5187	du, j	24	4042
8592	homma, t	24	2655
9501	jeong, sy	24	3058
10024	kang, yy	24	2941
12016	liang, c	24	2327
12562	lovell, ma	24	4026
13449	mattson, mp	24	2717
14204	moreau, c	24	2959
14785	nemeth, e	24	4169
20856	tyurina, yy	24	3326
22188	wirth, ek	24	2283
22327	wu, h	24	2204
22641	xu, t	24	2227
22709	yagami, t	24	2647
22921	yant, lj	24	2572
23797	zhou, br	24	3911
7916	hanson, lr	23	3697
9905	kajarabille, n	23	2630
11587	lee, j	23	3283
14828	newton, k	23	6072
16871	ran, qt	23	3488
18964	siddiq, a	23	2498
19842	sun, lm	23	4360
22183	winterbourn, cc	23	3352
22434	xi, gh	23	2495
22847	yang, l	23	2928
23054	yin, hy	23	2805
23518	zhang, l	23	3658
24022	zou, y	23	2370
1064	bai, t	22	2983
1332	bartzokis, g	22	3986
4709	derry, pj	22	3084
9250	itoh, k	22	2599
9605	jiang, t	22	2504
9616	jiang, xj	22	2717
10065	kapralov, aa	22	2904
10173	kaur, d	22	3898
10302	kerr, jfr	22	3813
10940	krainz, t	22	3370
14040	mizushima, n	22	3387
16522	proneth, b	22	2185
16708	qureshi, ai	22	2097
17791	saito, y	22	1852
20608	torti, sv	22	2423
21034	van bergen, jmg	22	3879
23112	yoshida, m	22	2905
800	arosio, p	21	2977
3218	chen, d	21	2782
3244	chen, j	21	2751
3266	chen, l	21	4495
6615	gao, h	21	3444
11643	lee, ys	21	2434
13299	martin-sanchez, d	21	3322
14429	muller, t	21	2847
14919	niki, e	21	1880
15078	nunez, mt	21	2906
17165	rhodes, sl	21	3093
18408	sehm, t	21	2415
18778	shi, jj	21	4531
18957	sian, j	21	3793
20175	tang, mz	21	1907
21127	vandenabeele, p	21	3464
21673	wang, p	21	3411
21725	wang, x	21	2580
22413	wu, zm	21	2587
22737	yamamoto, a	21	3192
22803	yanatori, i	21	3242
23097	yoo, mh	21	2995
23489	zhang, h	21	2449
144	adedoyin, o	20	2738
3084	chang, lc	20	2944
8014	harrison, pm	20	2687
8376	hider, rc	20	2849
10459	kim, eh	20	2770
11592	lee, jh	20	5647
12145	lin, mt	20	2692
12319	liu, pf	20	1909
12525	lorincz, t	20	2120
18430	selim, m	20	2386
19087	singh, n	20	3304
21634	wang, ja	20	3088
22241	wong, bx	20	3236
22725	yamada, n	20	2167
22773	yan, hf	20	2700
22934	yao, x	20	1839
23537	zhang, p	20	2381
23855	zhou, y	20	1963
71	abeti, r	19	2208
2290	bridges, rj	19	2779
3068	chang, cf	19	2072
5341	eagle, h	19	3269
7932	hao, sh	19	2076
9476	jenner, p	19	2970
9910	kakhlon, o	19	2215
10669	klionsky, dj	19	4046
11776	levi, s	19	2012
12071	liddell, jr	19	2724
15210	ohgami, rs	19	3363
15769	park, uj	19	3164
15960	pelizzoni, i	19	3943
17965	santana-codina, n	19	2234
18059	sato, m	19	2299
19268	sofic, e	19	3392
21594	wang, cy	19	3152
21679	wang, q	19	3839
22570	xiong, xy	19	1972
23132	you, lh	19	2589
23503	zhang, hy	19	2111
1343	basit, f	18	2583
2461	bulk, m	18	2941
5135	dowdle, we	18	2241
7970	hare, d	18	2231
8448	hirsch, ec	18	2955
12576	lu, b	18	2463
12587	lu, j	18	2028
14604	nakamura, t	18	2554
18115	sayre, lm	18	2324
19420	southon, a	18	2754
20516	tobaben, s	18	1623
21739	wang, xy	18	1821
21770	wang, zq	18	2332
23462	zhang, c	18	1912
2639	calabrese, v	17	2000
3220	chen, dl	17	2127
3275	chen, ly	17	2155
3897	cong, l	17	2488
10807	kong, zy	17	2314
11956	li, wj	17	2112
12702	luo, my	17	2027
13143	mao, c	17	2358
14373	muckenthaler, mu	17	2143
16621	qian, zm	17	2888
16955	raven, ep	17	2228
17192	richardson, dr	17	2678
18155	schapira, ahv	17	3064
18358	schweizer, u	17	1603
19807	sultana, r	17	2792
20953	urrutia, p	17	2369
21561	wan, jr	17	1440
21972	wen, qr	17	2614
22295	wortmann, m	17	2361
22855	yang, mh	17	2360
22981	ye, q	17	1536
24033	zucca, fa	17	2729
637	andrews, nc	16	2721
1070	bai, ys	16	2171
3281	chen, ms	16	2129
4346	dar, hh	16	2457
4435	davis, jb	16	1888
4601	del rey, mq	16	1982
4915	ding, h	16	1698
5034	dondelinger, y	16	5137
7008	girotti, aw	16	1880
7825	han, c	16	1962
8131	hayes, jd	16	2247
8179	he, y	16	2078
8276	heneka, mt	16	2378
8425	hinman, a	16	2150
9040	iadecola, c	16	2279
10371	khanna, s	16	2234
10841	koppula, p	16	2187
11245	la rosa, p	16	1884
11385	lang, xt	16	2110
12023	liang, hy	16	2154
13221	markesbery, wr	16	1779
14336	mou, yh	16	2671
15975	pena-bautista, c	16	1791
16765	raha, aa	16	2442
19512	sripetchwandee, j	16	2510
21595	wang, d	16	2867
21715	wang, w	16	2453
22899	yang, y	16	1505
23623	zhang, yy	16	2086
1010	badgley, ma	15	1750
2730	canli, o	15	1889
4051	cozzi, a	15	1484
4164	culmsee, c	15	3000
4469	de domenico, i	15	1932
5665	everett, j	15	2155
6811	geldenhuys, wj	15	1584
7362	griffith, ow	15	2344
8529	hofmans, s	15	1510
8890	huang, xd	15	2711
9204	ishige, k	15	2160
9528	ji, j	15	1722
9866	kabiraj, p	15	1740
9901	kaiser, wj	15	6230
10715	kobayashi, s	15	1881
10939	kraft, van	15	2179
11342	lan, b	15	2279
11600	lee, jy	15	1275
11948	li, w	15	1840
15573	pallast, s	15	2768
15677	pantopoulos, k	15	2577
16428	poursaitidis, i	15	1883
17214	riederer, p	15	2533
18037	sasaki, h	15	2125
18195	schildknecht, s	15	1679
18747	sheng, xh	15	1216
18988	sies, h	15	1779
20472	tian, y	15	1635
20781	tsurusaki, s	15	1599
21017	valko, m	15	1534
22263	woo, jh	15	2034
22837	yang, j	15	2736
23136	youdim, mbh	15	2384
23861	zhou, z	15	1399
23863	zhou, zd	15	3028
516	amaral, ep	14	1855
702	aoyama, k	14	1657
797	aron, at	14	1658
1620	berg, d	14	2244
2679	camaschella, c	14	2822
3248	chen, jf	14	1910
3250	chen, jh	14	1481
3297	chen, s	14	1966
3329	chen, xq	14	2427
3363	chen-roetling, j	14	2115
3779	cobley, jn	14	1933
4545	deas, e	14	1655
6037	fine, jm	14	1881
6696	garg, ad	14	9146
6734	gascon, s	14	1544
7557	guo, jp	14	1534
8894	huang, y	14	1689
9244	ito, k	14	1829
9462	jellinger, ka	14	3755
9481	jennis, m	14	1583
10210	kayagaki, n	14	3659
10221	ke, y	14	1670
10737	koeppen, ah	14	1520
11596	lee, jm	14	2537
13811	mi, yj	14	1966
14152	monti, da	14	2060
15060	novgorodov, sa	14	1666
15878	paul, bd	14	1769
16184	philpott, cc	14	2277
16515	probst, l	14	2217
19361	song, xh	14	1651
19791	sui, xb	14	1947
20063	takahashi, n	14	2062
20232	tao, yl	14	2087
20954	urrutia, pj	14	2406
21670	wang, n	14	2079
21901	wei, s	14	1698
22499	xiao, x	14	1495
22733	yamaguchi, y	14	3286
22751	yamashima, t	14	7427
23628	zhang, zh	14	1975
23706	zhao, xr	14	1854
207	agrawal, s	13	1700
620	andrabi, sa	13	3422
1439	bebber, cm	13	1284
2415	brutsch, sh	13	2414
3179	cheah, jh	13	2348
3287	chen, ph	13	1478
5145	drakesmith, h	13	2182
6044	fink, sl	13	1754
6729	garton, t	13	1390
8166	he, sd	13	2835
8278	henke, n	13	1797
8815	hua, y	13	1443
9573	jiang, h	13	1781
10239	keep, rf	13	1456
10477	kim, j	13	1855
10507	kim, s	13	2771
10704	knutson, md	13	1801
11044	kuang, fm	13	1800
11104	kumar, a	13	1047
11170	kurz, t	13	2849
11368	landshamer, s	13	2283
11402	langston, jw	13	2083
11416	lapchak, pa	13	1295
11911	li, n	13	1819
12356	liu, x	13	4092
12607	lu, sc	13	1631
12976	mahoney-sanchez, l	13	1589
12977	mai, tt	13	2221
13064	man, sm	13	5984
13611	meadowcroft, md	13	1779
14154	montine, tj	13	2315
14487	murphy, jm	13	3543
15345	ooko, e	13	1581
15737	park, e	13	2377
16899	rao, ss	13	2545
18064	satoh, t	13	1842
18254	schneider, m	13	1866
19074	singh, a	13	1803
19173	sleiman, sf	13	1348
20304	telling, nd	13	2071
20524	todorich, b	13	2012
20587	tonnus, w	13	2469
21618	wang, gq	13	1284
22231	wolpaw, aj	13	1863
22403	wu, yn	13	1531
23245	yuan, jy	13	2601
117	acosta-cabronero, j	12	1975
157	adibhatla, rm	12	1786
599	anderson, cp	12	2313
673	ansari, ma	12	2082
1471	behl, c	12	1439
1496	belavgeni, a	12	1344
1519	bellelli, r	12	934
3222	chen, ds	12	1873
3337	chen, yb	12	1507
4050	cozza, g	12	1588
4880	dietrich, rb	12	2187
4939	dinkova-kostova, at	12	1574
5085	donovan, a	12	1616
5836	faucheux, ba	12	2211
5872	feigin, vl	12	1467
6448	fulda, s	12	2265
6525	galaris, d	12	2281
6613	gao, gf	12	2054
7393	grohm, j	12	939
7394	grolez, g	12	1888
7764	hall, ed	12	1363
7999	harris, is	12	1433
8612	hong, sh	12	1444
8759	hu, cl	12	1848
10479	kim, jh	12	2119
11673	lei, g	12	1449
11783	levine, b	12	3109
11913	li, p	12	1146
11933	li, s	12	1790
12406	livak, kj	12	666
12834	ma, sm	12	1602
13139	manz, dh	12	1352
13375	massie, a	12	902
13506	mcbean, gj	12	1738
13847	miess, h	12	1304
13944	miotto, g	12	1225
14390	muhoberac, bb	12	1292
14448	munoz, p	12	2361
14490	murphy, mp	12	1412
14721	naveenkumar, sk	12	1533
14741	ndayisaba, a	12	1299
14961	nishizawa, h	12	1683
15145	oberst, a	12	4337
15174	ofengeim, d	12	3120
16102	peters, dg	12	2056
17830	salazar, j	12	1629
18443	semenza, gl	12	2270
18464	sengupta, a	12	1529
18531	sfera, a	12	1687
18739	shen, y	12	1419
18829	shih, ay	12	1968
19189	smeyne, m	12	2440
20179	tang, qh	12	1237
20414	thomas, jp	12	1688
20762	tsoi, j	12	1525
20884	ueta, t	12	2025
21138	vanlangenakker, n	12	3681
21648	wang, k	12	1429
21695	wang, sh	12	1529
21762	wang, z	12	1550
22132	williams, ti	12	1311
22316	wu, d	12	940
22338	wu, jm	12	1309
22877	yang, w	12	1450
23204	yu, sw	12	3248
23604	zhang, xy	12	1358
23661	zhao, hl	12	2188
232	ahmad, s	11	1412
477	altamura, s	11	1664
1215	bao, wd	11	1042
1281	barnham, kj	11	1417
1350	basso, m	11	1353
1363	basuli, d	11	1177
1419	bazinet, rp	11	1239
1426	beard, jl	11	2002
2483	burdo, jr	11	1609
2767	cao, y	11	1168
3232	chen, gq	11	1416
3236	chen, h	11	2219
3276	chen, m	11	2159
3283	chen, p	11	1884
3379	cheng, j	11	1737
3542	cho, y	11	2363
3556	choi, dw	11	1928
3634	christofferson, de	11	2005
3646	chu, j	11	1349
4077	crichton, rr	11	1554
4582	dehay, b	11	2932
4815	di meco, a	11	1709
5326	dysken, mw	11	1524
5495	elmore, s	11	1285
5862	febbraro, f	11	1769
6402	fuchs, y	11	1404
6438	fukui, m	11	990
6686	garcia-yebenes, i	11	2116
6872	gerlach, m	11	1543
7225	gorrini, c	11	2162
7537	gunshin, h	11	1685
7582	guo, x	11	1504
7698	hadian, k	11	1412
8029	hartmann, a	11	2075
8554	holler, n	11	2121
9364	james, sa	11	977
10792	kondo, y	11	1702
11035	kryukov, gv	11	1383
11617	lee, s	11	1892
12321	liu, q	11	2091
12374	liu, yb	11	1555
12415	llabani, e	11	2156
13827	michalke, b	11	344
14055	mochizuki, h	11	1848
14183	moosmann, b	11	1157
15582	palmer, c	11	1813
16077	perry, tl	11	1679
16288	pitts, mw	11	1240
16509	prior, m	11	1386
17007	reddy, ph	11	1614
17029	regan, rf	11	1154
17048	reichert, co	11	1989
18207	schipper, hm	11	1342
18823	shichiri, m	11	1451
19278	sohn, ys	11	1426
19472	spillantini, mg	11	2251
21255	vercammen, d	11	3256
21334	vila, m	11	3244
21586	wang, c	11	1031
21666	wang, m	11	1686
21705	wang, t	11	924
21931	weinreb, o	11	1475
21953	weiwer, m	11	1323
21970	wen, lr	11	947
21990	wenz, c	11	1788
22342	wu, kc	11	1991
22744	yamamoto, y	11	802
23529	zhang, m	11	2563
23579	zhang, w	11	2278
23625	zhang, z	11	1396
23708	zhao, y	11	1759
90	abrams, rp	10	1385
999	back, sa	10	1142
1103	baksi, s	10	1958
1641	bergsbaken, t	10	914
1790	biasiotto, g	10	1159
2191	bradley-whitman, ma	10	1790
2533	bush, ai	10	1585
2749	cao, j	10	1765
2909	castellani, rj	10	1219
2910	castellanos, m	10	1306
3031	chamorro, a	10	1762
3288	chen, q	10	1410
3325	chen, xh	10	1224
4581	dehart, dn	10	1106
4770	dexter, d	10	1675
4943	diouf, i	10	1512
4950	distefano, am	10	1326
5122	double, kl	10	2046
5505	eltzschig, hk	10	1743
5635	esterbauer, h	10	1090
7681	habib, e	10	1583
7772	hallgren, b	10	1670
8842	huang, h	10	2394
9108	imai, t	10	767
9326	jaeschke, h	10	1165
9627	jiang, yq	10	1153
10452	kim, d	10	1037
10782	komatsu, m	10	1145
11147	kupershmidt, l	10	1582
11346	lan, x	10	1366
11392	lange, ps	10	1247
11396	langkammer, c	10	1852
11946	li, ty	10	2028
11971	li, xl	10	2409
11998	li, z	10	1219
12135	lin, j	10	2728
12269	liu, f	10	1070
12335	liu, s	10	1968
12347	liu, w	10	950
12534	lotharius, j	10	1151
12824	ma, q	10	1490
13496	mbaveng, at	10	1589
13666	meister, a	10	1231
13701	mena, np	10	1636
13971	mischley, lk	10	1889
14257	moriwaki, k	10	2487
14989	nixon, ra	10	3220
16133	petrillo, s	10	1160
16778	rai, g	10	1575
17018	reed, tt	10	1596
17096	ren, jx	10	1172
17217	riegman, m	10	1356
17682	ryu, h	10	1028
18670	shaw, at	10	1331
19196	smirnova, na	10	958
19197	smith, a	10	1436
19789	sui, sy	10	1002
19881	sun, yt	10	961
20052	tait, swg	10	1443
20075	takashima, m	10	963
21664	wang, ly	10	1221
21882	wei, gf	10	1331
22478	xiao, fj	10	1601
22656	xu, xs	10	2500
23108	yoritaka, a	10	1558
23183	yu, j	10	1714
23476	zhang, dl	10	1780
23483	zhang, f	10	1726
23637	zhang, zz	10	743
23652	zhao, f	10	1291
23723	zhao, z	10	1327
23748	zheng, js	10	1029
23824	zhou, l	10	2264
161	adlard, pa	9	1342
367	albrecht, p	9	870
578	anandhan, a	9	1349
722	arai, m	9	1416
884	ates, g	9	1259
1071	bai, yt	9	943
1141	ballatori, n	9	1336
1178	banerjee, p	9	1541
1422	beal, mf	9	1403
1441	becerril-ortega, j	9	1545
2271	bresgen, n	9	1815
2355	brown, gc	9	5786
2404	bruni, a	9	1275
2572	cabantchik, zi	9	1476
3501	chiou, b	9	1717
4058	cramer, sl	9	1158
4119	cuadrado, a	9	1459
4155	cui, y	9	865
4263	dai, cs	9	1255
4424	davies, p	9	1317
4687	dennis, ea	9	1540
5176	drummen, gpc	9	772
5350	eaton, jk	9	1433
5920	feng, ys	9	1357
6067	fischer, w	9	1289
6291	frazer, dm	9	1853
7864	hanahan, d	9	1560
7958	hardie, dg	9	1132
8052	hasegawa, m	9	936
8373	hidalgo, c	9	2170
8651	horowitz, mp	9	1506
9247	ito, y	9	2759
9470	jenkins, nl	9	982
9613	jiang, x	9	2569
9748	jomova, k	9	1031
9754	jones, dp	9	1088
10464	kim, h	9	1976
11114	kumar, s	9	1195
11698	leist, m	9	2203
11862	li, h	9	1770
11891	li, lb	9	1395
11986	li, yj	9	1162
12279	liu, h	9	1400
12296	liu, jl	9	860
12328	liu, r	9	1336
12652	ludtmann, mhr	9	1404
13285	martin, lj	9	2497
14012	mittler, r	9	1044
14588	nakagawa, t	9	2126
14928	nikseresht, s	9	1354
15001	nobuta, h	9	1159
15019	nomura, k	9	1690
15252	okauchi, m	9	1082
15425	ostrom, qt	9	616
15760	park, s	9	1241
15813	pasparakis, m	9	1310
16073	perry, g	9	1386
16233	pietrangelo, a	9	1231
16299	plascencia-villa, g	9	1535
16316	pocernich, cb	9	1113
16403	porter, na	9	1377
16748	raefsky, sm	9	1574
16855	ramos, p	9	1209
17264	ritchie, cw	9	1438
17293	roberts, br	9	1070
17621	rui, ty	9	829
17797	sakai, o	9	1059
17807	sakamoto, k	9	1204
18140	schafer, fq	9	805
18247	schneider, c	9	938
18296	schriever, sc	9	992
18423	sekerdag, e	9	1480
18608	shang, yx	9	1219
18699	shekh-ahmad, t	9	838
18716	shen, j	9	1178
19543	stanciu, m	9	1262
19718	stupp, r	9	493
19929	surmeier, dj	9	1453
19935	susin, sa	9	1564
19948	suzuki, t	9	1647
20747	tsatsanis, a	9	1950
21030	van asch, cjj	9	823
21238	venkatesh, d	9	1544
21631	wang, hy	9	1183
21789	ward, dm	9	1119
21805	warner, gj	9	1292
21930	weinlich, r	9	2372
22258	wong-ekkabut, j	9	1333
22374	wu, t	9	901
22459	xia, ym	9	435
22745	yamanaka, k	9	1462
22901	yang, yf	9	1379
23109	yoshida, gj	9	859
23114	yoshida, y	9	944
23137	youle, rj	9	1963
23178	yu, hc	9	1233
23224	yu, yy	9	1019
23459	zhang, b	9	850
23480	zhang, dw	9	2048
23558	zhang, s	9	1013
23664	zhao, j	9	722
23700	zhao, x	9	1056
89	abramov, ay	8	964
1186	banjac, a	8	968
1230	baraibar, ma	8	1048
1664	berndt, c	8	1092
1673	berridge, mj	8	1750
2260	brennan, ma	8	1928
2426	buccarelli, m	8	1085
2476	burbulla, lf	8	1280
2626	cai, zy	8	1680
2788	carboni, e	8	813
3187	cheignon, c	8	1153
3241	chen, hy	8	1394
3314	chen, w	8	853
3339	chen, yf	8	813
3348	chen, yx	8	749
3496	chinta, sj	8	1123
4049	coyle, jt	8	597
4393	dauer, w	8	1341
4401	davalos, a	8	759
4410	david, kk	8	1226
4508	de oliveira, mr	8	1311
4613	delatycki, mb	8	746
4843	dias, v	8	997
5047	dong, h	8	907
5191	du, l	8	1451
5301	dusek, p	8	971
5724	fan, by	8	831
5777	fang, yj	8	681
5832	fatokun, aa	8	1797
5859	fearnley, jm	8	2073
6126	flohe, l	8	767
6255	franco, r	8	1309
6335	friedlich, al	8	1442
7022	gladyshev, vn	8	1110
7180	good, pf	8	1385
7184	goodman, l	8	1344
7431	gryzik, m	8	991
7503	guicciardi, me	8	1816
7703	hadziahmetovic, m	8	2129
8185	he, yj	8	1091
8297	hensley, k	8	1097
8465	hitomi, ji	8	1448
9655	jin, g	8	990
9791	joshi, yb	8	1250
10656	klepac, n	8	1325
11033	kryscio, rj	8	1378
11570	lee, dg	8	882
11829	li, b	8	1707
11837	li, cf	8	1019
11927	li, r	8	766
12226	lipper, ch	8	869
12391	liu, z	8	965
12402	liu, zx	8	553
12428	lo, m	8	864
12775	lynch, dr	8	666
12807	ma, j	8	1305
12894	mackenzie, el	8	1218
12945	magnadottir, b	8	1216
13081	mandal, p	8	1948
13831	micheau, o	8	1765
14038	mizuno, y	8	2131
14072	mogi, m	8	1788
15714	pardo-andreu, gl	8	432
15738	park, ej	8	1038
15747	park, jh	8	1045
15834	patel, m	8	859
16127	petrat, f	8	906
16468	prass, k	8	1450
16525	protchenko, o	8	973
16596	qi, j	8	1228
16967	ray, pd	8	915
17687	ryu, ms	8	1109
17749	sagara, y	8	1097
17963	santambrogio, p	8	1210
18023	sarkar, s	8	1067
18271	schoenmakers, e	8	653
18288	schott, c	8	955
18434	selley, ml	8	2452
18727	shen, ls	8	592
18786	shi, lq	8	1156
18918	shoshan-barmatz, v	8	612
19093	singh, r	8	1609
19152	skjorringe, t	8	1224
19198	smith, ac	8	783
19432	spangler, b	8	1142
19437	sparvero, lj	8	667
19873	sun, xy	8	1057
20029	tadokoro, t	8	1022
20115	tamir, s	8	649
20182	tang, sc	8	942
20193	tang, y	8	856
20336	tesfay, l	8	1073
20368	theil, ec	8	1071
20854	tyurin, va	8	968
21215	vela, d	8	984
21313	vidal, r	8	803
21493	wagner, kr	8	955
21531	wallach, d	8	1785
21580	wang, b	8	1018
21590	wang, ch	8	1001
21694	wang, sf	8	1092
21748	wang, yj	8	1105
21753	wang, yp	8	1409
22362	wu, q	8	488
22571	xiong, y	8	867
22598	xu, h	8	1148
22605	xu, j	8	1124
22631	xu, s	8	613
22829	yang, h	8	1092
22972	ye, fh	8	1346
23324	zaman, k	8	1093
23521	zhang, lj	8	777
23571	zhang, t	8	956
23614	zhang, ym	8	934
23719	zhao, ys	8	1001
23795	zhou, b	8	1389
23809	zhou, h	8	1253
23832	zhou, n	8	469
23860	zhou, yy	8	674
23880	zhu, h	8	1177
58	abdul, y	7	663
590	andersen, jk	7	702
785	armstrong, js	7	915
798	aronowski, j	7	1388
831	asano, t	7	1064
1091	baker, dj	7	860
1315	bartel, dp	7	308
1348	basso, dm	7	323
1468	beharier, o	7	707
1550	benarroch, ee	7	1461
1632	berger, sb	7	697
2165	boya, p	7	1222
2228	braughler, jm	7	1118
2289	bridges, r	7	667
2467	bulteau, al	7	1285
2495	burk, rf	7	605
2712	campuzano, v	7	644
2977	cenini, g	7	1181
3142	chatterjee, s	7	690
3259	chen, jy	7	990
3351	chen, z	7	924
3415	cheng, zy	7	1149
3507	chiruta, c	7	762
3644	chu, ct	7	1715
3678	chung, wj	7	418
3786	codazzi, f	7	1249
4223	d'herde, k	7	1347
4245	dachert, j	7	677
4255	daher, b	7	967
4422	davies, km	7	888
4806	di domenico, f	7	956
4919	ding, jj	7	1964
5078	donnan, ga	7	587
5183	du, f	7	583
5268	dumont, m	7	1258
5408	ehren, jl	7	783
5786	fanzani, a	7	756
5925	fenton, hjh	7	941
6336	friedman, a	7	965
6572	gammella, e	7	849
6584	gandhi, s	7	864
6645	gao, y	7	460
6912	ghio, aj	7	959
7046	gnana-prakasam, jp	7	1886
7047	gnanapradeepan, k	7	986
7058	goedert, m	7	975
7150	gong, y	7	580
7153	gong, yn	7	1660
7194	goozee, k	7	863
7239	gouel, f	7	811
7332	greenshields, al	7	824
7460	guan, x	7	1000
7491	guerrero-hue, m	7	965
7532	gunesch, s	7	956
7554	guo, j	7	1639
7631	gutbier, s	7	765
7664	haacke, em	7	1385
7706	haeggstrom, jz	7	650
7924	hanus, j	7	743
8125	hayashi, t	7	646
8355	hetz, c	7	2514
8494	hochstrasser, h	7	1061
8789	hu, ww	7	775
8860	huang, ll	7	1196
9078	ikawa, m	7	735
9216	ishimoto, t	7	754
9266	ivanov, sd	7	962
9461	jellinger, k	7	1765
9642	jiao, y	7	1343
9925	kalia, lv	7	897
10078	karatas, h	7	1000
10133	kasukabe, t	7	1315
10188	kawabata, h	7	992
10241	kehrer, jp	7	752
10436	killilea, dw	7	962
10463	kim, gh	7	749
10713	kobayashi, m	7	1188
10818	kontoghiorghes, gj	7	1565
10872	kose, t	7	941
10936	kraft, ad	7	1715
11018	kruer, mc	7	972
11207	kwan, jy	7	726
11356	land, wg	7	4675
11458	lau, a	7	1353
11573	lee, dw	7	1306
11762	leu, jij	7	1318
11854	li, f	7	987
11935	li, sj	7	548
11978	li, xx	7	1148
12096	lill, r	7	1171
12150	lin, ry	7	1196
12266	liu, ds	7	745
12529	loscalzo, j	7	858
12588	lu, jj	7	787
12596	lu, ln	7	450
12862	maas, air	7	775
13027	maldonado, en	7	922
13087	mandel, s	7	993
13095	mandir, as	7	2574
13135	mantyh, pw	7	1157
13432	matsushita, k	7	460
13804	meyron-holtz, eg	7	1163
14242	mori, t	7	788
14316	moskowitz, ma	7	1209
14450	munoz, y	7	1244
14489	murphy, me	7	1633
14553	nagata, s	7	1718
14600	nakamura, k	7	1078
14887	nie, gj	7	1115
15451	ou, wj	7	1053
15704	paradkar, pn	7	1642
15768	park, tj	7	953
16053	perluigi, m	7	558
16084	persson, hl	7	903
16251	piloni, ne	7	550
16365	polymeropoulos, mh	7	1171
16587	pyatigorskaya, n	7	1228
16870	ran, q	7	908
17016	reed, jc	7	758
17290	robert, sm	7	461
17417	rojo, ai	7	1492
17618	ruhl, s	7	2082
17831	salazar, m	7	677
18276	schonberg, dl	7	915
18433	selkoe, dj	7	862
18775	shi, hf	7	1146
18799	shi, y	7	2796
18844	shimizu, s	7	922
18857	shin, ej	7	709
19019	silvestri, l	7	1037
19059	simpson, ep	7	547
19746	su, xf	7	885
19880	sun, yr	7	888
19884	sun, yy	7	1335
20062	takahashi, m	7	978
20305	telorack, m	7	1078
20328	terman, a	7	1649
20393	thimmulappa, rk	7	644
20463	tian, h	7	920
20465	tian, j	7	830
20690	tripathi, ak	7	1153
20819	turchi, r	7	1060
20861	ubellacker, jm	7	935
20973	uversky, vn	7	889
22008	wessling-resnick, m	7	977
22083	wiernicki, b	7	796
22112	wilkinson, n	7	1511
22291	world health, organization	7	1247
22394	wu, xn	7	1183
22398	wu, y	7	511
22405	wu, yq	7	820
22520	xie, l	7	906
22612	xu, jz	7	927
22661	xu, y	7	842
22728	yamaguchi, h	7	936
22854	yang, m	7	1060
22938	yao, y	7	1290
22980	ye, p	7	914
22992	ye, z	7	887
23582	zhang, wf	7	961
23784	zhong, hq	7	1065
23834	zhou, q	7	532
23868	zhou, zy	7	347
23918	zhu, w	7	1281
23991	zlokovic, bv	7	1046
24006	zorov, db	7	1147
24018	zou, x	7	768
33	abbott, nj	6	1007
37	abbruzzese, g	6	1009
65	abe, k	6	433
121	adair, jc	6	836
268	aits, s	6	2388
281	akatsuka, s	6	589
365	alborzinia, n	6	936
436	allam, r	6	1848
566	an, sj	6	526
717	aquilano, k	6	662
806	arrigo, ap	6	1055
1049	bahn, g	6	998
1172	bandyopadhyay, s	6	1318
1360	basu, s	6	2031
1372	battaglia, am	6	881
1645	berk, m	6	1284
1654	bermejo, p	6	803
1929	blesa, j	6	1219
1965	boddaert, n	6	1100
2034	bonifati, v	6	1338
2154	bove, j	6	1450
2190	bradley, ma	6	684
2220	brash, ar	6	641
2307	brissot, p	6	801
2375	broz, p	6	1160
2386	bruick, rk	6	1052
2500	burkhart, a	6	1119
2507	burnouf, t	6	270
2581	caccamo, a	6	933
2786	carbone, m	6	918
3089	chang, nc	6	558
3202	chen, bb	6	574
3215	chen, cw	6	529
3229	chen, g	6	556
3424	cherny, ra	6	1140
3459	chiang, gc	6	971
3526	cho, hh	6	1802
3566	choi, j	6	1006
3699	ciechanover, a	6	1164
3859	collingwood, jf	6	994
3930	cookson, bt	6	1135
4256	daher, r	6	482
4315	daneman, r	6	1193
4326	dangol, s	6	1029
4384	datta, a	6	783
4600	del re, dp	6	816
4691	denton, d	6	1075
4761	devisscher, l	6	707
4962	djulbegovic, mb	6	640
5217	duan, x	6	617
5243	duck, ka	6	1108
5389	efferth, t	6	523
5819	farr, sa	6	1022
6045	finkel, t	6	970
6046	finkelstein, di	6	1063
6334	friedlander, rm	6	2243
6406	fuhrmann, dc	6	849
6411	fujii, j	6	1202
6492	gaasch, ja	6	738
6618	gao, j	6	737
6643	gao, xc	6	927
6670	garcia-bermudez, j	6	723
6838	genoud, s	6	800
6916	ghoochani, a	6	213
7132	gong, c	6	465
7259	gozzelino, r	6	990
7471	gubern, c	6	600
7637	gutteridge, jmc	6	568
7644	guzman, jn	6	1026
7661	ha, js	6	684
7715	hagemeier, j	6	530
7728	hahn, p	6	1324
7787	hamai, a	6	1009
7925	hanzelmann, s	6	366
7942	hara, t	6	1381
8089	hatfield, dl	6	686
8094	hattori, k	6	632
8103	hauser, dn	6	592
8153	he, j	6	1117
8334	herrera, f	6	568
8386	higdon, a	6	720
8568	holmgren, a	6	1151
8679	hotchkiss, rs	6	620
8785	hu, sl	6	538
8790	hu, x	6	710
8808	hu, zx	6	625
8825	huang, cl	6	777
8831	huang, dw	6	252
8888	huang, x	6	649
9045	iannielli, a	6	1397
9119	imoto, s	6	869
9270	iwai, k	6	497
9484	jensen, jh	6	1098
9526	ji, cy	6	1083
9571	jiang, gl	6	256
9624	jiang, y	6	971
9737	johnson, wm	6	959
9788	joshi, g	6	1122
9893	kain, hs	6	952
9929	kalinowski, ds	6	821
10251	kell, db	6	1042
10288	kepp, o	6	3307
10407	kidane, tz	6	952
10511	kim, sj	6	1756
10549	kimura, s	6	609
10710	kobayashi, eh	6	662
10839	koppenol, wh	6	762
10883	koskenkorva-frank, ts	6	735
11031	kruszewski, m	6	749
11055	kuch, em	6	928
11112	kumar, p	6	917
11205	kwak, mk	6	593
11289	lai, tw	6	1741
11293	laird, md	6	728
11355	land, w	6	4482
11428	larraufie, mh	6	783
11447	lastres-becker, i	6	984
11481	lavaute, t	6	727
11595	lee, jk	6	712
11635	lee, y	6	976
11850	li, dr	6	1961
11863	li, hc	6	450
11866	li, hl	6	847
11889	li, ky	6	920
11894	li, ll	6	1603
11909	li, my	6	1042
11923	li, qq	6	450
11962	li, wy	6	880
11988	li, yl	6	1762
11991	li, yq	6	668
12032	liang, lp	6	409
12072	liddelow, sa	6	840
12170	lin, y	6	1057
12235	lipton, sa	6	1312
12239	lison, d	6	264
12311	liu, m	6	1338
12315	liu, n	6	609
12362	liu, xj	6	911
12381	liu, yk	6	609
12464	lok, j	6	777
12754	lv, hh	6	1030
12868	maccarrone, m	6	1122
12899	maclellan, cl	6	315
13036	malhotra, jd	6	920
13146	mao, hm	6	631
13193	marengo, b	6	528
13268	martelli, a	6	1197
13578	mckie, at	6	1170
13876	millan, m	6	830
13904	mills, e	6	951
14019	miyamoto, m	6	1209
14273	morris, cm	6	1228
14388	muhlenhoff, u	6	740
14426	muller, m	6	712
14541	nagakannan, p	6	578
14643	nandal, a	6	827
14878	nicolas, g	6	821
14888	nie, jh	6	557
15402	osburn, wo	6	702
15766	park, sw	6	1216
15865	patt, a	6	827
15914	pearce, rkb	6	1441
15994	peng, y	6	833
16048	perier, c	6	1300
16236	pietsch, ec	6	1105
16260	pinnix, zk	6	422
16302	plesnila, n	6	2290
16327	poewe, w	6	865
16404	porteracailliau, c	6	2378
16456	prakash, ys	6	627
16466	prasanthi, jrp	6	1266
16474	pratt, da	6	605
16585	puyal, j	6	2076
16698	quintana, c	6	949
16739	radmark, o	6	504
16888	ransohoff, rm	6	1197
17074	reisman, sa	6	850
17084	remijsen, q	6	1475
17160	rhee, sg	6	1126
17424	romano, a	6	1221
17550	rottkamp, ca	6	1035
17679	ryter, sw	6	907
17865	salvador, ga	6	607
18058	sato, k	6	894
18179	scherz-shouval, r	6	733
18203	schindelin, j	6	401
18248	schneider, ca	6	433
18257	schneider, sa	6	827
18274	scholz, d	6	439
18275	schomburg, l	6	591
18290	schrag, m	6	1134
18404	seglen, po	6	2650
18684	shchepinov, ms	6	1003
18715	shen, ht	6	386
18873	shinde, a	6	1058
18875	shindou, h	6	593
18958	sian-hulsmann, j	6	1209
19202	smith, cd	6	795
19339	song, jh	6	1176
19350	song, n	6	671
19394	soria, fn	6	1570
19413	soula, m	6	859
19539	stamenkovic, a	6	671
19584	stehling, o	6	1350
19766	subramanian, a	6	353
19944	suzuki, h	6	318
19971	swerdlow, rh	6	1150
20235	tapias, v	6	812
20397	thirupathi, a	6	974
20494	timmerman, la	6	639
20572	tonelli, c	6	883
20619	totsuka, k	6	895
20652	trachootham, d	6	644
20723	truman-rosentsvit, m	6	821
20809	tulpule, k	6	417
20818	turanov, aa	6	695
20877	ueda, k	6	1095
20936	uranga, rm	6	826
21060	van duijn, s	6	889
21229	venderova, k	6	852
21353	vinceti, m	6	384
21461	vuckovic, am	6	1039
21623	wang, hb	6	903
21646	wang, jy	6	879
21684	wang, qs	6	342
21685	wang, r	6	874
21693	wang, s	6	884
21724	wang, wz	6	805
21728	wang, xf	6	439
21732	wang, xl	6	686
21750	wang, yl	6	678
21755	wang, ys	6	527
21786	warburg, o	6	494
22119	williams, a	6	788
22141	willmore, lj	6	517
22240	wong, a	6	655
22343	wu, kj	6	764
22431	wyss-coray, t	6	326
22582	xu, d	6	262
22649	xu, x	6	972
22710	yagi, k	6	1076
22740	yamamoto, m	6	742
22767	yan, b	6	825
22785	yan, s	6	1357
22822	yang, ej	6	1365
22825	yang, g	6	673
22872	yang, sh	6	816
22898	yang, xy	6	764
22911	yang, z	6	1405
22978	ye, lf	6	850
23029	yi, jm	6	908
23110	yoshida, h	6	1626
23188	yu, l	6	1243
23474	zhang, dd	6	825
23535	zhang, n	6	568
23576	zhang, ty	6	480
23612	zhang, yj	6	318
23657	zhao, h	6	1288
23720	zhao, yx	6	470
23765	zheng, y	6	811
23837	zhou, rb	6	1371
23838	zhou, rp	6	1367
23857	zhou, yl	6	698
23875	zhu, cl	6	1462
23929	zhu, xx	6	349
24012	zou, j	6	1080
215	aguirre, p	5	838
242	ahmed, smu	5	553
250	ahuja, cs	5	377
341	alam, j	5	526
444	allen, jl	5	840
518	amaravadi, rk	5	511
603	anderson, gj	5	548
656	angelova, dm	5	915
760	arensman, md	5	640
1015	badu-boateng, c	5	866
1079	baines, cp	5	721
1136	balla, g	5	799
1440	becattini, b	5	594
1491	belanger, m	5	1016
1574	benjamin, ej	5	645
1692	bertrand, mjm	5	1505
1706	betarbet, r	5	740
1725	bezprozvanny, i	5	1138
1898	blackinton, j	5	777
1927	blennow, k	5	856
1950	blum, d	5	1113
1959	bobinger, t	5	364
1964	bock, fj	5	533
2089	bose, a	5	599
2112	bou-abdallah, f	5	883
2187	bradley, jl	5	601
2236	bray, f	5	616
2304	brinkmann, v	5	618
2454	buijs, m	5	787
2465	bulluck, h	5	992
2492	burguillos, ma	5	2322
2522	burton, gj	5	560
2523	burton, gw	5	872
2556	buttner, s	5	1556
2761	cao, sl	5	478
2773	capelletti, mm	5	454
2896	cassarino, ds	5	727
2929	catala, a	5	947
3036	chan, dc	5	954
3090	chang, p	5	1324
3102	chao, hl	5	394
3212	chen, cm	5	832
3260	chen, k	5	557
3293	chen, r	5	489
3338	chen, yc	5	490
3404	cheng, y	5	533
3463	chiang, sk	5	580
3481	childs, bg	5	1027
3514	chiu-ugalde, j	5	502
3518	chmatalova, z	5	546
3713	circu, ml	5	1033
3748	clarke, pgh	5	2199
3965	cordonnier, c	5	426
4078	crielaard, bj	5	516
4145	cui, m	5	723
4159	cui, zw	5	686
4206	czapski, ga	5	790
4219	d'arcy, ms	5	488
4221	d'autreaux, b	5	886
4291	dalle-donne, i	5	791
4292	dalleau, s	5	665
4334	daniels, tr	5	193
4440	davis, s	5	1007
4471	de farias, cc	5	481
4507	de nicola, gm	5	645
4650	deng, f	5	569
4751	dev, s	5	884
4871	diemert, s	5	214
4942	dionisio, pa	5	778
4965	dlouhy, ac	5	800
4972	dobin, a	5	382
5002	dolga, am	5	436
5021	dominguez, djf	5	980
5156	drecourt, a	5	570
5169	droge, w	5	571
5218	duan, xc	5	447
5765	fang, km	5	869
5783	fann, dyw	5	1447
5812	farmer, la	5	249
5823	farrelly, la	5	706
5846	faux, ng	5	1215
5858	fearnhead, ho	5	749
5961	fernandez-real, jm	5	764
5967	ferrante, rj	5	564
6071	fisher, ab	5	561
6238	fradejas, n	5	620
6239	fradejas-villar, n	5	367
6315	freret, t	5	969
6380	fu, al	5	941
6401	fuchs, ta	5	715
6481	furuta, k	5	191
6506	gagliardi, m	5	594
6568	gamblin, tc	5	1353
6605	gao, c	5	669
6619	gao, jj	5	872
6632	gao, m	5	801
6694	gardner, pr	5	565
6718	garrick, md	5	1455
6720	garrido, m	5	921
6767	gavathiotis, e	5	2084
6808	geisler, s	5	469
6830	geng, jf	5	1228
6919	ghosh, d	5	956
6923	ghosh, mc	5	1171
6926	ghosh, s	5	949
6974	gill, i	5	918
7077	goldberg, j	5	678
7140	gong, nj	5	721
7190	goodwin, jm	5	628
7399	grootjans, s	5	876
7408	grossetete, m	5	300
7444	gu, xh	5	643
7448	gu, yx	5	767
7496	gugliandolo, a	5	833
7522	gulec, s	5	620
7595	guo, z	5	570
7599	gupta, g	5	580
7756	halestrap, ap	5	1942
7834	han, j	5	632
7857	han, xn	5	436
7941	hara, h	5	2733
7962	harding, hp	5	649
8079	hatakeyama, t	5	589
8156	he, l	5	638
8217	hegde, ml	5	741
8404	hill, ke	5	490
8408	hill, s	5	423
8411	hille, a	5	225
8442	hirota, k	5	928
8702	houessinon, a	5	591
8746	hsu, hl	5	988
8852	huang, jt	5	742
8863	huang, m	5	1264
8864	huang, mlh	5	835
8960	hung, lw	5	897
8980	huo, hz	5	491
9067	ignjatovic, a	5	359
9099	iliff, jj	5	857
9111	imam, mu	5	632
9117	imlay, ja	5	676
9546	jia, j	5	398
9600	jiang, s	5	920
9663	jin, lr	5	861
9775	jorgensen, i	5	1140
9836	jung, kj	5	799
9863	kabeya, y	5	679
9890	kahn-kirby, ah	5	513
9892	kaidery, na	5	888
9938	kalogeris, t	5	1390
10033	kanninen, k	5	938
10185	kautz, l	5	896
10254	keller, jn	5	818
10301	kerr, f	5	1164
10336	khalaf, s	5	622
10448	kim, c	5	985
10489	kim, kh	5	688
10539	kim, ys	5	943
10551	kimura, y	5	255
10569	kinghorn, kj	5	724
10675	klomp, lwj	5	946
10774	kollara, a	5	475
11034	krysko, dv	5	1913
11036	krzyzanowska, w	5	640
11122	kumari, s	5	488
11181	kusminski, cm	5	557
11255	labunskyy, vm	5	848
11264	laferla, fm	5	335
11276	lahiri, dk	5	1365
11330	lamkanfi, m	5	1573
11341	lan, ap	5	541
11364	landry, ap	5	400
11370	lane, ca	5	547
11446	laster, sm	5	1126
11534	lebold, km	5	224
11625	lee, sy	5	392
11638	lee, yj	5	729
11649	lees, aj	5	693
11847	li, dd	5	905
11851	li, ds	5	387
11883	li, jr	5	784
11900	li, m	5	382
11928	li, rb	5	1051
11941	li, sy	5	625
11967	li, xh	5	567
11969	li, xj	5	721
11990	li, yp	5	273
12028	liang, jy	5	411
12055	liao, j	5	190
12166	lin, x	5	735
12231	lipscomb, dc	5	994
12256	liu, cl	5	1655
12273	liu, g	5	296
12281	liu, hj	5	448
12318	liu, p	5	1129
12334	liu, rz	5	487
12359	liu, xf	5	630
12371	liu, xy	5	260
12384	liu, yp	5	531
12405	liuzzi, jp	5	637
12442	lockshin, ra	5	1323
12476	long, jm	5	879
12484	longa, ez	5	200
12548	louis, dn	5	270
12597	lu, lq	5	646
12599	lu, ly	5	793
12785	lyons, sa	5	421
12799	ma, dl	5	650
12819	ma, mw	5	349
12850	ma, y	5	2083
12852	ma, ym	5	965
12876	macdonald, rl	5	383
13032	maleki, a	5	255
13077	manczak, m	5	533
13152	mao, lh	5	518
13216	maris, jm	5	279
13238	marnett, lj	5	791
13258	marro, s	5	629
13329	martinon, f	5	1372
13468	may, jm	5	686
13479	mayr, l	5	645
13509	mccaddon, a	5	671
13530	mcconoughey, sj	5	586
13548	mcdougall, m	5	467
13567	mcintosh, a	5	967
13759	merry, tl	5	771
13974	mishima, e	5	360
14011	mittal, s	5	775
14015	miyajima, h	5	812
14046	mo, jx	5	325
14185	moquin, dm	5	954
14235	mori, a	5	537
14328	motaghinejad, m	5	700
14443	mungrue, in	5	545
14559	naghavi, m	5	596
14620	nakatogawa, h	5	773
14764	neher, jj	5	3342
14850	nguyen, t	5	638
14985	niwa, m	5	366
14994	nnah, ic	5	613
15240	ojha, s	5	702
15244	okada, m	5	804
15316	olzmann, ja	5	525
15325	onate, m	5	947
15350	oppenheim, rw	5	2715
15385	ortega, r	5	409
15645	pandolfo, m	5	1047
15685	pap, ehw	5	435
15693	papanikolaou, g	5	704
15740	park, h	5	580
15745	park, j	5	811
15750	park, js	5	725
15763	park, sj	5	429
15767	park, sy	5	1257
15828	patel, bn	5	848
15879	paul, bt	5	593
15893	paupe, v	5	647
15923	pecorelli, a	5	473
15928	pedersen, wa	5	658
15931	pedrera, l	5	800
16152	pfeiffer, a	5	697
16344	poli, g	5	437
16435	powell, lw	5	741
16546	puccio, h	5	672
16603	qi, wc	5	746
16644	qin, x	5	500
16664	qiu, ym	5	579
16667	qu, j	5	611
16865	ramsey, cp	5	810
16933	rathore, ki	5	839
16972	rayman, mp	5	393
16993	recalcati, s	5	689
17085	remington, r	5	627
17216	riedl, sj	5	753
17244	rinne, jo	5	923
17275	rival, t	5	933
17313	robinson, md	5	298
17316	robinson, s	5	1460
17318	robinson, sr	5	744
17375	rodriguez-muela, n	5	2261
17462	rosas, hd	5	1081
17502	ross, ca	5	998
17503	ross, d	5	384
17562	rouzer, ca	5	735
17748	sagara, j	5	822
17783	saint-germain, e	5	865
17947	sangkhae, v	5	638
18174	schenck, jf	5	648
18205	schinzel, ac	5	1383
18262	schnurr, k	5	648
18326	schulz, jb	5	726
18363	scindia, y	5	901
18477	seo, j	5	1228
18518	settembre, c	5	621
18696	sheftel, ad	5	751
18714	shen, hm	5	1358
18742	shen, zq	5	448
18758	sherer, tb	5	833
18810	shi, zz	5	563
18816	shibata, s	5	409
18947	shureiqi, i	5	580
19006	silva, b	5	1351
19060	simpson, ia	5	1039
19086	singh, m	5	1168
19091	singh, nk	5	834
19107	singleton, ab	5	818
19302	solovyev, n	5	383
19360	song, x	5	434
19365	song, y	5	508
19383	sopher, bl	5	334
19416	soupene, e	5	516
19494	squitti, r	5	801
19658	stoica, ba	5	1394
19754	su, yw	5	516
19778	sugawara, t	5	292
19814	sumneang, n	5	654
19865	sun, wy	5	754
19946	suzuki, j	5	3027
20004	szklarczyk, d	5	273
20081	takeda, k	5	832
20124	tan, gp	5	664
20135	tan, s	5	722
20170	tang, lj	5	547
20213	tanito, m	5	1102
20263	tatton, na	5	1049
20586	tonnies, e	5	530
20591	toppo, s	5	652
20842	turrens, jf	5	1142
20866	uchida, k	5	522
20892	uhlen, m	5	681
21011	valentine, wm	5	487
21022	vallerga, cl	5	922
21178	vaseva, av	5	1766
21297	veyrat-durebex, c	5	584
21318	vieira, m	5	1361
21349	vince, je	5	1412
21423	volpe, jj	5	1218
21605	wang, dy	5	754
21608	wang, f	5	529
21636	wang, jf	5	1666
21651	wang, ky	5	518
21657	wang, lj	5	586
21699	wang, sm	5	470
21704	wang, sy	5	908
21727	wang, xd	5	893
21760	wang, yy	5	501
21793	ward, rj	5	547
22098	wiley, se	5	456
22111	wilkinson, da	5	567
22315	wu, cy	5	709
22349	wu, ljc	5	624
22378	wu, ts	5	493
22385	wu, ws	5	266
22397	wu, xy	5	621
22455	xia, xj	5	598
22456	xia, y	5	1116
22527	xie, t	5	1011
22538	xie, yl	5	771
22555	xing, yq	5	918
22619	xu, m	5	745
22622	xu, my	5	607
22670	xu, yy	5	791
22806	yang, a	5	1324
22823	yang, f	5	685
22908	yang, yw	5	460
22912	yang, zf	5	670
22975	ye, j	5	776
22996	yee, pp	5	726
23019	yeo, lll	5	794
23071	ying, y	5	1311
23089	yonezawa, m	5	679
23102	yoon, s	5	1355
23304	zager, ra	5	2391
23436	zesiewicz, t	5	395
23446	zhai, y	5	1155
23490	zhang, hb	5	1275
23495	zhang, hl	5	1323
23544	zhang, q	5	1306
23553	zhang, r	5	397
23583	zhang, wh	5	1368
23591	zhang, xf	5	523
23675	zhao, l	5	682
23677	zhao, m	5	934
23704	zhao, xm	5	795
23761	zheng, w	5	745
23817	zhou, j	5	558
23843	zhou, t	5	467
23856	zhou, yf	5	417
23884	zhu, hong	5	519
23888	zhu, jh	5	561
23906	zhu, pj	5	912
23919	zhu, wz	5	1083
23986	zitvogel, l	5	2285
14	aachoui, y	4	593
128	adamczak, se	4	1191
220	agyeman, as	4	499
265	aisen, p	4	345
267	aitken, rj	4	636
273	ajoolabady, a	4	508
327	al-mufti, f	4	210
377	aldrovandi, m	4	370
465	almutairi, mma	4	712
511	amadio, p	4	355
540	aminova, lr	4	420
542	amit, t	4	586
558	an, hd	4	615
602	anderson, er	4	666
642	andreyev, ay	4	438
659	angerer, tb	4	231
661	anglade, p	4	878
677	antharam, v	4	405
688	antunes, f	4	1006
692	anzovino, a	4	551
712	appelqvist, h	4	872
854	ashrafi, g	4	491
891	atkinson, j	4	554
898	atwood, cs	4	742
905	auchere, f	4	572
1000	back, t	4	2221
1031	baell, jb	4	450
1062	bai, qq	4	327
1102	bakshi, r	4	828
1106	bal-price, a	4	3212
1123	baldeiras, i	4	1079
1132	baliga, r	4	541
1164	banati, rb	4	730
1205	banthiya, s	4	319
1241	barbeito, ag	4	428
1259	bareggi, sr	4	522
1376	bauckman, ka	4	378
1396	baumgartner, j	4	876
1425	beard, j	4	1943
1454	beckman, js	4	807
1591	benshachar, d	4	569
1597	bentinger, m	4	640
1694	bertrand, rl	4	332
1737	bhardwaj, m	4	413
1803	bidichandani, si	4	344
1811	bieging, kt	4	640
1822	biessels, gj	4	181
1866	bishop, gm	4	444
1890	bjorklund, g	4	635
1970	bodovitz, s	4	586
1980	bogacz, m	4	462
2011	boll, mc	4	1220
2029	bonda, dj	4	797
2047	boopathi, s	4	513
2078	borst, jw	4	503
2125	boukhzar, l	4	407
2185	bradford, mm	4	286
2212	brand, a	4	945
2231	brault, s	4	504
2257	brennan, am	4	1386
2262	brennan-minnella, am	4	1748
2264	brenner, c	4	592
2277	breuer, w	4	405
2302	brink-van der laan, ev	4	774
2312	britton, lj	4	488
2344	broughton, brs	4	1192
2357	brown, jm	4	299
2397	brune, b	4	734
2447	buettner, gr	4	504
2468	bulters, d	4	564
2707	campolo, m	4	493
2787	carbonell, t	4	533
2830	carocci, a	4	407
2872	casanas-sanchez, v	4	833
2917	castillo, j	4	1724
3033	chan, a	4	624
3059	chandel, ns	4	1282
3207	chen, c	4	1040
3211	chen, cj	4	1066
3214	chen, ct	4	684
3251	chen, jj	4	896
3256	chen, js	4	1160
3271	chen, ll	4	361
3305	chen, sp	4	306
3340	chen, yj	4	516
3346	chen, yr	4	316
3347	chen, yt	4	664
3354	chen, zh	4	328
3401	cheng, x	4	907
3565	choi, iy	4	599
3589	chondronikola, m	4	444
3604	chorley, bn	4	583
3654	chu, yp	4	692
3742	clark, rsb	4	587
3772	cnop, m	4	487
3787	codenotti, s	4	605
3788	codogno, p	4	1214
3797	coffey, r	4	342
3826	colakoglu, m	4	674
3832	colca, jr	4	359
3836	cole-ezea, p	4	467
3852	colle, d	4	258
3871	colombini, m	4	453
3950	coppola, g	4	336
3999	cosi, c	4	914
4016	costello, dj	4	611
4064	creek, dj	4	312
4081	criscitiello, mf	4	624
4104	crouch, pj	4	593
4127	cuervo, am	4	1398
4139	cui, hj	4	564
4144	cui, ll	4	949
4203	czabotar, pe	4	1244
4232	da rocha, tj	4	462
4243	dabkowski, er	4	809
4300	damgaard, rb	4	1412
4356	darshan, d	4	626
4371	das, un	4	521
4423	davies, mj	4	711
4446	dawson, tm	4	991
4450	de almagro, mc	4	651
4465	de bundel, d	4	740
4494	de la vega, mr	4	760
4496	de lau, lml	4	528
4567	deduve, c	4	631
4616	delbigio, mr	4	960
4641	demougeot, c	4	833
4648	denes, a	4	1176
4651	deng, gh	4	546
4670	deng, xx	4	784
4757	devi, l	4	491
4758	devi, ts	4	244
4767	dewan, mc	4	617
4769	dewson, g	4	1280
4859	dickson, dw	4	1306
4898	dillon, cp	4	1841
4905	dinda, b	4	587
4944	dirksen, a	4	288
4945	dirnagl, u	4	1565
5017	domercq, m	4	703
5050	dong, j	4	567
5063	dong, xp	4	561
5102	dorschmann, p	4	244
5103	dorsey, er	4	604
5178	drysdale, j	4	526
5213	duan, ln	4	397
5338	ea, ck	4	750
5439	el hout, m	4	535
5471	eliasson, mjl	4	2203
5493	ellwanger, jh	4	706
5521	emir, ue	4	436
5634	esteras, n	4	483
5729	fan, j	4	303
5770	fang, sl	4	536
5779	fang, yy	4	174
5805	farkas, e	4	408
5901	feng, l	4	1325
5913	feng, wy	4	471
5927	feoktistova, m	4	733
5954	fernandez-fernandez, s	4	382
5959	fernandez-mendivil, c	4	375
5984	ferrer, i	4	1009
6005	ficiara, e	4	804
6021	filadi, r	4	637
6032	filograna, r	4	768
6070	fisher, a	4	1096
6138	floros, kv	4	237
6176	fontaine, sd	4	312
6218	fouda, ay	4	461
6323	frey, pa	4	334
6427	fujita, n	4	711
6456	funauchi, y	4	561
6459	funk, cd	4	687
6595	ganjam, gk	4	252
6604	gao, b	4	706
6664	garcia, jh	4	169
6679	garcia-gimenez, jl	4	784
6698	garg, m	4	1008
6760	gautheron, j	4	609
6762	gauthier, s	4	1527
6894	ghadery, c	4	577
6943	gibb, wrg	4	986
7002	giorgio, v	4	1103
7027	glass, ck	4	1127
7102	golko-perez, s	4	368
7109	golstein, p	4	658
7124	gomezisla, t	4	524
7238	gou, zx	4	298
7284	granger, dn	4	1062
7312	greco, t	4	742
7325	greenamyre, jt	4	466
7328	greene, la	4	300
7477	gudipaty, sa	4	705
7550	guo, hh	4	414
7592	guo, yp	4	491
7598	gupta, a	4	431
7718	hager, k	4	518
7743	hajimohammadreza, i	4	376
7774	halliday, gm	4	961
7796	hamdi, a	4	686
7859	han, y	4	524
7923	hanthorn, jj	4	231
7927	hao, j	4	313
7943	hara, y	4	684
7966	hardingham, ge	4	1585
7978	harischandra, ds	4	1096
8004	harris, pa	4	1355
8007	harris, zl	4	646
8038	harvey, cj	4	808
8066	haskew-layton, re	4	515
8159	he, m	4	358
8162	he, q	4	388
8225	heiden, mgv	4	668
8226	heikkila, re	4	590
8268	hemphill, jc	4	334
8349	herzig, s	4	814
8394	hildebrand, jm	4	1200
8428	hintze, kj	4	1001
8533	hogarth, p	4	419
8539	hohnholt, mc	4	809
8556	hollerhage, m	4	438
8629	hopes, l	4	372
8647	hornung, v	4	1427
8701	hou, yy	4	418
8733	hsieh, ch	4	492
8756	hu, c	4	267
8795	hu, xm	4	738
8799	hu, y	4	994
8832	huang, e	4	954
8850	huang, j	4	730
8857	huang, l	4	523
8891	huang, xl	4	577
8895	huang, yd	4	761
8903	huang, ywa	4	896
8966	hunot, s	4	804
9082	ikeda, k	4	252
9131	inder, t	4	571
9142	ingold, ku	4	440
9169	iqbal, k	4	822
9240	ito, f	4	380
9262	ivan, m	4	912
9347	jain, a	4	476
9380	jang, b	4	624
9456	jefferies, wa	4	832
[truncated: 22,073 more rows]
