# Supplementary material for: The research landscape of ferroptosis in the brain: A bibliometric analysis
Source: Front Pharmacol. 2022 Oct 18;13:1014550. doi: 10.3389/fphar.2022.1014550 (PMC9622939; doi:10.3389/fphar.2022.1014550)
Supplement: Supplementary file 6 [file Table4.XLSX]

## Sheet: Sheet1
id	organization	documents	citations	total link strength
724	univ melbourne	34	4211	100
759	univ pittsburgh	23	4535	104
62	cent south univ	18	409	18
876	zhejiang univ	18	513	33
231	helmholtz zentrum munchen	15	1083	42
566	sichuan univ	15	723	21
521	salk inst biol studies	14	481	15
539	shanghai jiao tong univ	13	400	22
568	soochow univ	12	315	19
588	sun yat sen univ	12	150	6
200	guangzhou univ chinese med	11	136	18
400	nanjing med univ	11	117	21
877	zhengzhou univ	11	550	21
88	chinese acad sci	10	707	36
186	gifu univ	9	110	7
199	guangzhou med univ	9	4128	50
258	huazhong univ sci & technol	9	420	22
310	jilin univ	9	227	7
493	qingdao univ	9	227	2
537	shandong univ	9	150	17
719	univ marburg	9	139	29
61	cent s univ	8	1493	19
90	chinese peoples liberat army gen hosp	8	557	45
94	chongqing med univ	8	97	5
317	johannes gutenberg univ mainz	8	522	32
606	tianjin med univ	8	176	14
687	univ groningen	8	375	30
772	univ south china	8	263	4
841	weill cornell med	8	779	22
56	capital med univ	7	339	20
107	columbia univ	7	8325	40
220	hebei med univ	7	283	8
312	jinan univ	7	105	21
406	nankai univ	7	277	16
472	peking univ	7	137	6
659	univ cambridge	7	674	42
825	ut southwestern med ctr	7	835	43
17	anhui univ chinese med	6	111	3
124	dalian med univ	6	167	3
166	fudan univ	6	80	27
215	harbin med univ	6	351	11
218	harvard med sch	6	848	43
264	hunan univ chinese med	6	128	9
270	im sechenov moscow state med univ	6	363	29
319	johns hopkins univ	6	628	9
387	minist educ	6	134	18
851	wuhan univ	6	152	1
77	china med univ	5	43	7
152	first hosp jilin univ	5	53	4
196	guangxi med univ	5	67	11
221	hebei normal univ	5	152	7
224	hebrew univ jerusalem	5	93	20
240	hop europeen georges pompidou	5	754	47
351	lille univ	5	368	21
355	loma linda univ	5	109	14
398	nagoya univ	5	2224	51
403	nanjing univ	5	118	10
413	natl clin res ctr geriatr disorders	5	117	16
509	rice univ	5	262	25
574	southern med univ	5	82	6
578	southwest univ	5	68	5
586	stanford univ	5	2821	34
657	univ calif san francisco	5	274	27
751	univ paris	5	433	35
820	upmc childrens hosp pittsburgh	5	225	15
870	zhejiang chinese med univ	5	35	2
16	anhui med univ	4	73	6
35	beijing inst technol	4	192	5
50	broad inst	4	950	17
69	chengdu univ tradit chinese med	4	65	9
73	childrens hosp philadelphia	4	95	7
128	deakin univ	4	328	19
158	florey inst neurosci & mental hlth	4	112	19
177	german canc consortium dktk	4	294	22
197	guangxi univ chinese med	4	135	12
219	harvard univ	4	950	17
335	kings coll london	4	433	2
375	med univ south carolina	4	97	8
399	nanchang univ	4	16	1
518	russian acad sci	4	323	21
536	shandong normal univ	4	35	5
551	shanxi med univ	4	40	3
572	south texas vet hlth care syst	4	564	5
612	tohoku univ	4	17	5
661	univ chile	4	37	3
662	univ chinese acad sci	4	33	11
709	univ lille	4	110	20
717	univ macau	4	180	5
730	univ missouri	4	68	11
757	univ penn	4	210	13
764	univ roma tor vergata	4	71	13
777	univ sydney	4	108	35
792	univ texas med branch	4	126	20
815	univ wurzburg	4	2417	40
837	walter & eliza hall inst med res	4	130	17
838	wannan med coll	4	62	9
843	wenzhou med univ	4	16	7
853	xian med univ	4	118	8
862	yale univ	4	2670	38
19	api co ltd	3	40	3
32	baylor coll med	3	223	18
36	beijing univ chinese med	3	9	8
54	burke neurol inst	3	159	11
55	burrell coll osteopath med	3	54	5
86	chinese acad med sci	3	45	27
164	friedrich alexander univ erlangen nurnberg fau	3	448	10
178	german canc res ctr	3	266	17
180	german ctr neurodegenerat dis dzne	3	120	13
189	goethe univ frankfurt	3	2173	30
203	guilin med univ	3	27	7
227	heilongjiang univ chinese med	3	16	0
251	houston methodist hosp	3	80	19
268	im sechenov first moscow state med univ	3	261	16
271	imperial coll london	3	182	15
297	irccs fdn santa lucia	3	71	10
315	jinzhou med univ	3	22	3
325	karolinska inst	3	59	29
356	ludwig maximilians univ munchen	3	2144	30
370	mcgill univ	3	46	8
395	munich cluster syst neurol synergy	3	74	17
404	nanjing univ chinese med	3	62	5
453	nyu	3	2190	39
457	ohio state univ	3	143	16
480	peter maccallum canc ctr	3	223	16
481	philipps univ marburg	3	284	11
484	pirogov russian natl res med univ	3	6	7
486	polish acad sci	3	69	6
508	rhein westfal th aachen	3	258	12
561	shenzhen hosp integrated tradit chinese & western	3	20	6
562	shenzhen univ	3	20	3
591	taipei med univ	3	83	10
597	tech univ munich	3	262	24
600	texas a&m hlth sci ctr	3	80	19
614	tongji univ	3	20	3
623	ucl	3	100	15
636	univ antwerp	3	232	14
640	univ autonoma barcelona	3	60	12
652	univ calif berkeley	3	177	8
654	univ calif los angeles	3	431	16
656	univ calif san diego	3	685	17
658	univ calif santa cruz	3	520	16
663	univ cologne	3	36	8
674	univ eastern finland	3	385	13
683	univ ghent	3	229	18
689	univ helsinki	3	63	26
692	univ hosp cologne	3	36	8
718	univ manitoba	3	71	1
727	univ michigan	3	297	31
737	univ naples federico ii	3	35	7
849	wistar inst anat & biol	3	2257	37
859	xinxiang med univ	3	12	2
10	alfred hlth	2	40	10
27	augusta univ	2	14	1
40	bimecon ent	2	228	4
53	burke med res inst	2	342	5
67	charlie norwood vet affairs med ctr	2	43	8
68	chengdu med coll	2	36	3
74	childrens hosp pittsburgh	2	2118	25
75	china acad chinese med sci	2	89	6
76	china agr univ	2	3	1
81	china natl comprehens stroke ctr	2	35	4
84	china three gorges univ	2	12	4
87	chinese acad med sci & peking union med coll	2	5	4
98	chulalongkorn univ	2	154	10
102	cnr	2	36	6
104	collaborat ctr biotherapy	2	167	4
108	comenius univ	2	15	0
111	cornell univ	2	101	9
119	ctr mind brain & behav cmbb	2	5	5
120	ctr rech cordeliers	2	385	15
125	dana farber canc inst	2	703	12
172	gen hosp western theater command	2	7	5
179	german ctr diabet res dzd	2	223	18
182	german res ctr environm hlth	2	246	6
184	germans trias & pujol res inst igtp	2	56	8
185	gifu pharmaceut univ	2	15	2
192	guangdong med univ	2	57	5
198	guangxi univ tradit chinese med	2	20	3
205	gustave roussy canc campus	2	254	13
229	helmholtz ctr munich	2	2311	36
236	himeji dokkyo univ	2	28	0
244	hosp badalona germans trias & pujol	2	9	11
253	houston methodist res inst	2	22	12
267	icahn sch med mt sinai	2	47	16
279	inserm	2	385	15
296	irccs bambino gesu childrens hosp	2	65	8
303	ist sci san raffaele	2	36	6
306	jiangsu univ	2	44	5
309	jilin prov key lab cerebrovasc dis	2	35	4
316	jiujiang univ	2	46	4
321	justus liebig univ giessen	2	12	10
326	karolinska univ hosp	2	547	15
329	keio univ	2	20	2
341	korea univ	2	25	0
342	kunming univ sci & technol	2	19	2
346	la trobe univ	2	75	13
349	liaoning univ tradit chinese med	2	32	3
350	lille nord france univ	2	312	5
360	magna graecia univ catanzaro	2	86	1
365	massachusetts gen hosp	2	662	19
378	mem sloan kettering canc ctr	2	2751	36
388	minist educ & tianjin city	2	125	10
405	nankai hosp	2	125	10
412	natl chung hsing univ	2	6	10
418	natl inst canc res	2	48	10
423	natl res med univ	2	70	2
426	natl univ singapore	2	140	3
436	nicolaus copernicus univ	2	410	8
437	nicolaus copernicus univ torun	2	158	11
440	niigata univ	2	6	6
448	northeast agr univ	2	16	2
449	northeastern univ	2	165	1
464	oregon state univ	2	32	2
467	osaka univ	2	53	5
470	patton state hosp	2	35	5
476	penn state univ	2	41	7
510	roche innovat ctr basel	2	19	9
516	royal melbourne hosp	2	42	10
517	rush univ	2	124	6
527	scripps res inst	2	29	4
535	shandong key lab brain funct remodeling	2	35	7
546	shanghai univ tradit chinese med	2	44	2
560	shenzhen fundamental res inst	2	18	8
575	southern univ sci & technol	2	38	8
580	st johns univ	2	644	12
589	swiss fed inst technol	2	424	17
594	tech univ dresden	2	2206	27
603	third mil med univ	2	49	0
607	tianjin med univ gen hosp	2	56	6
611	tianjin univ tradit chinese med	2	10	1
613	tokyo med & dent univ	2	12	0
637	univ arizona	2	2474	24
644	univ belgrade	2	17	1
645	univ bergen	2	70	4
650	univ buenos aires	2	12	3
651	univ calgary	2	61	2
653	univ calif irvine	2	298	11
673	univ dusseldorf	2	249	16
675	univ edinburgh	2	83	16
678	univ fed ceara	2	154	10
681	univ genoa	2	38	8
686	univ grenoble alpes	2	198	16
696	univ illinois	2	32	9
698	univ iowa	2	17	9
700	univ kansas	2	25	3
702	univ kiel	2	157	11
704	univ konstanz	2	19	9
707	univ leeds	2	94	14
712	univ littoral cote opale 1	2	89	7
714	univ liverpool	2	39	29
715	univ lubeck	2	47	7
720	univ med ctr	2	130	7
721	univ med ctr gottingen umg	2	20	3
748	univ ottawa	2	160	2
750	univ padua	2	189	5
752	univ paris 05	2	385	15
763	univ rochester	2	55	10
766	univ s florida	2	28	2
769	univ sao paulo	2	83	6
774	univ southern denmark	2	15	8
775	univ strasbourg	2	95	10
781	univ technol sydney	2	146	6
786	univ texas el paso	2	43	0
790	univ texas hlth sci ctr san antonio	2	2343	25
794	univ texas southwestern med ctr dallas	2	1	1
798	univ tours	2	81	13
809	univ vita salute san raffaele	2	36	6
810	univ washington	2	103	27
813	univ westminster	2	17	4
814	univ wisconsin	2	24	6
827	vanderbilt univ	2	126	13
835	virginia commonwealth univ	2	276	11
839	washington univ	2	14	4
850	wright state univ	2	63	3
857	xinjiang med univ	2	15	2
861	xuzhou med univ	2	13	3
863	yamagata univ	2	60	4
1	2 hosp shijiazhuang	1	3	6
2	908 hosp peoples liberat army	1	9	1
3	abo akad univ	1	39	3
4	acad forens sci	1	7	2
5	acupuncture & chronobiol key lab sichuan prov	1	0	3
6	adc management serv & lackland afdtl	1	16	5
7	adv innovat ctr human brain protect	1	67	3
8	aimst univ	1	1	4
9	alexander shulgin res inst	1	10	5
11	alfred hosp	1	34	5
12	alginor asa	1	4	5
13	allianz pharmasci ltd	1	46	3
14	amita hlth st joseph hosp chicago	1	5	3
15	amity univ campus	1	130	1
18	ansto	1	26	6
20	arizona state univ	1	5	0
21	army med univ	1	9	1
22	ars	1	149	3
23	artois univ	1	6	7
24	asia univ	1	2	2
25	asian glioma genome atlas network agga	1	73	3
26	assam univ	1	93	3
28	australian e hlth res ctr	1	25	3
29	austrian acad sci imba	1	32	22
30	azrieli fac med	1	8	2
31	bambino gesu pediat hosp	1	1	1
33	beijing inst basic med sci	1	44	1
34	beijing inst microbiol & epidemiol	1	11	2
37	berlin inst hlth	1	9	6
38	bg trauma ctr ludwigshafen	1	9	6
39	bimecon	1	231	5
41	bimecon ent berlin	1	66	2
42	binzhou med univ	1	22	2
43	binzhou med univ hosp	1	5	0
44	bioelectron technol corp inc	1	68	0
45	biol res ctr	1	10	5
46	biomed res inst incliva	1	14	2
47	boston univ	1	56	6
48	brain & mind res inst	1	4	1
49	bristol myers squibb co	1	2	0
51	bryn rd seaside 87	1	79	5
52	buddhist tzu chi med fdn	1	17	1
57	captical med univ	1	164	2
58	catholic univ korea	1	11	2
59	cell biol platform	1	153	6
60	cent hosp haining	1	2	3
63	chan zuckerberg biohub	1	29	6
64	chang gung univ	1	2	7
65	changhua christian hosp	1	2	7
66	charite univ med berlin	1	9	6
70	chiang mai univ	1	3	0
71	childrens hosp bambino gesu	1	1	1
72	childrens hosp oakland res inst	1	41	9
78	china med univ hosp	1	4	3
79	china med univ queens univ belfast joint coll	1	138	1
80	china natl clin res ctr neurol dis	1	73	3
82	china pharmaceut univ	1	71	1
83	china rehabil res ctr	1	14	3
85	chinese acad fishery sci	1	4	2
89	chinese glioma genome atlas network cgga	1	73	3
91	chinese pla med acad	1	56	6
92	chiping dist peoples hosp	1	42	2
93	chongqing emergency med ctr	1	5	1
95	chru tours	1	13	2
96	chu lille	1	13	4
97	chu poitiers	1	15	5
99	chung chou univ sci & technol	1	2	7
100	cmbb	1	62	5
101	cnpq	1	49	1
103	cnrs	1	7	7
105	collaborat innovat ctr biotherapy	1	265	4
106	collaborat med dev llc	1	2118	24
109	comsats univ	1	11	3
110	cooperat res ctr mental hlth	1	34	5
112	croatian inst publ hlth	1	6	1
113	csir cent food technol res inst	1	1	4
114	csiro hlth & biosecur	1	99	3
115	ctr biomed res rare dis ciberer	1	14	2
116	ctr expert malad parkinson	1	0	1
117	ctr free rad & antioxidant heath	1	22	7
118	ctr mind brain & behav	1	2	3
121	ctr sci monaco csm	1	12	1
122	cure parkinsons trust	1	14	2
123	d rogachev natl res ctr pediat hematol oncol & im	1	3	3
126	dartmouth coll	1	14	1
127	data tecn int llc	1	29	6
129	dept mol & cell biol	1	21	2
130	deutsch diabet zentrum	1	30	6
131	deutsch forschungszentrum gesundheit & umwel gmbh	1	2118	24
132	deutsch krebsforschungszentrum dkfz	1	153	3
133	deutsch zentrum neurodegenerat erkrankungen ev dz	1	30	6
134	dezhou second peoples hosp	1	4	5
135	dicle univ	1	29	2
136	discovery & translat sci metabolon inc	1	25	4
137	doshisha univ	1	3	0
138	ecole polytech fed lausanne epfl	1	5	4
139	edith cowan univ	1	34	5
140	educ bur heilongjiang prov	1	4	3
141	emory univ	1	7	2
142	esrf european synchrotron	1	5	4
143	ethz zurich	1	151	3
144	excellence cluster syst neurol synergy	1	193	12
145	fdn clin & appl canc res ficmac translat oncol	1	37	5
146	fdn policlin univ a gemelli	1	118	1
147	fed univ hlth sci porto alegre	1	7	2
148	fhu suport survival optimizat organ transplantat	1	15	5
149	finnish inst hlth & welf	1	32	22
150	first affiliated hosp	1	20	3
151	first affiliated hosp xian jiao tong univ	1	6	0
153	first hosp qiqihar	1	5	2
154	first peoples hosp wenling	1	1	1
155	first peoples hosp yancheng	1	20	3
156	flagship pioneering	1	2118	24
157	flemish inst technol res vito	1	8	1
159	forschungszentrum julich	1	18	5
160	fourth mil med univ	1	7	2
161	francis crick inst	1	56	10
162	fraunhofer res & dev ctr marine & cellular biotec	1	4	5
163	friedrich alexander univ erlangen nuremberg	1	6	1
165	fu jen cathol univ	1	2	7
167	fukuoka dent coll	1	7	3
168	fundacio inst invest ciencies salut germans tria	1	4	4
169	galilee med ctr	1	8	2
170	gannan med univ	1	15	3
171	gansu peoples hosp	1	7	0
173	genentech inc	1	17	0
174	george emil palade univ med pharm sci & technol t	1	11	3
175	georgia regents univ	1	0	0
176	german acad transplantat med	1	88	3
181	german ctr neurodegenerat dis dzne ev	1	10	7
183	germans trias & pujol res inst	1	4	4
187	glaxosmithkline	1	257	4
188	goethe univ	1	211	11
190	goethe univ hosp	1	3	3
191	griffith univ	1	32	22
193	guangdong prov peoples hosp	1	18	4
194	guangdong univ technol	1	9	2
195	guangxi int zhuang med hosp	1	25	1
201	guangzhou univ tradit chinese med	1	10	2
202	gui zhou med univ	1	80	2
204	gustave roussy	1	315	6
206	hadassah univ	1	9	2
207	hainan canc hosp	1	13	2
208	hainan hlth vocat coll	1	13	2
209	hainan med univ	1	13	2
210	hainan normal univ	1	4	4
211	hainan third peoples hosp	1	20	2
212	hangzhou emergency med ctr	1	3	4
213	hangzhou med coll	1	8	1
214	hanjiang lab	1	8	2
216	harbin med univ daqing	1	80	2
217	harvard inst med	1	102	0
222	hebei north univ	1	4	5
223	hebei univ chinese med	1	16	3
225	heidelberg univ hosp	1	9	6
226	heilongjiang prov key lab trace elements & human	1	4	3
228	heinrich heine univ dusseldorf	1	2	4
230	helmholtz ctr munich gmbh	1	193	12
232	helmholtz zentrum munich	1	4	4
233	helmholz zentrum munchen german res ctr environm	1	5	2
234	henan inst sci & technol	1	0	1
235	henan prov peoples hosp	1	20	1
237	hiroshima univ	1	2	1
238	hlth res inst la fe	1	36	1
239	hop beaujon	1	64	3
241	hop la pitie salpetriere	1	68	11
242	hop louis mourier	1	64	3
243	hosp aschaffenburg alzenau	1	9	6
245	hosp chengdu univ tradit chinese med	1	4	2
246	hosp clin univ	1	5	7
247	hosp dr josep trueta	1	5	7
248	hosp la princesa	1	5	7
249	hosp univ la princesa	1	30	1
250	hosp univ quiron dexeus	1	37	5
252	houston methodist neurol inst	1	16	8
254	howard hughes med inst	1	633	12
255	huaian first peoples hosp	1	5	3
256	hualien tzu chi hosp	1	2	2
257	huazhong agr univ	1	6	2
259	hugo w moser res inst kennedy krieger	1	300	2
260	humboldt univ	1	9	6
261	hunan clin res ctr ophthalm dis	1	16	1
262	hunan key lab tumor models & individualized med	1	2	1
263	hunan normal univ	1	14	3
265	hurley med ctr	1	28	5
266	huzhou univ	1	18	4
269	im sechenov moscow med state univ	1	26	3
272	indian inst sci educ & res kolkata	1	251	7
273	indiana univ purdue univ	1	47	1
274	indiana univ sch med	1	47	1
275	inner mongolia med univ	1	12	1
276	inner mongolia univ sci & technol	1	1	2
277	innovat & high technol msu ltd	1	3	3
278	inrs ctr armand frappier sante biotechnol	1	7	1
280	inserm umr 1082 irtomit	1	15	5
281	inst adv simulat ias 5	1	18	5
282	inst cytol st petersburg	1	56	4
283	inst gustave roussy	1	32	22
284	inst invest ciencies salut germans trias & pujol	1	37	5
285	inst memory impairments & neurol disorders uci mi	1	291	6
286	inst metab & cell death	1	4	4
287	inst metrol hebei prov	1	1	1
288	inst nacl ciencias med & nutr salvador zubiran	1	27	6
289	inst neurosci & med inm 9	1	18	5
290	inst univ france iuf	1	5	4
291	int sci & technol cooperat base spinal cord injur	1	75	5
292	interdisciplinary ctr idc	1	6	7
293	ionoptika ltd	1	26	3
294	iran univ med sci	1	5	3
295	irccs	1	11	1
298	irccs humanitas clin & res ctr	1	7	4
299	irccs ist ctr san giovanni dio fatebenefratelli	1	0	3
300	irccs ist g gaslini	1	7	4
301	irccs osped policlin san martino	1	7	4
302	iron dysmetabolism galliera hosp genoa	1	31	4
304	ist super sanita	1	118	1
305	jiangmen maternal & child hlth hosp	1	7	2
307	jikei univ	1	9	2
308	jilin med univ	1	8	3
311	jilong union sch hengnan cty	1	4	1
313	jingjiang peoples hosp	1	8	0
314	jining med univ	1	3	0
318	johns hopkins sch med	1	60	0
320	julius maximilian univ wurzburg	1	26	2
322	kahramanmaras sutcu imam univ	1	29	2
323	kanazawa med univ	1	1	4
324	kaohsiung med univ	1	2	7
327	katholieke univ ku leuven	1	11	1
328	katholieke univ leuven	1	11	1
330	kennedy krieger inst	1	0	1
331	key lab diag & treatment severe trauma & burn zhe	1	3	4
332	key lab kidney dis prevent & control technol	1	7	1
333	khondrion	1	10	7
334	king abdulaziz univ	1	32	22
336	kitasato univ	1	245	0
337	kite pharma inc	1	10	2
338	klin dr erler	1	66	2
339	klinikum univ munchen	1	187	1
340	korea res inst biosci & biotechnol kribb	1	24	1
343	kurume univ	1	7	3
344	kyoto univ	1	2	1
345	kyushu univ	1	7	3
347	larkin univ	1	29	7
348	lfn lab	1	27	6
352	lille univ hosp	1	288	2
353	lipidall technol co ltd	1	9	4
354	lithuanian univ hlth sci	1	394	2
357	ludwig maximilians univ munich lmu	1	19	2
358	ludwig maximillian univ	1	39	6
359	madurai med coll	1	1	4
361	mardin artuklu univ	1	29	2
362	marshall univ	1	24	2
363	mashhad univ med sci	1	2	2
364	masonic canc ctr	1	28	5
366	massey canc ctr	1	25	4
367	max planck inst expt med	1	39	6
368	max zeller soehne ag	1	2	3
369	mayo clin	1	4	3
371	mcmbb	1	121	1
372	med coll georgia	1	29	7
373	med univ innsbruck	1	25	2
374	med univ plovdiv	1	75	5
376	med univ vienna	1	88	3
377	melbourne dementia res ctr	1	12	3
379	mercer univ	1	29	7
380	merck kgaa	1	37	5
381	metabol platform	1	153	6
382	michael e debakey va med ctr	1	58	7
383	michigan state univ	1	2	2
384	mictlan network mechanisms liver injury cell deat	1	27	6
385	mie univ	1	5	1
386	minist agr & rural affairs	1	4	2
389	minist hlth 23618504	1	4	3
390	mit	1	141	3
391	monash univ	1	33	7
392	mopict plate forme modelisat preclin innovat chir	1	15	5
393	morehouse sch med	1	17	1
394	moscow mv lomonosov state univ	1	3	3
396	murdoch childrens res inst	1	33	7
397	nagaragawa res ctr	1	1	1
401	nanjing normal univ	1	35	2
402	nanjing tech univ nanjingtech	1	6	1
407	nantong univ	1	14	1
408	nanyang technol univ	1	8	1
409	nationwide childrens hosp	1	4	3
410	natl & local joint engn lab energy plant biooil p	1	37	1
411	natl canc inst	1	2118	24
414	natl council sci & technol conicet	1	9	2
415	natl ctr tumor dis nct	1	8	1
416	natl hlth res inst	1	46	3
417	natl inst biomed imaging & bioengn	1	251	7
419	natl inst pharmaceut educ & res niper	1	93	3
420	natl inst pharmaceut educ & res raebareli	1	8	0
421	natl omuta hosp	1	7	3
422	natl res inst child hlth & dev	1	7	2
424	natl tsing hua univ	1	4	3
425	natl univ hlth syst	1	10	2
427	naval med univ	1	21	2
428	nci	1	25	4
429	nct	1	153	3
430	new york inst technol	1	21	2
431	new york med coll	1	110	8
432	newcastle univ	1	7	7
433	nhlbi	1	9	1
434	nia	1	29	6
435	nibs	1	34	1
438	niddk	1	58	3
439	nihr great ormond st hosp	1	56	10
441	ninds	1	251	7
442	ningbo univ	1	251	7
443	ningxia med univ	1	27	2
444	niosh cdc	1	22	7
445	nn semenov inst chem phys	1	10	3
446	north dakota state univ	1	4	3
447	north sichuan med coll	1	6	2
450	northumbria univ	1	7	7
451	northwestern polytech univ	1	6	1
452	novartis inst biomed res	1	633	12
454	oasi irccs	1	5	3
455	obstet gynecol & womens hlth	1	28	5
456	octubre hlth res inst imas12	1	27	6
458	olivia newton john canc res inst	1	49	7
459	omega coll pharm	1	1	4
460	ondokuz mayis univ	1	7	0
461	ono acad coll	1	6	7
462	ono pharma usa	1	2118	24
463	open univ	1	3	2
465	orel state univ	1	56	10
466	osaka med ctr canc & cardiovasc dis	1	52	1
468	panorama res inst	1	3	2
469	paracelsus med univ	1	6	1
471	peking union med coll & chinese acad med sci	1	1	2
473	peking univ third hosp	1	0	0
474	penn med	1	61	3
475	penn state coll med	1	90	0
477	peoples hosp baise	1	28	2
478	peoples hosp bozhou	1	20	3
479	peoples hosp chiping city	1	7	5
482	pingyang ctr food & drug control	1	1	2
483	pirogov natl res med univ	1	6	3
485	pla rocket force characterist med ctr	1	4	1
487	prince wales hosp	1	18	4
488	princess margaret canc ctr	1	0	2
489	puma biotechnol inc	1	49	7
490	purdue univ	1	14	2
491	qimr berghofer med res inst	1	35	1
492	qingdao eighth peoples hosp	1	15	0
494	qiqihar med univ	1	5	2
495	quanterix	1	68	11
496	quanzhou med coll	1	15	1
497	queen elizabeth med ctr	1	7	3
498	queens univ	1	79	1
499	quest diagnost	1	16	5
500	radboud univ nijmegen	1	10	7
501	ralph h johnson va med ctr	1	29	7
502	ralph h johnson vet affairs med ctr	1	33	1
503	recipe chem instruments gmbh	1	5	2
504	regenerat sci inst	1	3	2
505	res inst houston	1	16	8
506	retrotope inc	1	56	10
507	rhein friedrich wilhelms univ bonn	1	9	0
511	rockefeller univ	1	257	4
512	royal childrens hosp	1	211	11
513	royal coll surg	1	49	7
514	royal coll surgeons ireland	1	12	0
515	royal inst technol	1	23	3
519	rutgers state univ	1	37	0
520	salk inst biol sci	1	5	3
522	san diego nat hist museum	1	7	1
523	san giovanni calibita fatebenefratelli hosp	1	0	3
524	sanford burnham med res inst	1	71	1
525	sapienza univ	1	41	4
526	sapienza univ rome	1	11	1
528	sechenov first moscow state med univ	1	58	3
529	second mil med univ	1	27	2
530	second peoples hosp chenzhou	1	3	1
531	second peoples hosp jiaozuo	1	4	5
532	shandong agr univ	1	5	1
533	shandong first med univ	1	7	5
534	shandong first med univ & shandong acad med sci	1	22	2
538	shanghai inst head trauma	1	107	1
540	shanghai jiao tong univ affiliated peoples hosp 6	1	23	0
541	shanghai jiaotong univ affiliated peoples hosp 6	1	54	1
542	shanghai key lab orbital dis & ocular oncol	1	27	1
543	shanghai tenth peoples hosp	1	9	2
544	shanghai univ	1	32	22
545	shanghai univ med & hlth sci	1	33	1
547	shanghaitech univ	1	3	6
548	shanxi agr univ	1	0	1
549	shanxi bethune hosp	1	11	2
550	shanxi childrens hosp	1	12	3
552	shanxi prov peoples hosp	1	14	1
553	shanxi univ	1	8	0
554	shanxi univ chinese med	1	4	5
555	shaoyang univ	1	11	2
556	sheba med ctr	1	6	7
557	shemyakin ovchinnikov inst bioorgan chem	1	0	1
558	shenzhen baoan tradit chinese med hosp grp	1	8	3
559	shenzhen bay lab	1	15	2
563	show chwan mem hosp	1	2	7
564	sichuan agr univ	1	14	2
565	sichuan primed biol technol co ltd	1	14	2
567	simcere diagnost co ltd	1	14	2
569	soonchunhyang univ	1	39	0
570	sorbonne univ	1	68	11
571	south china univ technol	1	7	1
573	southeast univ	1	25	0
576	southwest med univ	1	11	3
577	southwest med univ luzhou	1	11	3
579	st antoine hosp	1	13	4
581	st louis univ	1	41	5
582	st petersburg state univ	1	6	1
583	st vincent paul hosp	1	8	2
584	st vincents hosp	1	33	7
585	stanford hlth care	1	41	9
587	stem cell inst	1	28	5
590	sysu	1	39	3
592	takeda pharmaceut co ltd	1	5	2
593	tarbiat modares univ	1	5	3
595	tech univ miinchen	1	4	4
596	tech univ munchen weihenstephan	1	30	6
598	tel aviv univ	1	6	7
599	temple univ	1	110	8
601	texas childrens hosp	1	149	3
602	texas southern univ	1	9	2
604	tianjin huanhu hosp	1	16	1
605	tianjin key lab spine & spinal cord injury	1	22	2
608	tianjin third cent hosp	1	38	1
609	tianjin univ	1	2	2
610	tianjin univ commerce	1	27	2
615	tours federat ctr sla tours limoges	1	68	11
616	translat genom res inst	1	633	12
617	trinity coll dublin	1	68	11
618	tsinghua univ	1	9	2
619	tufts univ	1	4	0
620	turku biosci ctr	1	39	3
621	tyrolean canc res inst	1	25	2
622	tzu chi univ	1	17	1
624	ucl inst neurol	1	56	10
625	ucl queen sq inst neurol	1	47	0
626	ucl sch pharm	1	14	2
627	ucsf benioff childrens hosp oakland	1	41	9
628	ulm univ	1	135	3
629	ulm univ hosp	1	68	11
630	ulster univ	1	68	11
631	univ & polytech hosp la fe	1	36	1
632	univ aberdeen	1	56	10
633	univ alabama birmingham	1	110	8
634	univ alberta	1	110	8
635	univ antioquia	1	48	1
638	univ auckland	1	5	1
639	univ autonoma baja california	1	5	3
641	univ autonoma madrid	1	30	1
642	univ aveiro	1	117	6
643	univ basel	1	5	5
646	univ bern	1	11	1
647	univ bonn	1	39	6
648	univ brescia	1	0	3
649	univ british columbia	1	32	22
655	univ calif riverside	1	5	3
660	univ campus bio med	1	24	4
664	univ complutense	1	193	12
665	univ complutense madrid	1	27	6
666	univ concepcion	1	4	0
667	univ connecticut	1	2118	24
668	univ connecticut hlth	1	21	2
669	univ copenhagen	1	41	9
670	univ cote azur	1	15	5
671	univ debrecen	1	10	5
672	univ duisburg essen	1	28	5
676	univ elect sci & technol	1	5	1
677	univ erlangen nurnberg	1	77	1
679	univ fed santa catarina	1	7	2
680	univ gdansk	1	9	0
682	univ georgia	1	29	7
684	univ glasgow	1	518	0
685	univ gothenburg	1	47	2
688	univ havana	1	0	1
690	univ hlth network	1	0	2
691	univ hong kong	1	75	5
693	univ hosp essen	1	28	5
694	univ hosp rwth aachen	1	27	6
695	univ iceland	1	3	2
697	univ innsbruck	1	25	2
699	univ johannesburg	1	2	1
701	univ kentucky	1	56	6
703	univ klinikum bonn	1	4	4
705	univ lausanne	1	187	1
706	univ laval	1	7	1
708	univ leipzig	1	2	2
710	univ lisbon	1	27	0
711	univ littoral cote dopale	1	24	3
713	univ littoral opal coast	1	288	2
716	univ lyon	1	5	4
722	univ med ctr groningen	1	1	1
723	univ med greifswald	1	2	4
725	univ messina	1	37	5
726	univ miami	1	93	3
728	univ milano bicocca	1	64	3
729	univ minnesota	1	28	5
731	univ missouri res reactor	1	99	3
732	univ mons	1	51	1
733	univ montpellier	1	26	2
734	univ munich	1	193	12
735	univ nacl mar del plata	1	2118	24
736	univ nairobi	1	11	3
738	univ nebraska	1	291	6
739	univ nebraska med ctr	1	17	2
740	univ new mexico	1	52	0
741	univ new south wales	1	18	4
742	univ new south wales sydney	1	8	3
743	univ newcastle	1	394	2
744	univ north carolina chapel hill	1	19	2
745	univ north dakota	1	24	1
746	univ nova lisboa	1	0	1
747	univ otago	1	193	12
749	univ oxford	1	30	2
753	univ paris 06	1	232	9
754	univ paris diderot paris 7	1	13	2
755	univ paris saclay	1	10	2
756	univ paul sabatier	1	8	0
758	univ perugia	1	5	1
760	univ poitiers	1	15	5
761	univ politecn catalunya upc	1	5	7
762	univ puerto rico	1	15	4
765	univ rome roma tre	1	41	4
767	univ santiago cali	1	0	1
768	univ santiago compostela	1	5	7
770	univ sci & technol ust	1	24	1
771	univ siegen	1	5	3
773	univ southern calif	1	11	2
776	univ sussex	1	7	7
778	univ szeged	1	10	5
779	univ tabriz	1	1	0
780	univ tampere	1	23	3
782	univ tecn atlantico uta	1	0	1
783	univ tehran med sci	1	5	3
784	univ texas	1	5	3
785	univ texas austin	1	71	1
787	univ texas hlth san antonio	1	17	2
788	univ texas hlth sci ctr	1	322	1
789	univ texas hlth sci ctr houston	1	6	4
791	univ texas md anderson canc ctr	1	9	2
793	univ texas san antonio utsa	1	25	0
795	univ tokyo	1	130	0
796	univ toronto	1	0	2
797	univ toulouse	1	3	0
799	univ tsukuba	1	62	1
800	univ tubingen	1	12	2
801	univ turin	1	6	1
802	univ ulm	1	56	4
803	univ valencia	1	4	4
804	univ valencia uv	1	14	2
805	univ vermont	1	291	6
806	univ victoria	1	41	9
807	univ vienna	1	4	5
808	univ visayas	1	32	22
811	univ west london	1	3	6
812	univ western australia	1	8	3
816	univ wyoming	1	32	22
817	univ zagreb	1	6	1
818	univ zurich	1	633	12
819	upmc	1	339	3
821	uppsala univ	1	13	4
822	usmanu danfodiyo univ sokoto	1	3	1
823	ut hlth sci ctr	1	58	7
824	ut hlth sci ctr san antonio	1	0	1
826	uvvg	1	10	5
828	vcu philips inst	1	25	4
829	vels publisher	1	2	2
830	vet affairs pittsburgh healthcare syst	1	71	5
831	vet affairs tennessee valley healthcare syst	1	16	5
832	vib ctr inflammat res	1	211	11
833	vib ugent ctr inflammat res	1	5	5
834	vib ugent ctr inflammat res irc	1	13	2
836	vrije univ amsterdam	1	1	2
840	wayne state univ	1	34	0
842	weill cornell med coll	1	58	7
844	wenzhou univ	1	18	4
845	west virginia univ	1	6	0
846	western sydney univ	1	2	1
847	whitehead inst biomed res	1	141	3
848	winston churchill high sch	1	5	2
852	xiamen univ	1	251	7
854	xian univ sci & technol	1	7	2
855	xiangnan univ	1	4	1
856	xiangya hosp	1	17	2
858	xinxiang cent hosp	1	9	2
860	xuzhou med sch	1	8	1
864	yanan univ	1	15	1
865	yantai univ	1	4	4
866	yarnagata univ	1	1	4
867	yijishan hosp	1	8	3
868	yonsei univ	1	0	0
869	yozgat bozok univ	1	9	2
871	zhejiang gongshang univ	1	2	3
872	zhejiang hosp	1	3	4
873	zhejiang prov clin res ctr emergency & crit care	1	3	4
874	zhejiang prov key lab orthopaed	1	6	1
875	zhejiang prov peoples hosp	1	2	3
878	zhoukou cent hosp	1	6	0
879	zhuzhou cent hosp	1	5	0
