# Supplementary material for: The research landscape of ferroptosis in the brain: A bibliometric analysis
Source: Front Pharmacol. 2022 Oct 18;13:1014550. doi: 10.3389/fphar.2022.1014550 (PMC9622939; doi:10.3389/fphar.2022.1014550)
Supplement: Supplementary file 7 [file Table5.XLSX]

## Sheet: Sheet1
id	author	documents	citations	total link strength
496	conrad, marcus	16	1276	112
95	ayton, scott	14	708	76
245	bush, ashley i.	13	871	85
1937	maher, pamela	13	427	56
1968	mao, xiao-yuan	10	226	47
3675	zhou, hong-hao	10	226	47
143	bayir, hulya	9	462	96
533	culmsee, carsten	9	410	75
2974	wang, jian	9	772	85
1088	hirata, yoko	8	100	43
1320	kagan, valerian e.	8	462	89
1332	kang, rui	8	835	30
2353	ratan, rajiv r.	8	850	61
2747	tang, daolin	8	835	30
246	bush, ashley, i	7	184	37
535	currais, antonio	7	122	32
602	devos, david	7	669	64
413	chen, xin	6	575	22
1351	karuppagounder, saravanan s.	6	792	61
1522	lei, peng	6	293	26
1549	li, bo	6	282	59
2174	oh-hashi, kentaro	6	64	38
353	chen, dongfeng	5	84	52
598	devedjian, jean-christophe	5	453	54
1455	kroemer, guido	5	754	27
1649	li, xinrong	5	84	52
1704	liang, zhibin	5	69	27
1805	liu, wei	5	297	49
1823	liu, xuelei	5	84	52
2858	tuo, qing-zhang	5	281	20
2952	wang, fudi	5	383	65
3590	zhang, ying	5	120	51
3724	zhu, meiling	5	84	52
75	anthonymuthu, tamil s.	4	216	35
127	bao, zhongyuan	4	24	41
153	belaidi, abdel ali	4	162	19
325	chang, yan-zhong	4	151	38
387	chen, liuji	4	564	15
407	chen, wei	4	34	29
637	dolga, amalia m.	4	226	37
825	gao, guofen	4	151	38
938	gu, qiong	4	50	16
982	guo, zhen-ni	4	87	21
1008	han, xiaoning	4	532	36
1253	ji, jing	4	24	41
1302	jin, wei-lin	4	144	14
1463	kumar, amit	4	244	38
1830	liu, yang	4	107	32
1891	luo, chengliang	4	54	38
1987	masaldan, shashank	4	372	24
2058	min, junxia	4	294	43
2080	moreau, caroline	4	570	42
2273	piemonte, fiorella	4	77	42
2349	ran, qitao	4	564	15
2433	rui, tongyu	4	54	38
2637	soriano-castell, david	4	44	23
2662	stockwell, brent r.	4	5565	26
2685	sun, chao	4	168	48
2739	tan, qingyun	4	50	16
2925	wan, jieru	4	428	32
2965	wang, hong	4	145	43
3012	wang, qi	4	43	48
3317	yan, xiu-li	4	87	21
3353	yang, qin	4	161	32
3445	yu, peng	4	151	38
3525	zhang, jie	4	81	34
3578	zhang, yan	4	206	44
5	abdul, yasir	3	29	18
14	adlard, paul a.	3	322	20
50	amoscato, andrew a.	3	99	28
78	aquilano, katia	3	71	32
207	bordet, regis	3	325	30
346	chen, chengzhi	3	74	30
350	chen, de-zhan	3	13	17
393	chen, peng	3	44	24
425	chen, yingxin	3	658	42
473	chu, jun	3	89	17
576	degregorio-rocasolano, nuria	3	60	27
594	derry, paul j.	3	80	32
625	dixon, scott j.	3	4930	13
673	duan, lining	3	36	36
676	duce, james a.	3	154	30
694	ergul, adviye	3	29	18
732	fang, xuexian	3	287	40
734	fang, yuying	3	45	12
775	fidan, emin	3	103	23
781	fischer, wolfgang	3	58	17
805	fulda, simone	3	266	34
807	furuta, kyoji	3	37	23
861	gasull, teresa	3	60	27
945	guan, qi-wen	3	29	18
1021	hao, xiaoqian	3	61	29
1066	hegde, muralidhar l.	3	80	32
1190	huang, zifeng	3	20	30
1256	ji, yichun	3	20	30
1260	jia, ji-ning	3	81	18
1275	jiang, li	3	50	18
1286	jiang, xuejun	3	74	30
1290	jiang, yueming	3	37	15
1312	jonneaux, aurelie	3	325	30
1365	kent, thomas a.	3	80	32
1458	kuang, weihong	3	72	33
1473	la rosa, piergiorgio	3	76	33
1492	lan, xi	3	531	29
1530	lenahan, cameron	3	54	24
1535	lettieri-barbato, daniele	3	71	32
1552	li, chong	3	24	39
1573	li, hang	3	72	33
1600	li, min	3	33	33
1608	li, qian	3	531	29
1611	li, qin	3	81	18
1614	li, qinglin	3	67	22
1639	li, xiang	3	137	25
1647	li, xingang	3	80	47
1711	liddell, jeffrey r.	3	249	7
1745	liu, chang	3	147	37
1828	liu, yan	3	40	30
1927	ma, yuan	3	80	47
1982	marti-sistac, octavi	3	60	27
2037	methner, axel	3	220	20
2066	mittler, ron	3	58	23
2070	mo, yousheng	3	36	36
2110	na, ren	3	564	13
2128	nechushtai, rachel	3	58	23
2141	ni, shilei	3	80	47
2264	petrillo, sara	3	53	23
2299	proneth, bettina	3	190	4
2323	qin, xia	3	74	30
2369	ren, jia-xin	3	71	15
2499	schreiber, stuart l.	3	317	31
2502	schubert, david	3	60	16
2524	shao, anwen	3	50	23
2551	sheng, xie-huang	3	13	17
2584	si, wenwen	3	20	30
2599	skouta, rachid	3	4326	20
2610	sohn, yang-sung	3	58	23
2624	song, shunchen	3	47	28
2639	southon, adam	3	58	29
2675	su, shiyu	3	36	36
2683	sun, bin	3	54	15
2733	takashima, madoka	3	37	11
2762	tang, qianghu	3	74	30
2777	tao, luyang	3	50	33
2812	tian, ye	3	74	33
2828	tour, james m.	3	80	32
2860	turchi, riccardo	3	71	32
2864	tyurina, yulia y.	3	284	45
2915	von karstedt, silvia	3	36	28
2935	wang, bin	3	53	26
3049	wang, xu	3	113	31
3053	wang, xuncui	3	67	22
3108	wen, lingrong	3	37	15
3186	xi, kaiyan	3	80	47
3262	xu, jun	3	36	14
3315	yan, nao	3	119	5
3321	yang, bao	3	37	15
3350	yang, nan	3	67	28
3374	yang, yi	3	71	15
3397	yao, xue	3	147	37
3399	yao, yong-ming	3	37	15
3410	ye, shanyu	3	20	30
3422	yin, xi-xi	3	29	18
3515	zhang, hao	3	79	17
3539	zhang, lin	3	121	15
3599	zhang, yulin	3	80	47
3613	zhao, caiping	3	74	33
3624	zhao, jing	3	56	22
3625	zhao, jun	3	13	22
3676	zhou, huihao	3	36	14
3682	zhou, ligui	3	36	36
3720	zhu, ling-qiang	3	102	30
3747	zille, marietta	3	304	25
3752	zou, wei	3	25	26
3753	zou, yilong	3	317	31
3755	zou, zhen	3	74	30
7	abramov, andrey y.	2	103	20
28	aki, toshihiko	2	12	8
55	an, peng	2	251	20
68	angeli, jose pedro friedmann	2	288	36
69	angelova, plamena r.	2	103	20
76	apaijai, nattayaporn	2	3	18
87	ashraf, azhaar	2	75	4
89	ates, gamze	2	162	7
123	bao, wen-dai	2	96	25
142	bayir, h.	2	32	18
145	bebber, christina m.	2	28	21
160	benjanuwattra, juthipong	2	3	18
173	bertini, enrico silvio	2	12	13
181	bihl, ji	2	63	14
188	blasco, helene	2	81	26
198	bohleber, simon	2	13	10
213	bourassa, megan w.	2	153	26
219	brand, david	2	195	28
234	bruell, markus	2	19	23
237	buchfelder, m.	2	382	11
238	buchfelder, michael	2	143	15
242	burnouf, thierry	2	37	19
244	bush, a. i.	2	377	23
253	cai, jiaying	2	34	26
286	cao, yang	2	56	24
287	cao, yin	2	21	16
288	cao, yonggang	2	98	15
295	cardoso, barbara r.	2	67	26
326	chao, honglu	2	18	31
329	chattipakorn, nipon	2	3	18
342	chen, binglin	2	18	31
344	chen, chen	2	10	10
349	chen, d.	2	382	11
358	chen, gang	2	128	19
360	chen, guang	2	43	30
380	chen, kai	2	62	23
381	chen, kang-ni	2	14	12
385	chen, ling	2	53	14
396	chen, sheng	2	40	15
403	chen, tongkai	2	15	24
409	chen, xi	2	16	14
414	chen, xiping	2	43	30
417	chen, xuemei	2	72	15
424	chen, ying	2	81	25
443	cheng, hui	2	64	14
451	cheng, shuqun	2	60	22
468	choi, jaewoo	2	32	11
471	chou, ming-li	2	37	19
477	chunchai, titikorn	2	3	18
483	clish, clary b.	2	284	30
501	corcia, philippe	2	81	26
508	cotticelli, m. grazia	2	63	15
510	cozzi, anna	2	36	18
519	cui, jiwei	2	52	30
526	cui, yu	2	65	20
532	culmsee, c.	2	3	8
544	dai, rongji	2	137	10
557	davalos, antoni	2	9	25
577	deik, amy a.	2	284	30
591	denoyer, delphine	2	190	24
605	dey, partha narayan	2	85	16
623	diouf, ibrahima	2	124	13
627	do van, bruce	2	312	19
636	dolga, amalia	2	126	11
679	durham, frederick	2	367	23
682	eaton, john k.	2	284	30
683	eckert, gunter p.	2	12	24
685	eftekharpour, eftekhar	2	32	6
715	fan, bao-you	2	97	25
727	fan, yong-gang	2	165	17
728	fan, z.	2	382	11
733	fang, yuanjian	2	40	15
735	faraonio, raffaella	2	30	22
750	feng, hua	2	38	14
757	feng, shi-qing	2	97	25
779	fiorenza, maria teresa	2	52	14
790	fradejas-villar, noelia	2	13	10
798	fu, xiang	2	15	14
799	fu, xiao	2	52	30
803	fujii, junichi	2	60	10
818	ganjam, goutham k.	2	215	19
821	gao, cheng	2	43	30
838	gao, shiqi	2	36	14
846	gao, yaxuan	2	11	8
848	gao, yuan	2	43	30
868	ge, jinwen	2	12	11
874	gele, patrick	2	356	30
902	goldberg, joshua	2	51	13
922	gouel, flore	2	312	19
926	graham, emily t.	2	284	30
955	guiney, stephanie j.	2	181	10
962	guo, chuang	2	165	17
986	gutbier, simon	2	19	23
997	hambright, william sealy	2	547	7
1004	han, kang	2	28	19
1017	hao, jian	2	125	26
1022	hara, hideaki	2	15	13
1024	hare, dominic j.	2	67	26
1026	hassannia, behrouz	2	224	26
1038	he, bin	2	6	12
1040	he, chao	2	52	22
1049	he, mingyang	2	34	11
1062	he, zhaohui	2	8	19
1085	hidalgo, cecilia	2	24	4
1100	hoffmann, lena	2	155	15
1106	homma, takujiro	2	60	10
1112	honrath, birgit	2	88	21
1118	hou, liyan	2	67	8
1159	huang, bin	2	38	31
1200	huryn, donna m.	2	63	15
1211	ikawa, takanori	2	5	10
1214	imai, takahiko	2	15	13
1217	ingold, irina	2	215	31
1225	islam, md imamul	2	32	6
1239	jamil, sarah	2	29	16
1245	jelinek, anja	2	274	16
1274	jiang, kui	2	51	16
1281	jiang, ting	2	64	14
1284	jiang, xiaobing	2	15	14
1318	kagan, v. e.	2	32	18
1334	kang, xuan	2	11	19
1338	kanninen, katja m.	2	174	20
1349	karmi, ola	2	25	15
1364	kenny, elizabeth m.	2	143	14
1392	kim, sung eun	2	25	5
1397	king, skylar d.	2	25	15
1420	koehler, raymond c.	2	301	20
1425	koma, hiromi	2	28	4
1430	kong, xiao-hong	2	97	25
1432	kong, yang	2	70	33
1453	krippner, sylvia	2	123	15
1485	lamade, andrew m.	2	98	13
1490	lan, bin	2	43	10
1494	lane, darius j. r.	2	135	6
1515	lee, taehee	2	63	15
1523	lei, xiaoguang	2	47	5
1525	leist, marcel	2	19	23
1536	levi, sonia	2	36	18
1554	li, dan	2	20	17
1560	li, feng	2	154	22
1586	li, jing-yan	2	16	9
1587	li, jingbo	2	63	7
1594	li, lin	2	10	19
1599	li, meng	2	8	18
1609	li, qianqian	2	43	24
1615	li, qiu-qi	2	70	11
1628	li, tao	2	16	12
1635	li, wen-xiang	2	97	25
1645	li, xin	2	14	17
1670	li, yu-zhen	2	12	11
1672	li, yuchen	2	63	14
1679	li, zhiwei	2	52	30
1702	liang, yidan	2	8	19
1706	liao, jun	2	39	11
1708	liao, suchan	2	3	18
1715	lin, danfeng	2	18	14
1734	linkermann, andreas	2	241	8
1750	liu, dan	2	96	25
1788	liu, ning	2	18	31
1789	liu, peng	2	15	15
1796	liu, shuang	2	164	20
1809	liu, xi	2	92	16
1844	liu, zhao-qian	2	36	11
1847	liu, zixuan	2	28	8
1850	lo, po-chieh	2	34	26
1866	lu, juan	2	64	22
1882	lu, youming	2	96	25
1899	luo, xiu-ju	2	53	9
1903	luo, ying	2	3	18
1910	lv, xuying	2	28	8
1911	lynch, david r.	2	32	7
1916	ma, lin	2	17	14
1958	mancias, joseph d.	2	172	2
2009	mcdougall, melissa	2	32	11
2012	mclean, catriona a.	2	41	20
2040	meunier, etienne	2	11	2
2047	miao, zong	2	18	31
2048	michalke, bernhard	2	20	4
2064	mitra, joy	2	22	26
2085	morris, martha clare	2	124	13
2112	nagakannan, pandian	2	32	6
2114	nagase, haruna	2	36	13
2119	nakamura, shinsuke	2	15	13
2131	neitemeier, sandra	2	215	19
2135	new, lee ann	2	103	16
2191	osorio, carolina	2	35	10
2206	pan, hui	2	28	12
2245	peng, jun	2	53	9
2250	peng, xing	2	8	9
2279	pinto, antonio f. m.	2	33	13
2307	puy, herve	2	77	10
2337	qu, yang	2	32	11
2342	rabenau, malena	2	10	15
2354	rauh, m.	2	382	11
2355	rauh, manfred	2	143	15
2366	ren, chao	2	27	13
2367	ren, honglei	2	61	9
2392	ripamonti, maddalena	2	36	18
2396	roberts, blaine r.	2	67	26
2424	rovida, ermanna	2	36	18
2444	sadovsky, yoel	2	17	5
2464	santambrogio, paolo	2	36	18
2477	savaskan, n.	2	382	11
2496	schneider, julie a.	2	124	13
2503	schweizer, ulrich	2	13	10
2506	sehm, tina	2	143	15
2515	sfera, adonis	2	35	10
2519	shan, chao	2	32	11
2561	shi, honglian	2	25	12
2562	shi, huaizhang	2	63	14
2580	shimazawa, masamitsu	2	15	13
2607	so, po-wah	2	75	4
2613	song, erqun	2	28	8
2634	song, yan	2	51	16
2635	song, yang	2	28	8
2640	sparvero, louis j.	2	41	19
2666	stroh, jenny	2	36	27
2673	su, jingjing	2	64	14
2688	sun, fuqiang	2	67	8
2689	sun, guangchi	2	18	31
2705	sun, wei	2	24	7
2718	suo, lingge	2	3	9
2734	takemori, hiroshi	2	23	15
2764	tang, stephan	2	10	13
2767	tang, xiao-qing	2	11	19
2773	tanguay, robert	2	32	11
2800	thorsen, frits	2	70	33
2805	tian, hua	2	41	19
2809	tian, shasha	2	21	16
2814	tian, ying-ping	2	16	9
2829	toyokuni, shinya	2	47	9
2830	traber, maret g.	2	32	11
2837	tsai, ah-lim	2	64	14
2863	tyurina, y. y.	2	32	18
2866	uemura, koichi	2	12	8
2869	unuma, kana	2	12	8
2871	ursini, fulvio	2	189	16
2883	vanden berghe, tom	2	224	26
2884	vanden berghe, wim	2	219	31
2885	vandenabeele, peter	2	216	31
2896	venkataramani, vivek	2	20	4
2905	viktorinova, alena	2	15	1
2913	volitakis, irene	2	78	18
2933	wang, bang-mao	2	14	8
2941	wang, chun-yan	2	11	19
2960	wang, hao	2	251	20
2984	wang, jinju	2	63	14
2988	wang, junpeng	2	70	33
2990	wang, kaixuan	2	15	14
2994	wang, li	2	48	19
3000	wang, long	2	12	19
3016	wang, qingshan	2	67	8
3028	wang, tao	2	43	30
3037	wang, wei	2	96	17
3039	wang, wenyu	2	284	30
3045	wang, xiaoyu	2	70	21
3084	ward, rebecca	2	29	16
3086	watkins, simon c.	2	41	19
3104	weiland, abigail	2	231	16
3119	wikerholmen, tobias	2	70	33
3123	willkommen, desiree	2	20	4
3124	wilson, robert b.	2	63	15
3125	winograd, nicholas	2	41	19
3126	wipf, peter	2	67	19
3151	wu, jun	2	3	18
3159	wu, pei	2	63	14
3161	wu, qian	2	251	20
3163	wu, qiong	2	113	21
3176	wu, yuan	2	27	10
3194	xia, qin-xuan	2	32	10
3196	xia, shujuan	2	63	15
3227	xie, junxia	2	12	7
3251	xu, feng	2	80	8
3264	xu, ke	2	47	16
3272	xu, shuang-feng	2	165	17
3277	xu, wenting	2	19	16
3298	yagami, tatsurou	2	28	4
3304	yamamoto, yasuhiro	2	28	4
3311	yan, hong-fa	2	167	9
3323	yang, bo	2	5	16
3325	yang, cong	2	15	24
3341	yang, jie	2	307	22
3348	yang, lei	2	260	23
3356	yang, san-qiao	2	11	19
3369	yang, wan seok	2	4294	15
3370	yang, wei	2	27	21
3377	yang, yongfei	2	55	12
3380	yang, yuna	2	34	26
3390	yao, fengping	2	55	12
3394	yao, ren-qi	2	27	13
3413	ye, yangfan	2	18	31
3444	yu, jie	2	112	8
3460	yuan, jing	2	4	12
3471	zandalinas, sara, i	2	25	15
3476	zeng, chunmei	2	27	10
3500	zhang, chun	2	3	9
3504	zhang, di	2	3	9
3511	zhang, guiyu	2	64	22
3523	zhang, jianmin	2	46	18
3526	zhang, jing	2	18	8
3530	zhang, jun	2	31	18
3532	zhang, junjian	2	89	4
3537	zhang, liang	2	16	14
3546	zhang, mingyang	2	43	23
3552	zhang, ping	2	11	19
3563	zhang, shuai	2	165	17
3567	zhang, wei	2	85	12
3579	zhang, yan-hui	2	165	17
3603	zhang, zhaolong	2	65	20
3615	zhao, chen-xi	2	97	25
3633	zhao, pengzhan	2	18	31
3641	zhao, wenchao	2	13	10
3657	zheng, hao	2	47	9
3669	zhou, borong	2	264	11
3690	zhou, ting	2	29	10
3694	zhou, xiao-ting	2	96	25
3700	zhou, yue	2	41	11
1	abarientos, anthony	1	29	11
2	abdalkader, moataz	1	166	4
3	abdelsaid, mohammed	1	29	10
4	abdul, y.	1	14	3
6	abhari, behnaz a.	1	211	24
8	abunassar, zahi	1	8	6
9	acevedo, karla m.	1	44	10
10	adachi-tominari, keiko	1	5	7
11	adamczyk, agata	1	62	10
12	adisetiyo, vitria	1	3	5
13	adlard, p. a.	1	265	20
15	afzaal, jafri	1	5	6
16	agarwal, puja	1	25	7
17	aghsami, mehdi	1	5	5
18	agostinis, patrizia	1	11	3
19	aguilar, andres	1	37	10
20	aguirre, carlos a.	1	5	8
21	ahuja, manuj	1	32	2
22	ai, k-l	1	6	4
23	ai, youxi	1	291	15
24	aicher, marie-louise	1	39	16
25	ajoolabady, amir	1	32	12
26	akai, shuji	1	52	5
27	akcimen, fulya	1	3	6
29	akyuz, enes	1	9	6
30	alban, susanne	1	4	10
31	albrecht, p.	1	56	8
32	aldrovandi, maceler	1	2	2
33	alexander, henry	1	0	6
34	ali shahbazfar, amir	1	1	3
35	ali, hamid	1	11	7
36	aliena-valero, alicia	1	4	9
37	alim, ishraq	1	291	15
38	alin, lauren	1	110	19
39	allam, ramanjaneyulu	1	187	3
40	allen, jamie l.	1	16	17
41	almutairi, mohammed	1	9	3
42	alu, aqu	1	24	5
43	alvarez-alminaque, daniel	1	0	7
44	alves, cleidson de padua	1	28	20
45	amagata, akiko	1	68	19
46	amaral, j. d.	1	27	2
47	ambhore, nilesh sudhakar	1	4	7
48	ameteau, virginie	1	15	6
49	amoscato, a. a.	1	22	12
51	an, hedi	1	7	9
52	an, ji-ren	1	4	7
53	an, joon-yong	1	9	3
54	an, na	1	4	11
56	an, qi	1	7	8
57	anders, hans-joachim	1	187	3
58	andersen, clark r.	1	2	2
59	anderson, benjamin	1	90	16
60	anderson, robin l.	1	49	14
61	anderson, tim	1	14	7
62	andrassy, joachim	1	21	10
63	andreguetti, rafaela rafognatto	1	7	11
64	andres, christian	1	13	7
65	androulidaki, ariadne	1	28	20
66	angele, martin k.	1	21	10
67	angeli, jose p. friedmann	1	193	17
70	angerer, stefanie	1	25	9
71	ann, lee	1	0	7
72	anne, manyande	1	3	11
73	anthonymuthu, new tamil selvan	1	0	7
74	anthonymuthu, tamil	1	0	6
77	apitz, sarah	1	4	10
79	aregawi, dawit g.	1	90	16
80	armentero-lopez, adonis	1	0	7
81	aron, allegra t.	1	145	3
82	arsiwala, tasneem	1	6	2
83	artyukhova, m. a.	1	10	6
84	arunachalam, muthuraman	1	1	5
85	arunsak, busarin	1	3	9
86	ascione, barbara	1	118	11
88	aslkhodapasandhokmabad, hami	1	32	12
90	atrakchi, dana	1	6	12
91	auzmendi, jeronimo	1	9	6
92	avci, bahattin	1	7	5
93	aversa, ilenia	1	80	5
94	ayton, s.	1	265	20
96	ayton, scott j.	1	9	4
97	ba, lina	1	80	7
98	bae, kwang-hee	1	24	4
99	baecker, daniel	1	25	9
100	bagayoko, salimata	1	3	1
101	baggerman, geert	1	8	7
102	bahar, ivet	1	9	6
103	bai, fang	1	33	8
104	bai, jianying	1	5	10
105	bai, jie	1	10	5
106	bai, liping	1	10	5
107	bai, lulu	1	43	12
108	bai, qinqin	1	20	2
109	bai, xue	1	10	10
110	bai, yingjie	1	13	2
111	bajic, aleksandar	1	149	17
112	bakker, barbara m.	1	10	16
113	balawi, ehab	1	3	9
114	balraj, premanand	1	4	7
115	bandyopadhyay, indrajit	1	5	4
116	banerjee, priyanka	1	4	7
117	bano, daniele	1	10	16
118	bao, chao	1	21	6
119	bao, chong	1	7	3
120	bao, jinku	1	4	7
121	bao, kun	1	3	9
122	bao, tingting	1	1	7
124	bao, wendai	1	6	5
125	bao, xuanwen	1	4	10
126	bao, yiwen	1	7	9
128	baquero, miguel	1	36	3
129	barbosa, flavio augusto rocha	1	7	11
130	bari, ferenc	1	10	15
131	barnham, kevin j.	1	44	10
132	barro, lassina	1	13	11
133	barros, joao tomas	1	0	4
134	barros, priscila de lima	1	49	6
135	barton, samantha k.	1	7	12
136	basaki, mehdi	1	1	3
137	basso, manuela	1	85	9
138	bastide, michele	1	288	11
139	battaglia, anna martina	1	80	5
140	bauer, andras j.	1	4283	11
141	baumann, peter	1	30	14
144	beavers, william n.	1	16	17
146	beckers, johannes	1	193	17
147	becquer-viart, maria angeles	1	0	7
148	bede, peter	1	68	19
149	beharier, ofer	1	9	2
150	bei, jin-xin	1	14	13
151	bei, zhuchun	1	11	7
152	belaidi, abdel a.	1	44	10
154	beleggia, filippo	1	28	20
155	bellamy, tomas c.	1	3	7
156	bellot, gregory l.	1	10	3
157	belvin, benjamin r.	1	25	18
158	ben harouch, shani	1	8	6
159	ben khedher, mohamed raafet	1	7	4
161	benussi, luisa	1	0	9
162	berardinelli, francesco	1	41	10
163	berezhnov, alexey, v	1	56	18
164	berk, m.	1	79	4
165	berk, michael	1	75	5
166	berkecz, robert	1	10	15
167	bernardini, roberta	1	24	19
168	berndt, carsten	1	193	17
169	berninger, benedikt	1	193	17
170	berry, thomas m.	1	2	1
171	bertin, john	1	257	8
172	bertini, enrico s.	1	41	10
174	bertrand, robert l.	1	39	0
175	beyrath, julien	1	10	16
176	bharath, mahalakshmi	1	2	2
177	bhattacharya, pallab	1	93	13
178	bi, mingxia	1	46	7
179	biamonte, flavia	1	80	5
180	biglari, bahram	1	9	6
182	bilge, s. sirri	1	7	5
183	binetti, giuliano	1	0	9
184	birsen, rudy	1	0	3
185	bisht, richa	1	26	5
186	bizzozero, oscar a.	1	52	5
187	blagojevic, dusko	1	5	6
189	blenkinsopp, paul	1	26	7
190	blum, david	1	13	11
191	bobe, gerd	1	11	7
192	bock, florian j.	1	518	1
193	boddeke, erik	1	48	6
194	boeckers, madeleine	1	8	6
195	boehnke, natalie	1	141	21
196	bogena, jana	1	145	3
197	bohic, sylvain	1	5	6
199	boikos, sosipatros a.	1	25	18
200	boldogh, istvan	1	16	18
201	bolte, kathrin	1	62	10
202	bonzanni, mattia	1	4	7
203	boonen, georg	1	2	8
204	boonpraman, napissara	1	39	9
205	borah, anupom	1	93	13
206	bordet, r.	1	0	8
208	borroni, barbara	1	0	9
209	borutaite, vilmante	1	394	4
210	boschi, silvia	1	6	4
211	bouchachia, i.	1	56	8
212	bouchaoui, hind	1	60	5
214	bouscary, didier	1	0	3
215	boyer, laurie a.	1	141	21
216	bracht, jillian wilhelmina paulina	1	37	10
217	braga, antonio luiz	1	7	11
218	braidy, nady	1	18	8
220	brandel, jeremy	1	7	14
221	branicky, robyn s.	1	10	16
222	bregadze, vladimir i.	1	251	18
223	brenner, catherine	1	10	3
224	bresler, yael	1	6	12
225	bridge, wallace	1	18	8
226	britschgi, markus	1	12	9
227	britt, rodney d.	1	4	7
228	broccoli, vania	1	31	14
229	brockman, john	1	99	6
230	brodesser, susanne	1	28	20
231	brodtmann, amy	1	33	18
232	brown, guy c.	1	394	4
233	bruegger, joel j.	1	68	19
235	bu, zhong-qi	1	4	6
236	buccarelli, mariachiara	1	118	11
239	buee, luc	1	13	11
240	bueno, diones caeran	1	7	11
241	bullock, kelsey	1	30	4
243	burns, william j.	1	16	17
247	butterweck, veronika	1	2	8
248	bydlowski, sergio paulo	1	49	6
249	cadenas, enrique	1	11	7
250	cahill, catherine m.	1	6	1
251	cai, aoling	1	3	11
252	cai, j. -h.	1	108	7
254	cai, jinyang	1	25	18
255	cai, junjie	1	4	9
256	cai, qing	1	7	9
257	cai, weihua	1	7	9
258	cai, xiaoming	1	22	8
259	cai, ye-feng	1	7	6
260	cai, yuxiang	1	6	1
261	cai, zhao-lin	1	149	17
262	calabrese, costanza	1	1	9
263	caligiuri, maria eugenia	1	6	4
264	callahan, jason	1	33	18
265	campos, francisco	1	5	16
266	cancellieri, cinzia	1	31	14
267	cantley, alexandra m.	1	4283	11
268	canto, romulo faria santos	1	7	11
269	cantoni, claudia	1	7	14
270	cao, chenxi	1	1	5
271	cao, chuandong	1	1	7
272	cao, guoli	1	18	9
273	cao, huan	1	5	7
274	cao, jennifer yinuo	1	578	1
275	cao, ji	1	3	9
276	cao, jing	1	3	4
277	cao, ke	1	69	6
278	cao, peng	1	37	10
279	cao, rui	1	10	6
280	cao, shuqiang	1	54	7
281	cao, wangjia	1	71	4
282	cao, xianming	1	6	5
283	cao, xianqing	1	43	12
284	cao, xiongfeng	1	39	13
285	cao, yan	1	23	6
289	cao, yue	1	71	4
290	capelletti, martina maria	1	64	3
291	cappai, r.	1	265	20
292	caprioli, richard m.	1	16	17
293	cardona, andres felipe	1	37	10
294	cardoso, b. r.	1	112	3
296	carella, francesca	1	5	4
297	carloni, paolo	1	18	9
298	carmichael, s. thomas	1	110	19
299	carotti, simone	1	24	19
300	carriere, n.	1	0	8
301	carroll, shaina l.	1	149	17
302	carvalho, andre f.	1	75	5
303	casagrande, viviana	1	24	19
304	castro-portuguez, raul	1	356	2
305	cater, michael a.	1	141	10
306	caulfield, joseph t.	1	291	15
307	cave, john w.	1	291	15
308	cepelak, ivana	1	6	2
309	cerchio, robert, jr.	1	2	4
310	cha, hyeon woo	1	39	9
311	chafer-pericas, consuelo	1	36	3
312	chai, rui	1	27	7
313	chai, zhifang	1	1	5
314	chaib, imane	1	37	10
315	chan, a. w. edith	1	3	7
316	chan, hardy	1	46	11
317	chan, hong-lin	1	4	10
318	chan, stefanie ho yi	1	14	4
319	chang yan-zhong	1	1	6
320	chang, che-feng	1	96	2
321	chang, christopher j.	1	145	3
322	chang, shi-yang	1	107	10
323	chang, shiyang	1	16	9
324	chang, wen-chang	1	46	11
327	chao, zhiwen	1	20	6
328	chapuis, nicolas	1	0	3
330	chattipakorn, siriporn	1	0	9
331	chattipakorn, siriporn c.	1	3	9
332	chavali, manideep	1	41	15
333	che, jinxin	1	8	4
334	che, xudong	1	3	9
335	che, yanjun	1	8	4
336	chefetz, iiana	1	28	4
337	chen xi	1	0	8
338	chen zhengli	1	14	8
339	chen, anjing	1	28	17
340	chen, bin	1	54	8
341	chen, bing	1	15	4
343	chen, chao-jung	1	4	10
345	chen, cheng	1	10	7
347	chen, chih-feng	1	4	10
348	chen, chuang	1	3	9
351	chen, dezhan	1	22	5
352	chen, dong	1	21	6
354	chen, fang	1	37	12
355	chen, fang-hui	1	15	6
356	chen, feng	1	7	3
357	chen, fengying	1	12	6
359	chen, guan	1	7	9
361	chen, guangwei	1	3	6
362	chen, guangxin	1	8	6
363	chen, guiquan	1	35	11
364	chen, guowu	1	3	4
365	chen, haijun	1	42	16
366	chen, hanmin	1	19	5
367	chen, hejuntao	1	18	8
368	chen, hongbo	1	39	13
369	chen, hongguang	1	6	10
370	chen, hsin-hsin	1	4	10
371	chen, hui	1	20	6
372	chen, jian-guo	1	56	18
373	chen, jianwei	1	149	17
374	chen, jiayu	1	7	8
375	chen, jin-fei	1	25	4
376	chen, jingjiong	1	23	4
377	chen, jun	1	1	5
378	chen, junhui	1	23	5
379	chen, junmin	1	18	7
382	chen, ke	1	3	5
383	chen, lei	1	18	7
384	chen, leilei	1	10	1
386	chen, linxi	1	104	3
388	chen, long	1	4	13
389	chen, mingwei	1	6	11
390	chen, minhu	1	30	5
391	chen, naihong	1	4	8
392	chen, nan	1	77	12
394	chen, qianxue	1	23	5
395	chen, qiuxin	1	8	7
397	chen, shin-yuan	1	17	6
398	chen, shuang	1	13	8
399	chen, shuen-ei	1	4	10
400	chen, shuzhen	1	24	7
401	chen, si	1	4	3
402	chen, suzie	1	2	4
404	chen, tunan	1	9	12
405	chen, tzu-chi	1	46	11
406	chen, wankun	1	6	7
408	chen, weijie	1	1	9
410	chen, xiao-bing	1	3	9
411	chen, xiaojia	1	13	14
412	chen, xiaoyuan	1	251	18
415	chen, xiucai	1	28	5
416	chen, xiuping	1	85	5
418	chen, xueshi	1	7	10
419	chen, xuhao	1	3	7
420	chen, xuhui	1	12	7
421	chen, yaoxing	1	3	4
422	chen, ye-wen	1	16	8
423	chen, yiding	1	14	9
426	chen, yixin	1	14	7
427	chen, yong	1	17	6
428	chen, yongmin	1	13	8
429	chen, yuanli	1	11	9
430	chen, yuguo	1	12	6
431	chen, yujie	1	29	2
432	chen, zhaoyuan	1	6	7
433	chen, zhe	1	104	3
434	chen, zheng	1	18	8
435	chen, zhenghong	1	54	8
436	chen, zhigang	1	4	9
437	chen, zhihua	1	5	5
438	chen, zhiyi	1	28	20
439	chen, zhuohui	1	9	3
440	cheng, anchun	1	14	8
441	cheng, chuen-yu	1	4	10
442	cheng, fang	1	39	13
444	cheng, jian	1	89	5
445	cheng, jie	1	10	6
446	cheng, lei	1	1	5
447	cheng, liting	1	5	10
448	cheng, meijia	1	28	7
449	cheng, ninghui	1	149	17
450	cheng, shao-wu	1	28	7
452	cheng, tian	1	300	13
453	cheng, wei	1	15	12
454	cheng, yijun	1	54	8
455	cheng, ying	1	36	20
456	cheng, yingying	1	9	9
457	cheng, yuqi	1	3	9
458	cheng, zebo	1	5	6
459	cheng, zhe	1	0	7
460	cheng, zhiqi	1	7	10
461	chesnokov, mikhail	1	28	4
462	chhabra, ravneet	1	26	5
463	chih, stephen y.	1	90	16
464	chirillo, roberta	1	80	5
465	chirumamilla, chandra sekhar	1	211	24
466	chng, choon-peng	1	8	3
467	cho, suzy	1	96	2
469	choi, sze men	1	211	24
470	choil, minee l.	1	56	18
472	chu, c. t.	1	10	6
474	chu, pei-yi	1	2	4
475	chu, zhou	1	5	6
476	chuang, jian-ying	1	46	11
478	cicek, mustafa	1	29	2
479	cintron-colon, rigo	1	5	8
480	clatworthy, sharnel a. s.	1	141	10
481	clemente, laura prieto	1	8	7
482	clemons, paul a.	1	141	21
484	cloetens, peter	1	5	6
485	colbourne, frederick	1	110	19
486	coleman, michael	1	394	4
487	colin, philippe	1	5	6
488	collins, steven	1	33	18
489	collins, will	1	4	7
490	collisson, eric a.	1	9	2
491	comish, paul	1	63	5
492	comish, paul b.	1	59	3
493	concetta morale, maria	1	5	8
494	cong, lin	1	50	5
495	conrad, katherine	1	14	7
497	conti, bruno	1	5	8
498	coon, colin m.	1	25	18
499	cooper, itzik	1	6	12
500	coppola, giovanni	1	110	19
502	corcoran, niall m.	1	33	18
503	cors, eileen	1	8	7
504	cortes, jordi	1	5	16
505	cory-slechta, deborah a.	1	14	7
506	costa, joan	1	5	16
507	costanzo, francesco	1	80	5
509	couturier, pierre	1	15	6
511	cozzi, nicholas v.	1	10	15
512	crouch, p. j.	1	265	20
513	crouch, peter j.	1	44	10
514	cui, binxin	1	38	12
515	cui, cheng-cheng	1	10	6
516	cui, derong	1	54	8
517	cui, guo-zhen	1	16	6
518	cui, hailin	1	12	4
520	cui, juntao	1	2	6
521	cui, wei	1	6	6
522	cui, xiaohong	1	11	7
523	cui, yan-mei	1	107	10
524	cui, yanmei	1	16	9
525	cui, yiteng	1	11	6
527	cui, yuanyuan	1	34	5
528	cui, yue-ran	1	4	6
529	cui, yuguang	1	15	4
530	cui, zhi-qiang	1	3	4
531	cuic, brittany	1	7	12
534	cummings, michael	1	5	6
536	cuvelier, nicole	1	52	4
537	d'alessandris, quintino giorgio	1	118	11
538	d'alessio, stefania	1	3	4
539	d'vries, richard f.	1	0	7
540	dahlmanns, jana katharina	1	6	2
541	dahlmanns, marc	1	6	2
542	dai, chongshan	1	63	5
543	dai, chunsun	1	9	8
545	dai, wanwei	1	3	7
546	dai, xiao-hong	1	7	8
547	dammert, marcel a.	1	28	20
548	danae mclane, kirsten	1	17	6
549	dancik, vlado	1	141	21
550	danel-brunaud, veronique	1	68	19
551	dar, h.	1	22	12
552	darash-yahana, merav	1	18	9
553	darisipudi, murthy n.	1	187	3
554	darley-usmar, victor	1	110	19
555	datta, aishika	1	93	13
556	daude, michael	1	121	7
558	dave, kunjan r.	1	93	13
559	david, samuel	1	33	6
560	david, steven	1	49	14
561	davis, dana	1	68	19
562	dawood, mona	1	8	6
563	de angelis, lorenzo	1	24	19
564	de freitas, fabio alessandro	1	49	6
565	de geest, bruno g.	1	211	24
566	de la ossa, natalia perez	1	5	16
567	de luca, anastasia	1	0	9
568	de pasqualis, ivana	1	118	11
569	de souza, viviane	1	7	11
570	de vico, gionata	1	5	4
571	de, suman	1	56	18
572	decher, niels	1	62	10
573	decker, michael	1	26	7
574	declerck, ken	1	211	24
575	defebvre, l.	1	0	8
578	deji, qu-zhen	1	8	7
579	dekker, frank j.	1	10	16
580	del rey, maria quiles	1	70	1
581	den dunnen, wilfred f. a.	1	1	2
582	deng, hong-ji	1	8	7
583	deng, huimin	1	11	9
584	deng, ru-ming	1	20	10
585	deng, ruhua	1	10	5
586	deng, weiwei	1	20	6
587	deng, yifan	1	9	6
588	deng, yongbing	1	5	10
589	deng, yuan-hong	1	0	7
590	deng, yulin	1	50	5
592	dent, krista a.	1	44	10
593	deplanque, d.	1	0	8
595	deshpande, aditi	1	193	17
596	desmond, patricia	1	33	18
597	devedjian, j. c.	1	0	8
599	devi, takhellembam swornalata	1	34	2
600	devine, michael j.	1	56	18
601	devos, d.	1	0	8
603	devries, william h.	1	3	5
604	dewilde, sylvia	1	8	7
606	dharmalingam, prakash	1	16	18
607	dhungana, hiramani	1	8	16
608	di lullo, giulia	1	31	14
609	diala, irmina	1	49	14
610	diamandis, phedias	1	0	3
611	diao, mengyuan	1	3	9
612	dickens, david	1	7	14
613	didonna, alessandro	1	2	4
614	diederich, wibke e.	1	121	7
615	diedrich, jolene k.	1	24	10
616	dietrich, cornelia	1	6	1
617	dietrich, kristen	1	110	19
618	dilberger, benjamin	1	10	16
619	dillberger, benjamin	1	2	8
620	din, ahmad ud	1	11	7
621	dion, patrick a.	1	3	6
622	dionisio, p. a.	1	27	2
624	dixon, c. edward	1	103	10
626	djuric, ugljesa	1	0	3
628	dodig, daniela cepelak	1	6	2
629	dodig, slavica	1	6	2
630	dodson, matthew	1	356	2
631	doench, john g.	1	143	9
632	doengi, michael	1	4	7
633	doerfler, arnd	1	77	10
634	doerschmann, philipp	1	4	10
635	doganyigit, zuleyha	1	9	6
638	doll, sebastian	1	186	1
639	dolt, karamjit s.	1	56	18
640	domenicotti, cinzia	1	7	14
641	dong guangkuo	1	0	6
642	dong, chen	1	5	4
643	dong, g.	1	14	3
644	dong, guangkuo	1	29	10
645	dong, jiajun	1	14	13
646	dong, jianjian	1	10	3
647	dong, le	1	26	5
648	dong, ning	1	6	7
649	dong, rong-jian	1	1	6
650	dong, rui	1	8	8
651	dong, ting	1	34	3
652	dong, xiaowu	1	8	4
653	dong, xiyu	1	50	5
654	dong, yi na	1	30	6
655	dong, yonghan	1	9	4
656	dong, yulan	1	3	4
657	dong, yun	1	5	5
658	donnelly, paul s.	1	44	10
659	dozmorov, mikhail g.	1	25	18
660	drager, nina	1	29	11
661	drefs, moritz	1	21	10
662	drewe, juergen	1	2	8
663	du, chuang	1	4	7
664	du, huahua	1	3	4
665	du, jiang	1	2	7
666	du, jingyi	1	9	6
667	du, mengran	1	3	9
668	du, xiao-hui	1	21	6
669	du, xiaohui	1	7	12
670	du, xixun	1	46	7
671	duan, hui-quan	1	75	14
672	duan, huiquan	1	50	12
674	duan, wenzhe	1	7	12
675	duan, yanzhi	1	4	13
677	duering, marco	1	5	7
678	durfinova, monika	1	9	1
680	dutheil, mary	1	68	19
681	dvoracsko, szabolcs	1	10	15
684	efferth, thomas	1	8	6
686	eguchi, yutaka	1	52	5
687	eisenbach, i.	1	0	3
688	eisenbach, ina	1	153	9
689	ekert, paul g.	1	211	24
690	elson, joanna l.	1	7	14
691	emmerich, r. e.	1	3	5
692	engelhorn, tobias	1	77	10
693	ergul, a.	1	14	3
695	eroglu, ece	1	9	6
696	eskew, jeffrey d.	1	10	2
697	espinoza, francisca	1	4	6
698	esteras, noemi	1	47	2
699	evers, bernard	1	10	16
700	eying, roman	1	153	9
701	eyuepoglu, iiker y.	1	66	5
702	eyuepoglu, ilker y.	1	77	10
703	eyupoglu, i. y.	1	151	5
704	faber, anthony c.	1	25	18
705	fabian, roderic h.	1	16	18
706	fadeel, bengt	1	23	6
707	fagan, susan	1	0	6
708	fagan, susan c.	1	29	10
709	faghri, faraz	1	29	11
710	fairchild, carter k.	1	25	18
711	fairman, joshua	1	141	21
712	falck, john r.	1	1	7
713	falconi, mattia	1	24	19
714	falik-zaccai, tzipora c.	1	8	6
716	fan, baoyou	1	50	12
717	fan, dongsheng	1	3	6
718	fan, honggang	1	12	4
719	fan, jin	1	7	9
720	fan, liang	1	0	2
721	fan, meng	1	6	11
722	fan, wenpei	1	251	18
723	fan, xiaofei	1	38	12
724	fan, xiaohui	1	11	7
725	fan, ya-dong	1	4	7
726	fan, yang	1	30	7
729	fan, zheng	1	77	10
730	fancelli, sara	1	37	10
731	fang, bin	1	6	11
736	fard, maryam k.	1	39	16
737	farina, marcelo	1	7	11
738	farinini, emanuele	1	7	14
739	farkas, attila e.	1	10	15
740	farkas, eszter	1	10	15
741	farrow, melissa a.	1	16	17
742	fazelpour, sherwin	1	5	8
743	federici, massimo	1	24	19
744	fedida, ayalla	1	8	6
745	fedorova, maria	1	2	2
746	feederle, regina	1	4	10
747	fenelon, karine	1	37	9
748	feng, dayun	1	7	9
749	feng, hongjuan	1	38	12
751	feng, jia-chun	1	4	6
752	feng, juan	1	4	6
753	feng, jun-feng	1	107	6
754	feng, junli	1	2	8
755	feng, kaige	1	5	8
756	feng, miaomiao	1	12	7
758	feng, shiqing	1	50	12
759	feng, xiaoli	1	16	7
760	feng, yetong	1	4	5
761	feng, yunfei	1	3	4
762	feng, zhaohui	1	37	4
763	feng, zhou	1	20	6
764	feng, zichao	1	28	17
765	ferguson, bryan	1	141	21
766	fernandez, virginia	1	3	4
767	fernandez-acosta, roberto	1	0	7
768	fernandez-mendivil, cristina	1	30	5
769	ferrada, luciano	1	4	6
770	ferrari, clarissa	1	0	9
771	ferrari, maurizio	1	31	14
772	ferreon, allan chris m.	1	149	17
773	fiala, clare	1	0	3
774	ficiara, eleonora	1	6	4
776	finger, joshua	1	257	8
777	finkelstein, david i.	1	169	4
778	finkelstein, david, i	1	12	6
780	fiorillo, chiara	1	31	14
782	flora, swaran j. s.	1	8	2
783	floros, konstantinos, v	1	25	18
784	fonseca, rene solano	1	322	4
785	foo, tzeh keong	1	2	4
786	forestieri, roberto	1	2	8
787	forni, gian luca	1	31	14
788	fostinelli, silvia	1	0	9
789	fottner, christian	1	8	6
791	francesconi, maria	1	24	19
792	frank, rita	1	10	15
793	franklin, robin j. m.	1	41	15
794	frecska, ede	1	10	15
795	frette, xavier	1	4	10
796	fricker, michael	1	394	4
797	fu, jiayuanyuan	1	3	9
800	fu, xiong-jie	1	24	15
801	fu, xuan-hao	1	75	14
802	fuentes, miriam	1	49	14
804	fukada, junichi	1	15	11
806	funakoshi, takeshi	1	6	5
808	gabrilovich, d., i	1	22	12
809	gaffke, lidia	1	9	3
810	gaisina, i. n.	1	3	7
811	gallo, maria giovanna	1	1	9
812	galluzzi, lorenzo	1	153	4
813	gamell, cristina	1	141	10
814	gan, zhichuan	1	25	10
815	gandhi, sonia	1	56	18
816	ganio, k.	1	265	20
817	ganjam, g. k.	1	0	3
819	gant-branum, randi	1	16	17
820	gao guo-fen	1	1	6
822	gao, ge	1	125	3
823	gao, guo-yi	1	107	6
824	gao, guodong	1	7	9
826	gao, hong	1	251	14
827	gao, jie	1	39	13
828	gao, jing	1	7	5
829	gao, jinjun	1	77	12
830	gao, jinpeng	1	3	2
831	gao, ju	1	17	6
832	gao, linbo	1	54	7
833	gao, liqian	1	13	14
834	gao, pan	1	19	5
835	gao, sheng-qing	1	8	7
836	gao, shengli	1	6	13
837	gao, shih-ling	1	2	4
839	gao, shutao	1	10	6
840	gao, wen-ying	1	7	6
841	gao, wenwen	1	9	9
842	gao, xiaorong	1	54	8
843	gao, xingchun	1	34	5
844	gao, yan	1	4	8
845	gao, yanyun	1	11	6
847	gao, ying	1	6	4
849	gao, yufei	1	8	8
850	gao, yufeng	1	300	13
851	garbarino, ombretta	1	7	14
852	garcia-magro, nuria	1	30	5
853	garcia-serran, alexia	1	4	9
854	garcon, guillaume	1	68	19
855	garg, jay p.	1	17	1
856	garg, manoj	1	130	2
857	garth, j. thompson	1	3	11
858	garthwaite, john	1	3	7
859	gaschler, michael m.	1	678	1
860	gascon, sergio	1	193	17
862	gazaryan, i. g.	1	3	7
863	gazaryan, irina	1	85	9
864	ge pengfei	1	0	8
865	ge, anqi	1	1	7
866	ge, hongfei	1	9	12
867	ge, jin-wen	1	28	7
869	ge, junlin	1	5	5
870	ge, li	1	7	2
871	ge, ming-hao	1	17	8
872	ge, xuhui	1	7	9
873	geldenhuys, werner j.	1	6	2
875	geller, herbert m.	1	9	4
876	gellert, manuela	1	2	6
877	genc, sila	1	33	18
878	geng, deqin	1	5	4
879	geng, lianxia	1	18	7
880	geng, n.	1	108	7
881	geng, yaping	1	3	5
882	geng, zhiwen	1	9	5
883	george, julie	1	28	20
884	geschwind, daniel h.	1	291	15
885	ghidoni, roberta	1	0	9
886	ghoochani, ali	1	77	10
887	giannelli, serena	1	31	14
888	giardina, charles	1	21	2
889	giesert, florian	1	30	14
890	giner, pilar	1	5	16
891	giraud, sebastien	1	15	6
892	gissen, paul	1	56	18
893	glantz, michael j.	1	90	16
894	gleason, andrew	1	16	1
895	gleason, caroline e.	1	4283	11
896	gleitze, silvia	1	4	3
897	gliga, anda	1	23	6
898	glod, john	1	25	18
899	gnanansekaran, aswini	1	6	8
900	goebbels, sandra	1	39	16
901	goetz, magdalena	1	193	17
903	goldman, steven a.	1	41	15
904	goldsteins, gundars	1	8	16
905	gonciarz, ryan l.	1	9	2
906	gong, aihua	1	39	13
907	gong, fengying	1	1	9
908	gong, haixia	1	3	4
909	gong, liang	1	3	4
910	gong, shao-xin	1	3	7
911	gong, tao	1	1	4
912	gong, xiaoxiao	1	79	6
913	gong, ye	1	6	8
914	gonzalez-cabo, pilar	1	14	4
915	gonzalez-chavarria, ivan	1	4	6
916	gooz, monika a.	1	33	5
917	gosselet, fabien	1	6	12
918	gou, xingchun	1	34	5
919	gou, yu-jing	1	107	10
920	gou, zhixian	1	30	7
921	gouda, takumi	1	5	6
923	gough, peter j.	1	257	8
924	gozzelino, raffaella	1	0	4
925	graab, ulrike	1	52	4
927	greco, dario	1	23	6
928	greenough, mark	1	9	4
929	griffiths, charmaine h.	1	3	7
930	grignano, eric	1	0	3
931	grigorov, i.	1	12	4
932	grosse, robert	1	121	7
933	gu, jie	1	8	7
934	gu, jin	1	35	11
935	gu, jin-hua	1	14	7
936	gu, mengru	1	9	8
937	gu, ming-yao	1	0	1
939	gu, rou	1	10	5
940	gu, wanqin	1	37	12
941	gu, xiaoqiong	1	14	13
942	gu, zhiya	1	36	20
943	guan, fangxia	1	2	7
944	guan, kun-liang	1	19	5
946	guan, qinghua	1	5	5
947	guan, xue	1	28	7
948	guan, xueying	1	80	7
949	guba, markus	1	21	10
950	gudz, tatyana i.	1	33	5
951	guenther, madeline	1	2	8
952	gui, yuan	1	9	8
953	gui, yuchang	1	25	10
954	guidobaldi, giulio	1	24	19
956	guiot, caterina	1	6	4
957	guirao, veronica	1	4	9
958	gunaydin, caner	1	7	5
959	gunesch, sandra	1	26	7
960	gunn, adam p.	1	26	6
961	guo, chong	1	5	7
963	guo, feifei	1	6	13
964	guo, hailong	1	10	6
965	guo, huihui	1	21	6
966	guo, jingli	1	4	4
967	guo, ke	1	5	7
968	guo, meiwen	1	13	8
969	guo, qulian	1	10	7
970	guo, ruibing	1	9	5
971	guo, shi-qi	1	138	10
972	guo, shunyuan	1	2	8
973	guo, tian	1	138	10
974	guo, wenna	1	2	7
975	guo, xiaojian	1	16	2
976	guo, xin	1	18	9
977	guo, xue-wei	1	4	4
978	guo, yazhou	1	6	7
979	guo, yinnan	1	14	6
980	guo, yue	1	9	6
981	guo, yuting	1	3	8
983	guo, zhiliang	1	9	5
984	gupta, govind	1	23	6
985	gust, ronald	1	25	9
987	gutierrez, danielle b.	1	16	17
988	guvenc, tolga	1	7	5
989	guyon, p.	1	0	8
990	hackler, julian	1	9	6
991	haddad, mohamed	1	7	4
992	hafen, ulrich	1	30	14
993	hafez, sherif	1	29	10
994	hahn, heidi	1	52	4
995	halawani, sarah	1	30	6
996	hambright, sealy	1	0	2
998	hammond, paula t.	1	141	21
999	han, chenyang	1	6	10
1000	han, chu	1	87	5
1001	han, deqing	1	5	6
1002	han, fei	1	7	3
1003	han, jia	1	1	9
1005	han, mengmeng	1	2	10
1006	han, mingzhi	1	28	17
1007	han, ranran	1	1	7
1009	han, xuejiao	1	24	5
1010	han, yan-ling	1	8	7
1011	han, yongsheng	1	10	3
1012	han, zhi-tao	1	56	18
1013	hanley, daniel f.	1	67	10
1014	hanlon, colleen a.	1	3	5
1015	hanschmann, eva-maria	1	2	6
1016	hantosi, dora	1	10	15
1018	hao, liguo	1	5	3
1019	hao, lijun	1	14	6
1020	hao, rili	1	5	5
1023	hare, d. j.	1	112	3
1025	hashemi, sayed hadi	1	29	11
1027	hattori, yurika	1	6	10
1028	haubruck, patrick	1	9	6
1029	hauck, stefanie m.	1	4	10
1030	hauet, thierry	1	15	6
1031	haumont, alice	1	33	6
1032	haupt, sue	1	141	10
1033	haupt, ygal	1	141	10
1034	hawkins, bridget e.	1	2	2
1035	hayakawa, noriyo	1	15	11
1036	hayazaki, masumi	1	6	10
1037	hayes, a. wallace	1	2	2
1039	he, bing	1	6	7
1041	he, dong	1	69	6
1042	he, ji	1	3	6
1043	he, jia-huan	1	3	4
1044	he, jingya	1	22	4
1045	he, jinyan	1	9	14
1046	he, junna	1	18	7
1047	he, kang	1	7	3
1048	he, libo	1	37	12
1050	he, qiao-jun	1	3	9
1051	he, qing	1	5	4
1052	he, r. r.	1	22	12
1053	he, rong-rong	1	15	12
1054	he, shulei	1	7	9
1055	he, xi	1	4	6
1056	he, xin	1	4	6
1057	he, yao	1	30	5
1058	he, yichun	1	8	8
1059	he, yu	1	3	6
1060	he, yuan	1	4	9
1061	he, yue	1	19	5
1063	he, zhendan	1	5	5
1064	hecht, sidney m.	1	5	4
1065	hedberg, jonas	1	23	6
1067	hegde, pavana m.	1	16	18
1068	hegde, venkatesh l.	1	16	18
1069	hei, mingyan	1	12	9
1070	hei, ziqing	1	9	6
1071	heinrich, christophe	1	193	17
1072	hekimi, siegfried	1	10	16
1073	hellal, farida	1	5	7
1074	heller, raban arved	1	9	6
1075	hellige, inga	1	4	10
1076	helpern, joseph a.	1	3	5
1077	henke, n.	1	56	8
1078	henry, whitney s.	1	141	21
1079	hergesheimer, rudolf	1	13	7
1080	hermann, martin	1	25	9
1081	herve, vincent	1	7	4
1082	heyder, lukas	1	121	7
1083	heyninck, karen	1	211	24
1084	hicks, rodney j.	1	33	18
1086	hinder, l.	1	3	5
1087	hinman, andrew	1	68	19
1089	hirayama, naho	1	6	5
1090	hirschhorn, tal	1	304	1
1091	hishiki, takako	1	15	11
1092	ho, brenda	1	2	4
1093	hobbie, fabian	1	48	6
1094	hoeglinger, guenter u.	1	62	10
1095	hoehne, michaela n.	1	28	20
1096	hoellerhage, matthias	1	62	10
1097	hoelter, sabine m.	1	30	14
1098	hoff, kevin g.	1	68	19
1099	hoffmann, l.	1	0	3
1101	hoffmann, matthias	1	26	7
1102	hofmann, thomas g.	1	6	1
1103	holdt, lesca m.	1	21	10
1104	holman, theodore r.	1	110	19
1105	holst, charles r.	1	68	19
1107	honda, hiroyuki	1	7	7
1108	hondal, robert j.	1	291	15
1109	hong chuan	1	1	6
1110	hong, jason	1	29	11
1111	hong, linda	1	28	4
1113	hopkins, ann m.	1	12	3
1114	horrocks, mathew h.	1	56	18
1115	hoshino, tomonori	1	2	3
1116	hou, jiawei	1	5	7
1117	hou, jingming	1	20	6
1119	hou, qing	1	9	8
1120	hou, w.	1	1228	7
1121	hou, xiaomeng	1	77	12
1122	hovens, christopher m.	1	33	18
1123	howard, tamara a.	1	52	5
1124	hsia, k. jimmy	1	8	3
1125	hsu, tsung-, i	1	46	11
1126	hu, bin	1	25	18
1127	hu, che-lin	1	52	5
1128	hu, chen	1	16	7
1129	hu, cheng	1	33	5
1130	hu, fan	1	56	18
1131	hu, guo	1	4	6
1132	hu, heng-shuo	1	17	8
1133	hu, hui-min	1	73	8
1134	hu, jianhe	1	0	7
1135	hu, jingming	1	9	14
1136	hu, ping	1	3	7
1137	hu, qionghua	1	7	2
1138	hu, ruizhe	1	3	5
1139	hu, ruolan	1	1	4
1140	hu, shengli	1	9	12
1141	hu, siou-lian	1	46	11
1142	hu, song	1	11	9
1143	hu, wei	1	17	6
1144	hu, wei-fen	1	17	6
1145	hu, wenwei	1	37	4
1146	hu, xing	1	30	7
1147	hu, xinli	1	6	8
1148	hu, ya-zhuo	1	56	18
1149	hu, yaotian	1	28	17
1150	hu, yi	1	1	5
1151	hu, yong	1	75	14
1152	hu, yu	1	1	8
1153	hu, yueqiang	1	16	8
1154	hu, zhaoxin	1	69	6
1155	hu, zhongbo	1	5	7
1156	hua cong	1	0	8
1157	hua, lingyang	1	6	8
1158	hua, wan	1	37	12
1160	huang, changjin	1	8	3
1161	huang, chao	1	14	8
1162	huang, deqiang	1	1	2
1163	huang, dongya	1	7	9
1164	huang, gang	1	33	5
1165	huang, guangyou	1	25	10
1166	huang, haijin	1	3	4
1167	huang, hui	1	1	5
1168	huang, j.	1	1228	7
1169	huang, jia-qi	1	4	4
1170	huang, lifa	1	2	6
1171	huang, lin	1	30	7
1172	huang, ling	1	24	10
1173	huang, lu	1	7	9
1174	huang, ni	1	7	7
1175	huang, qi	1	26	5
1176	huang, qingmei	1	6	5
1177	huang, renxuan	1	8	8
1178	huang, ruixue	1	48	4
1179	huang, san-yuan	1	4	10
1180	huang, shenzhen	1	15	12
1181	huang, shuiqing	1	21	12
1182	huang, shuo	1	19	6
1183	huang, shuo-cheng	1	17	8
1184	huang, siqi	1	6	5
1185	huang, wei	1	6	11
1186	huang, wen-qian	1	3	7
1187	huang, xiaoxiao	1	25	10
1188	huang, yan	1	10	7
1189	huang, yaqi	1	5	7
1191	huang, zineng	1	2	2
1192	hubscher-bruder, vronique	1	7	14
1193	hughes, craig d.	1	56	18
1194	hugo, christian p.	1	88	4
1195	hui, zhen	1	4	4
1196	huie, philip, jr.	1	41	15
1197	hung, hsiang-yi	1	17	6
1198	huo, bao-qi	1	2	5
1199	huo, xiaodong	1	6	10
1201	hushpulian, d. m.	1	3	7
1202	hussen, nebat	1	0	2
1203	huuskonen, mikko t.	1	8	16
1204	hwang, gyuho	1	0	3
1205	hwang, michael s.	1	37	9
1206	iacovelli, federico	1	24	19
1207	iannetti, eligio f.	1	10	16
1208	ichihara, kenji	1	32	2
1209	ichijo, hidenori	1	130	2
1210	igarashi, kazuhiko	1	7	9
1212	imagawa, yusuke	1	52	5
1213	imai, hirotaka	1	245	4
1215	imam, mustapha umar	1	3	5
1216	inderias, luzmin	1	30	4
1218	inzaugarat, maria eugenia	1	27	5
1219	iordache, t.	1	11	4
1220	irmler, martin	1	193	17
1221	ishida, tomohisa	1	3	3
1222	ishii, takashi	1	7	7
1223	ishii, tetsuro	1	62	2
1224	ishii, yusho	1	7	9
1226	ismail, nafissa	1	87	5
1227	israelov, hila	1	6	12
1228	ito, keisuke	1	52	5
1229	ito, yuki	1	27	9
1230	ivanova, elena	1	291	15
1231	iwaki, toru	1	7	7
1232	iwasaki, takuya	1	17	5
1233	jackman, k. a.	1	265	20
1234	jackson, brian p.	1	14	7
1235	jackson, george r.	1	58	6
1236	jacob, sheeba	1	25	18
1237	jakaria, md.	1	11	3
1238	james, simon a.	1	26	8
1240	jantzie, lauren l.	1	0	4
1241	jara, nery	1	4	6
1242	javadov, sabzali	1	15	12
1243	javier cubero, francisco	1	27	5
1244	jeandriens, jerome	1	51	3
1246	jenkins, nicole l.	1	26	8
1247	jennings, patricia a.	1	33	8
1248	jensen, jens h.	1	3	5
1249	jeremiah, alex	1	4	7
1250	jeromin, andreas	1	68	19
1251	jhelum, priya	1	33	6
1252	ji, chengyue	1	7	9
1254	ji, sen	1	15	12
1255	ji, wenhui	1	6	11
1257	ji, yin	1	14	13
1258	jia, ang	1	1	5
1259	jia, congcong	1	5	3
1261	jia, jia	1	89	5
1262	jia, junsheng	1	42	16
1263	jia, linpei	1	107	10
1264	jia, shu	1	3	4
1265	jia, xue	1	85	14
1266	jia, yifei	1	71	4
1267	jiang, chao	1	300	13
1268	jiang, dengzhi	1	3	9
1269	jiang, hong	1	46	7
1270	jiang, ji-yao	1	107	6
1271	jiang, jia-mei	1	1	8
1272	jiang, jinqing	1	0	7
1273	jiang, jun	1	22	8
1276	jiang, lingfei	1	16	8
1277	jiang, liping	1	85	14
1278	jiang, mingyan	1	1	4
1279	jiang, nan	1	4	7
1280	jiang, tao	1	73	8
1282	jiang, tingwang	1	8	7
1283	jiang, xiangkang	1	3	9
1285	jiang, xiqian	1	149	17
1287	jiang, yinan	1	9	5
1288	jiang, yongsheng	1	5	7
1289	jiang, youjing	1	54	7
1291	jiang, yujia	1	4	6
1292	jiang, zhen-yu	1	1	4
1293	jiang, zhouyang	1	9	12
1294	jiao, genlong	1	2	10
1295	jiao, qian	1	46	7
1296	jiao, wenjing	1	12	4
1297	jin, chenqiang	1	6	8
1298	jin, hang	1	16	6
1299	jin, hao	1	4	13
1300	jin, ming-zhu	1	25	4
1301	jin, mingming	1	33	5
1303	jin, xiang	1	4	10
1304	jin, xiaofang	1	18	9
1305	jin, xin	1	5	5
1306	jin, yao	1	14	6
1307	jin, yizhen	1	8	4
1308	jin, zheng-long	1	7	6
1309	johnson, joseph	1	30	6
1310	johnson, maribeth h.	1	29	10
1311	jonas, elizabeth a.	1	257	8
1313	jordan, ashley t.	1	16	17
1314	joyasawal, sipak	1	2	8
1315	ju, yetao	1	28	7
1316	kabiraj, parijat	1	37	9
1317	kabra, dhiraj g.	1	30	14
1319	kagan, valerian	1	0	7
1321	kahn-kirby, amanda h.	1	68	19
1322	kaidery, navneet ammal	1	32	2
1323	kajiwara, kazuhiro	1	9	2
1324	kakadiaris, eugenia	1	16	18
1325	kalfon, limor	1	8	6
1326	kalia, kiran	1	93	13
1327	kalinowski, pawel	1	25	7
1328	kamatari, yuji o.	1	1	6
1329	kamei, takayuki	1	5	7
1330	kampmann, martin	1	29	11
1331	kang, r.	1	1228	7
1333	kang, sheng	1	2	1
1335	kang, yunyi	1	71	4
1336	kang, yuying	1	1	6
1337	kannaiyan, nirmal	1	39	16
1339	kao, tzu-jen	1	46	11
1340	kaplan, david l.	1	4	7
1341	kapner, kevin	1	4	7
1342	kapralov, oleksandr	1	15	12
1343	karachaliou, niki	1	37	10
1344	karchevskaya, anastasia	1	3	7
1345	kardo, simon	1	3	6
1346	karim, zoubida	1	13	7
1347	karimi, gholamreza	1	2	2
1348	karimi-abdolrezaee, soheila	1	19	3
1350	karow, marisa	1	193	17
1352	katagiri, yasuhiro	1	9	4
1353	kato, hiroki	1	7	9
1354	kaul, marcus	1	71	4
1355	kaur, harpreet	1	93	13
1356	kawaguchi, kyoka	1	6	10
1357	kayed, rakez	1	58	6
1358	kaznacheyeva, e.	1	56	8
1359	ke, chaomin	1	251	18
1360	kecskes, szilvia	1	10	15
1361	keerthi, akshaya	1	48	6
1362	keksa-goldsteine, velta	1	8	16
1363	kenny, elizabeth	1	0	7
1366	kepp, oliver	1	153	4
1367	kerforne, thomas	1	15	6
1368	kesharwani, radhika	1	93	13
1369	kess, eva	1	39	16
1370	keuters, meike hedwig	1	8	16
1371	keykavusi, kamran	1	1	3
1372	keynes, robert g.	1	3	7
1373	keys, heather r.	1	141	21
1374	khalin, igor	1	5	7
1375	khan, imran	1	28	4
1376	khan, zafar ullah	1	3	9
1377	khandoga, andrej	1	21	10
1378	khdour, omar m.	1	5	4
1379	khim, soah j.	1	85	9
1380	khonsari, armin	1	28	20
1381	khristichenko, a. yu.	1	3	7
1382	khuanjing, thawatchai	1	0	9
1383	kiermeier, carolina	1	26	7
1384	killilea, david w.	1	41	15
1385	kim, hye-kyeong	1	11	7
1386	kim, jung han	1	39	9
1387	kim, junhyung	1	39	9
1388	kim, min ji	1	16	2
1389	kim, seungyeon	1	0	3
1390	kim, soo-whee	1	9	3
1391	kim, soo-yeon	1	90	16
1393	kim, virna	1	68	19
1394	kim, won kon	1	24	4
1395	kim, yujin	1	9	3
1396	kimura, shintaro	1	1	6
1398	kinzler, maximilian n.	1	3	6
1399	kionsky, daniel . j.	1	32	12
1400	kircher, brigitte	1	25	9
1401	kirtonia, anuradha	1	130	2
1402	kiuchi, kazutoshi	1	27	9
1403	klauck, sabine m.	1	8	6
1404	klaus, valentina	1	30	14
1405	klenerman, david	1	56	18
1406	klettner, alexa	1	4	10
1407	kling, tina	1	39	16
1408	klionsky, daniel j.	1	232	5
1409	klucken, jochen	1	77	10
1410	knoll, k.	1	56	8
1411	knott, graham	1	5	6
1412	knutson, folke	1	13	11
1413	ko, chih-jan	1	2	4
1414	ko, chiung-yuan	1	46	11
1415	kobayashi, sho	1	1	9
1416	koblinski, jennifer e.	1	25	18
1417	kochanek, patrick	1	0	7
1418	kochanek, patrick m.	1	103	10
1419	koegel, donat	1	3	6
1421	koga, ken-ichi	1	6	10
1422	koike, naoyoshi	1	15	11
1423	koistinaho, jari	1	8	16
1424	koistinaho, milla	1	8	16
1426	kong, lu	1	25	6
1427	kong, wei-jia	1	14	6
1428	kong, wen	1	14	6
1429	kong, xiangyi	1	6	13
1431	kong, xiaohong	1	50	12
1433	kong, ying	1	8	7
1434	kong, yingyi	1	41	5
1435	konno, hiroyuki	1	1	9
1436	koopman, werner j. h.	1	10	16
1437	kopplin, georg	1	4	10
1438	korhonen, paula k.	1	8	16
1439	kormoczi, timea	1	10	15
1440	kortholt, arjan	1	48	6
1441	kosaka, yuko	1	68	19
1442	kota, ryuichi	1	15	11
1443	kotian, vignesh	1	93	13
1444	koumura, tomoko	1	245	4
1445	krabbendam, inge e.	1	10	16
1446	kraev, igor	1	3	4
1447	kraft, vanessa a. n.	1	4	10
1448	kramer-albers, eva-maria	1	39	16
1449	kraushaar, udo	1	12	9
1450	krautwald, stefan	1	153	4
1451	krebs, alice	1	12	9
1452	kriegstein, arnold r.	1	41	15
1454	krizbai, istvan a.	1	10	15
1456	krysko, dmitri v.	1	211	24
1457	kuang, hong	1	7	8
1459	kuang, xi	1	13	8
1460	kuang, xuejun	1	4	13
1461	kuang, yuting	1	33	7
1462	kumagai, takeshi	1	245	4
1464	kumar, santhosh v. r.	1	187	3
1465	kunath, tilo	1	56	18
1466	kundu, nandini	1	43	7
1467	kuruca, nilufer	1	7	5
1468	kurupi, richard	1	25	18
1469	kuwabara, kazuma	1	4	3
1470	kyani, anahita	1	33	7
1471	kyheng, maeva	1	68	19
1472	kyriakou, sotiris	1	7	14
1474	lacy, d. borden	1	16	17
1475	laguia, fernando	1	37	10
1476	lahtela-kakkonen, maija	1	211	24
1477	lai, nian-sheng	1	20	10
1478	lai, xianxin	1	9	5
1479	lai, xuan	1	16	7
1480	laino, vincenzo	1	153	9
1481	lalani, alshad	1	49	14
1482	laloux, charlotte	1	288	11
1483	lam, hiu c.	1	13	2
1484	lam, sin man	1	9	17
1486	lampinen, riikka	1	166	4
1487	lamprecht, julia	1	25	9
1488	lamprecht, michael r.	1	4283	11
1489	lan, beiwu	1	8	8
1491	lan, tong	1	77	12
1493	land, walter g.	1	88	4
1495	lange, sigrun	1	3	4
1496	larocca, luigi maria	1	118	11
1497	larrick, james w.	1	3	2
1498	larrick, jasmine w.	1	3	2
1499	latham, joey c.	1	68	19
1500	latunde-dada, gladys o.	1	296	0
1501	lau, joseph	1	251	18
1502	laws, simon m.	1	34	8
1503	lawson, cynthia	1	90	16
1504	lazarowski, alberto	1	9	6
1505	le, anh	1	5	5
1506	le, weidong	1	5	3
1507	le, yifei	1	9	3
1508	leardi, riccardo	1	7	14
1509	lee, choong-sil	1	0	3
1510	lee, edgar	1	68	19
1511	lee, eun-woo	1	24	4
1512	lee, ji-yoon	1	24	4
1513	lee, sang chul	1	24	4
1514	lee, simon ming-yuen	1	11	5
1516	lee, yen-pai	1	4	10
1517	lehtonen, sarka	1	8	16
1518	lei, hong-xu	1	1	6
1519	lei, jianwei	1	5	5
1520	lei, lang	1	43	3
1521	lei, p.	1	265	20
1524	lei, yuhong	1	14	6
1526	lemasters, john j.	1	33	5
1527	lemberg, kathryn m.	1	4283	11
1528	lemelle, laurence	1	5	6
1529	lemoine, antoinette	1	10	3
1531	leng, kun	1	29	11
1532	lenglet, t. timothee	1	68	19
1533	lenoel, isadora	1	33	6
1534	leonardi, leonardo	1	5	4
1537	levy, debora	1	49	6
1538	lewerenz, j.	1	56	8
1539	lewerenz, jan	1	135	4
1540	lewis, frank	1	7	14
1541	lewis, janina p.	1	25	18
1542	li chen	1	0	8
1543	li jie	1	1	6
1544	li weiguo	1	0	6
1545	li, anqi	1	6	11
1546	li, baixiang	1	4	6
1547	li, ben	1	18	8
1548	li, bingyun	1	4	6
1550	li, chang	1	3	6
1551	li, chao	1	16	5
1553	li, conghui	1	4	13
1555	li, dao-yong	1	17	8
1556	li, dapeng	1	5	5
1557	li, dongning	1	6	2
1558	li, encheng	1	7	12
1559	li, fei	1	7	9
1561	li, fujun	1	1	5
1562	li, gang	1	10	14
1563	li, guan-zhang	1	73	8
1564	li, guangda	1	10	3
1565	li, guanlin	1	3	7
1566	li, guiping	1	6	4
1567	li, guobang	1	14	13
1568	li, guoli	1	251	14
1569	li, guoya	1	1	5
1570	li, hai-long	1	27	7
1571	li, hai-ying	1	20	10
1572	li, haiying	1	108	9
1574	li, haoxin	1	143	9
1575	li, houxuan	1	43	3
1576	li, hua	1	110	6
1577	li, huihua	1	5	3
1578	li, huihui	1	23	6
1579	li, jian	1	12	9
1580	li, jian-ru	1	24	15
1581	li, jianbing	1	21	6
1582	li, jianjun	1	14	7
1583	li, jianmin	1	5	7
1584	li, jianxiang	1	4	4
1585	li, jing	1	30	7
1588	li, jinrong	1	1	4
1589	li, juntong	1	4	8
1590	li, kai	1	6	7
1591	li, kuanyu	1	23	6
1592	li, li	1	33	5
1593	li, lihong	1	1	6
1595	li, lin-bo	1	27	7
1596	li, ling	1	18	8
1597	li, linli	1	15	12
1598	li, longyan	1	10	7
1601	li, ming-yue	1	7	8
1602	li, mingchang	1	23	5
1603	li, mingxin	1	8	7
1604	li, na	1	37	12
1605	li, nannan	1	4	9
1606	li, ping	1	8	6
1607	li, qi	1	18	8
1610	li, qifu	1	13	8
1612	li, qing-lin	1	25	3
1613	li, qingdong	1	22	8
1616	li, quanbo	1	6	10
1617	li, ruibin	1	22	8
1618	li, ruoyu	1	2	10
1619	li, s. -l.	1	108	7
1620	li, shanshan	1	3	8
1621	li, shao-wei	1	1	4
1622	li, shaojing	1	85	5
1623	li, shulin	1	8	7
1624	li, sijia	1	20	6
1625	li, sijin	1	1	6
1626	li, sijun	1	1	5
1627	li, song	1	5	3
1629	li, tian	1	33	5
1630	li, tianbai	1	5	3
1631	li, tingting	1	37	12
1632	li, wei	1	90	16
1633	li, weiguo	1	29	10
1634	li, weijia	1	9	4
1636	li, wenjing	1	8	6
1637	li, x-i	1	265	20
1638	li, x-l	1	265	20
1640	li, xiao-na	1	10	11
1641	li, xiaolei	1	80	7
1642	li, xiaoqiang	1	9	9
1643	li, xiaoxiao	1	10	3
1644	li, xiaoyi	1	14	9
1646	li, xing-feng	1	16	8
1648	li, xinhe	1	11	6
1650	li, xinye	1	4	11
1651	li, xu	1	2	6
1652	li, xue-song	1	10	11
1653	li, xuefeng	1	7	2
1654	li, xun	1	4	8
1655	li, y. -c.	1	108	7
1656	li, ya	1	2	7
1657	li, yan	1	251	18
1658	li, yancai	1	21	6
1659	li, yanli	1	14	6
1660	li, yanshu	1	4	6
1661	li, yao	1	6	8
1662	li, yimeng	1	25	6
1663	li, yin	1	24	15
1664	li, yinghui	1	2	6
1665	li, yiqing	1	2	2
1666	li, yong	1	46	7
1667	li, yong-wang	1	4	4
1668	li, yonghai	1	2	7
1669	li, yu-xuan	1	21	6
1671	li, yuanhao	1	4	13
1673	li, yunfeng	1	3	2
1674	li, yuyao	1	89	5
1675	li, yuzhu	1	251	14
1676	li, zhan	1	10	11
1677	li, zhe	1	14	7
1678	li, zheng	1	6	11
1680	li, zhizhong	1	2	10
1681	li, zhonghua	1	28	7
1682	li, zhuang	1	5	10
1683	li, zihou	1	251	18
1684	liang shipeng	1	0	8
1685	liang, chaozhao	1	22	8
1686	liang, fanrong	1	4	7
1687	liang, jingtao	1	4	9
1688	liang, jun-yun	1	19	5
1689	liang, na	1	3	7
1690	liang, ni	1	16	8
1691	liang, ruifeng	1	5	10
1692	liang, runyu	1	1	6
1693	liang, shuang	1	15	12
1694	liang, tian-yu	1	20	10
1695	liang, weibo	1	54	7
1696	liang, xiao	1	3	4
1697	liang, xiaolong	1	2	6
1698	liang, xue	1	25	6
1699	liang, yan	1	9	8
1700	liang, yan-jing	1	0	7
1701	liang, yanhu	1	3	4
1703	liang, youfang	1	5	5
1705	liao, daohong	1	34	3
1707	liao, shao-jun	1	7	6
1709	liao, z. b.	1	3	9
1710	libby, peter	1	32	12
1712	liew, hock-kean	1	17	6
1713	lim, lee yong	1	8	7
1714	lima, illyane sofia	1	0	4
1716	lin, daniel	1	61	7
1717	lin, guole	1	1	9
1718	lin, hung-yu	1	2	4
1719	lin, jia-quan	1	17	8
1720	lin, juntang	1	2	7
1721	lin, kang	1	1	5
1722	lin, kunzhang	1	3	11
1723	lin, ligen	1	85	5
1724	lin, lihui	1	30	5
1725	lin, lin	1	38	12
1726	lin, rui	1	13	4
1727	lin, tsu-kung	1	2	4
1728	lin, weiqiang	1	7	3
1729	lin, xiao	1	7	8
1730	lin, yong	1	107	6
1731	lin, zhongxiao	1	7	8
1732	lind, monica	1	34	8
1733	ling, xiawei	1	49	14
1735	liopo, anton v.	1	6	8
1736	lip, gregory y. h.	1	32	12
1737	lipinski, pawel	1	4	2
1738	lipper, colin h.	1	33	8
1739	liraz-zaltsman, sigal	1	6	12
1740	little, daniel	1	56	18
1741	liu, bin	1	14	7
1742	liu, binbing	1	39	7
1743	liu, bing	1	9	6
1744	liu, can	1	125	3
1746	liu, chao	1	2	10
1747	liu, chen-xu	1	25	3
[truncated: 1,760 more rows]
