# Supplementary material for: The research landscape of ferroptosis in the brain: A bibliometric analysis
Source: Front Pharmacol. 2022 Oct 18;13:1014550. doi: 10.3389/fphar.2022.1014550 (PMC9622939; doi:10.3389/fphar.2022.1014550)
Supplement: Supplementary file 8 [file Table7.XLSX]

## Sheet: Sheet1
id	source	documents	citations	total link strength
1	accounts of chemical research	1	13	2
2	acs applied materials & interfaces	1	42	8
3	acs biomaterials science & engineering	1	4	3
4	acs central science	1	28	18
5	acs chemical biology	1	73	19
6	acs chemical neuroscience	5	54	30
7	acs medicinal chemistry letters	1	5	8
8	acs nano	2	267	27
9	acta biochimica et biophysica sinica	1	7	8
10	acta neuropathologica communications	1	5	6
11	acta pharmaceutica sinica b	1	24	11
12	acta pharmacologica sinica	1	3	1
13	adipocyte	1	1	0
14	ageing research reviews	1	27	9
15	aging and disease	1	16	20
16	aging cell	1	40	8
17	aging-us	2	19	14
18	altex-alternatives to animal experimentation	1	12	4
19	alzheimers & dementia	1	25	8
20	american journal of translational research	2	29	30
21	american journal of transplantation	1	15	2
22	angewandte chemie-international edition	2	41	7
23	animal science journal	1	4	2
24	annals of clinical and translational neurology	1	96	16
25	annals of neurology	1	110	38
26	annals of translational medicine	3	27	17
27	antioxidants	8	54	49
28	antioxidants & redox signaling	5	227	98
29	apoptotic and non-apoptotic cell death	1	245	44
30	archives of biochemistry and biophysics	3	40	20
31	archives of toxicology	1	7	5
32	arhiv za higijenu rada i toksikologiju-archives of industrial hygiene	1	6	13
33	asn neuro	2	11	26
34	behavioural brain research	2	80	44
35	biochemical and biophysical research communications	7	739	84
36	biochemical pharmacology	1	21	7
37	biochimica et biophysica acta-general subjects	2	426	61
38	biochimica et biophysica acta-molecular cell research	2	31	14
39	bioconjugate chemistry	1	5	0
40	bioengineered	2	23	17
41	biological & pharmaceutical bulletin	3	114	51
42	biological psychiatry-cognitive neuroscience and neuroimaging	1	3	2
43	biology-basel	5	61	39
44	biomarker research	1	27	11
45	biomaterials	1	10	3
46	biomed research international	2	8	20
47	biomedicine & pharmacotherapy	3	97	12
48	biomedicines	1	2	14
49	biometals	1	3	6
50	biomolecules	4	49	34
51	bioorganic chemistry	1	3	8
52	bioscience reports	1	3	0
53	brain behavior and immunity	2	64	20
54	brain injury	1	0	0
55	brain research	4	175	90
56	brain research bulletin	4	98	93
57	breast cancer research	1	49	5
58	british journal of pharmacology	2	89	37
59	bulletin de l academie nationale de medecine	1	0	2
60	bulletin of russian state medical university	1	0	2
61	cancer gene therapy	1	63	17
62	cancer investigation	1	6	3
63	cancer medicine	1	3	0
64	cancer research	1	25	6
65	cancer science	1	41	12
66	cancers	2	48	7
67	cell	4	7031	930
68	cell biology international	1	17	14
69	cell calcium	1	78	25
70	cell chemical biology	5	200	132
71	cell communication and signaling	1	2	17
72	cell cycle	1	7	4
73	cell death & disease	16	456	107
74	cell death and differentiation	10	1587	303
75	cell death discovery	4	70	48
76	cell death regulation in health and disease - pt b	1	10	2
77	cell metabolism	1	39	5
78	cell research	1	315	50
79	cell stem cell	2	234	24
80	cells	9	160	102
81	cellular and molecular life sciences	4	742	119
82	cellular and molecular neurobiology	3	66	47
83	cellular oncology	1	12	2
84	cellular reprogramming	1	2	3
85	cellular signalling	1	44	12
86	chembiochem	1	34	3
87	chemical biology & drug design	1	3	7
88	chemical engineering journal	2	24	2
89	chemical research in chinese universities	1	0	7
90	chemical research in toxicology	1	4	3
91	chemmedchem	1	33	1
92	chemosphere	1	13	10
93	chinese journal of organic chemistry	1	1	2
94	chinese science bulletin-chinese	1	0	3
95	circulation	1	0	0
96	clinica chimica acta	1	36	15
97	clinical and experimental hypertension	1	6	10
98	clinical and translational imaging	1	1	4
99	clinical and translational medicine	1	7	4
100	cns neuroscience & therapeutics	4	161	74
101	communications biology	2	20	4
102	critical care medicine	3	105	52
103	critical reviews in food science and nutrition	1	4	8
104	current drug metabolism	1	59	3
105	current drug targets	2	6	18
106	current medicinal chemistry	1	2	10
107	current neuropharmacology	1	29	8
108	current opinion in physiology	1	4	8
109	data in brief	1	11	1
110	developmental neuroscience	1	69	49
111	disease markers	1	5	2
112	drug discovery today	1	8	18
113	ecotoxicology and environmental safety	1	4	2
114	elife	1	26	11
115	endocrine metabolic & immune disorders-drug targets	1	9	16
116	eneuro	1	43	23
117	environmental toxicology	1	5	6
118	european journal of cell biology	1	125	40
119	european journal of histochemistry	1	10	4
120	european journal of human genetics	1	3	5
121	european journal of medical genetics	1	8	3
122	european journal of medicinal chemistry	2	65	38
123	european journal of pain	1	9	10
124	european journal of pharmacology	3	12	15
125	european review for medical and pharmacological sciences	2	114	39
126	evidence-based complementary and alternative medicine	3	18	16
127	experimental eye research	1	24	10
128	experimental neurology	2	19	18
129	expert opinion on emerging drugs	1	2	0
130	extreme mechanics letters	1	8	3
131	faseb journal	1	23	11
132	febs journal	2	17	24
133	febs open bio	3	22	25
134	fitoterapia	1	5	6
135	food & function	1	2	4
136	food and chemical toxicology	2	49	27
137	food chemistry	1	26	12
138	foods	1	3	27
139	free radical biology and medicine	24	1043	383
140	free radical research	2	16	22
141	frontiers in aging neuroscience	3	132	75
142	frontiers in cardiovascular medicine	1	1	3
143	frontiers in cell and developmental biology	13	323	214
144	frontiers in cellular neuroscience	11	176	254
145	frontiers in chemistry	2	17	13
146	frontiers in immunology	2	14	17
147	frontiers in medicine	2	12	7
148	frontiers in molecular biosciences	1	8	8
149	frontiers in molecular neuroscience	2	38	48
150	frontiers in neurology	4	87	45
151	frontiers in neuroscience	21	953	478
152	frontiers in oncology	3	60	51
153	frontiers in pharmacology	9	208	143
154	hepatology	1	251	35
155	histology and histopathology	2	11	35
156	human & experimental toxicology	1	2	14
157	human brain mapping	1	3	1
158	hypertension research	1	0	2
159	international immunopharmacology	3	37	45
160	international journal of medical sciences	1	7	7
161	international journal of molecular medicine	2	31	17
162	international journal of molecular sciences	9	204	135
163	international journal of nanomedicine	2	16	16
164	international journal of neuroscience	1	2	6
165	international journal of pharmaceutics	1	6	1
166	international reviews of immunology	1	22	11
167	investigative ophthalmology & visual science	1	0	0
168	iscience	1	6	2
169	iubmb life	1	186	33
170	jci insight	1	300	107
171	journal of alzheimers disease	3	139	64
172	journal of animal physiology and animal nutrition	1	1	4
173	journal of biochemical and molecular toxicology	1	8	33
174	journal of biological chemistry	2	237	102
175	journal of biomedical science	1	13	6
176	journal of cellular and molecular medicine	2	10	0
177	journal of cellular physiology	2	108	28
178	journal of clinical investigation	2	282	55
179	journal of ethnopharmacology	1	4	5
180	journal of experimental medicine	1	8	6
181	journal of hazardous materials	2	97	32
182	journal of healthcare engineering	1	4	17
183	journal of inflammation research	1	11	15
184	journal of integrative medicine-jim	1	28	22
185	journal of lipid research	1	33	11
186	journal of medicinal chemistry	1	25	5
187	journal of molecular medicine-jmm	1	187	1
188	journal of molecular neuroscience	5	102	90
189	journal of molecular structure	1	1	8
190	journal of nanobiotechnology	2	22	12
191	journal of neural transmission	2	40	17
192	journal of neurochemistry	4	77	93
193	journal of neuroinflammation	3	31	20
194	journal of neuroscience	1	33	14
195	journal of neurotrauma	1	0	0
196	journal of nutritional biochemistry	1	18	5
197	journal of pharmacology and experimental therapeutics	2	64	31
198	journal of pineal research	1	36	16
199	journal of proteomics	1	3	5
200	journal of stroke & cerebrovascular diseases	1	5	3
201	journal of the american chemical society	2	222	18
202	journal of tissue engineering and regenerative medicine	1	24	8
203	journal of toxicological sciences	1	6	4
204	journal of trace elements in medicine and biology	1	9	2
205	jove-journal of visualized experiments	1	5	3
206	lancet neurology	1	1	1
207	learning & memory	1	6	5
208	life sciences	7	204	95
209	lwt-food science and technology	1	8	5
210	m s-medecine sciences	1	0	4
211	marine drugs	1	4	5
212	materials advances	1	6	2
213	mechanisms of ageing and development	1	30	18
214	medical hypotheses	2	43	16
215	medical science monitor	1	18	12
216	medicinal research reviews	2	80	30
217	melanoma research	1	2	1
218	metallomics	1	16	4
219	molecular & cellular oncology	1	0	2
220	molecular and cellular biochemistry	1	6	7
221	molecular and cellular neuroscience	1	32	8
222	molecular brain	1	54	28
223	molecular cancer	1	79	17
224	molecular mechanisms of neurodegeneration	1	9	14
225	molecular medicine reports	2	4	16
226	molecular neurobiology	8	334	150
227	molecular psychiatry	5	502	149
228	molecules	1	0	5
229	monitoring vesicular trafficking in cellular responses to stress - pt b	1	0	6
230	movement disorders	1	10	5
231	nanoscale	2	35	26
232	nature	2	774	64
233	nature chemical biology	3	301	64
234	nature communications	5	347	59
235	nature neuroscience	1	29	1
236	nature reviews molecular cell biology	1	518	8
237	naunyn-schmiedebergs archives of pharmacology	2	10	4
238	neural regeneration research	4	128	61
239	neuro-oncology	1	6	5
240	neurobiology of disease	2	294	139
241	neurochemical research	6	37	42
242	neurochemistry international	4	242	111
243	neurodegenerative diseases	1	14	34
244	neuromolecular medicine	1	34	19
245	neuropathology	1	7	3
246	neuropharmacology	2	37	17
247	neuroreport	1	3	8
248	neuroscience	3	63	30
249	neuroscience bulletin	2	29	21
250	neuroscience letters	3	23	55
251	neurotherapeutics	4	105	50
252	neurotoxicology	1	43	19
253	oncogene	2	179	26
254	oncogenesis	1	231	33
255	oncology letters	3	29	8
256	oncology reports	1	6	4
257	oncotarget	2	143	22
258	open biology	1	2	3
259	organic & biomolecular chemistry	1	10	12
260	oxidative medicine and cellular longevity	10	166	151
261	particle and fibre toxicology	2	41	13
262	pathology research and practice	1	5	8
263	pharmaceuticals	4	172	46
264	pharmaceutics	1	6	6
265	pharmacological research	3	85	81
266	pharmacology & therapeutics	3	63	34
267	physical chemistry chemical physics	1	22	10
268	physiological research	1	14	2
269	physiological reviews	2	482	31
270	phytomedicine	2	11	10
271	placenta	1	9	9
272	plos one	2	68	27
273	proceedings of the national academy of sciences of the united states of	2	68	6
274	progress in biochemistry and biophysics	1	1	10
275	progress in biophysics & molecular biology	1	43	19
276	progress in chemistry	1	1	2
277	progress in neuro-psychopharmacology & biological psychiatry	1	5	4
278	progress in neurobiology	2	118	55
279	protein journal	1	37	15
280	redox biology	16	1425	423
281	rejuvenation research	1	3	9
282	reviews in aquaculture	1	0	10
283	reviews on environmental health	1	29	0
284	russian chemical bulletin	1	3	2
285	science of the total environment	1	4	2
286	scientific reports	6	185	66
287	seminars in cancer biology	1	232	44
288	seminars in cell & developmental biology	1	153	6
289	seminars in nephrology	1	17	0
290	signal transduction and targeted therapy	1	110	46
291	stem cell reports	1	31	10
292	stem cell research & therapy	1	24	5
293	stroke	3	257	88
294	stroke and vascular neurology	1	60	24
295	theranostics	1	17	44
296	tissue & cell	1	2	3
297	toxicologic pathology	1	14	5
298	toxicology	3	75	40
299	toxicology and applied pharmacology	1	15	10
300	toxicology and industrial health	1	1	2
301	toxicology in vitro	2	49	26
302	toxicology mechanisms and methods	1	5	11
303	traditional medicine research	1	0	0
304	translational neuroscience	1	4	7
305	translational stroke research	2	122	22
306	trends in biochemical sciences	1	11	6
307	trends in endocrinology and metabolism	2	34	33
308	trends in molecular medicine	1	41	28
309	trends in pharmacological sciences	1	9	5
310	tropical journal of pharmaceutical research	1	1	6
311	veterinary medicine and science	1	5	2
312	yale journal of biology and medicine	1	3	5
313	zoological research	1	57	20
