# Supplementary material for: The research landscape of ferroptosis in the brain: A bibliometric analysis
Source: Front Pharmacol. 2022 Oct 18;13:1014550. doi: 10.3389/fphar.2022.1014550 (PMC9622939; doi:10.3389/fphar.2022.1014550)
Supplement: Supplementary file 9 [file Table8.XLSX]

## Sheet: Sheet1
id	source	citations	total link strength
755	cell	1880	234831
1930	j biol chem	1461	214088
1446	free radical bio med	1365	176025
2739	nature	1345	202825
2964	p natl acad sci usa	1239	198647
767	cell death differ	909	144133
2198	j neurochem	790	125434
2700	nat chem biol	736	94663
3198	redox biol	718	92421
3098	plos one	676	98512
475	biochem bioph res co	665	93686
335	antioxid redox sign	578	88085
2218	j neurosci	566	121597
769	cell death dis	554	92766
3305	science	501	88410
3385	stroke	451	62572
3298	sci rep-uk	438	61696
651	brain res	437	68814
2698	nat cell biol	417	53779
2765	neurobiol dis	388	58394
2599	mol cell	381	60718
429	autophagy	375	60377
1876	j alzheimers dis	362	59772
2702	nat commun	359	49315
1485	front neurosci-switz	347	41845
1789	int j mol sci	327	44991
2625	mol neurobiol	324	42296
2808	neuron	307	49716
789	cell rep	297	48714
2947	oxid med cell longev	297	39537
1977	j cerebr blood f met	296	45290
776	cell metab	282	37006
291	ann neurol	281	41903
2922	oncotarget	269	37591
728	cancer res	266	36392
2910	oncogene	259	36843
2433	lancet neurol	251	32866
2006	j clin invest	246	42393
1884	j am chem soc	240	25073
2729	nat rev mol cell bio	239	42339
708	cancer cell	238	28530
2769	neurochem int	236	30205
1629	hepatology	235	29713
579	blood	230	35432
2838	neurosci lett	230	38468
479	biochem j	227	34793
2708	nat med	224	40187
2842	neuroscience	223	36997
784	cell mol life sci	217	35061
2764	neurobiol aging	216	34633
1489	front pharmacol	212	29426
3516	trends cell biol	207	31123
791	cell res	206	34517
445	bba-gen subjects	205	27215
2426	lancet	203	29753
1405	faseb j	201	29398
2633	mol psychiatr	196	26362
633	brain	195	33826
763	cell chem biol	195	28978
2802	neurology	191	27497
1968	j cell biol	187	35892
2771	neurochem res	184	24300
2855	new engl j med	180	27759
1240	elife	176	23312
26	acs central sci	171	21419
3139	prog neurobiol	171	26552
27	acs chem biol	157	19708
2649	movement disord	156	21812
1452	front aging neurosci	154	20921
2732	nat rev neurosci	150	26843
1373	exp neurol	149	23629
722	cancer lett	148	20588
449	bba-mol basis dis	147	25314
2220	j neurosci res	145	23044
1652	hum mol genet	144	21575
820	chem biol	143	17812
1463	front cell neurosci	142	20256
2062	j exp med	141	27096
3494	transl stroke res	139	16258
1530	gene dev	137	22903
2207	j neuroinflamm	137	23074
2449	life sci	136	18158
492	biochemistry-us	135	20872
64	acta neuropathol	132	26949
485	biochem pharmacol	132	18205
1241	embo j	130	26086
2382	jci insight	130	13959
674	brit j pharmacol	127	19654
2601	mol cell biol	126	19498
2704	nat genet	126	16738
3528	trends pharmacol sci	126	16850
2227	j neurotraum	125	15252
451	bba-mol cell res	123	20768
1409	febs lett	123	19874
2110	j immunol	116	37479
2719	nat rev cancer	115	14533
3471	toxicology	110	12489
1971	j cell mol med	109	15335
2723	nat rev drug discov	109	16446
294	ann ny acad sci	108	18666
1567	glia	107	17055
1972	j cell physiol	107	12469
2761	neural regen res	106	12439
2190	j neural transm	104	16090
2712	nat neurosci	104	17974
212	am j pathol	103	20841
2177	j mol neurosci	102	15807
535	biomed pharmacother	100	11528
2213	j neuropath exp neur	100	19856
2626	mol neurodegener	100	15877
3066	physiol rev	99	17023
1678	immunity	98	28294
2877	nucleic acids res	98	9545
1448	free radical res	96	12992
28	acs chem neurosci	93	12738
360	arch biochem biophys	93	12605
2853	neurotoxicology	93	12609
2819	neuropharmacology	92	10751
2273	j pharmacol exp ther	91	13765
1490	front physiol	90	13451
2727	nat rev immunol	90	18656
31	acs nano	89	11236
543	biometals	88	12314
1477	front mol neurosci	88	11814
3512	trends biochem sci	88	14496
1341	eur j pharmacol	86	9714
138	aging cell	85	11668
1482	front neurol	85	11553
2155	j med chem	85	9568
955	cns neurosci ther	84	9797
456	behav brain res	83	9827
652	brain res bull	83	10773
1470	front immunol	83	23146
831	chem rev	82	9080
2850	neurotherapeutics	82	11676
1243	embo rep	81	12031
874	circ res	80	13356
3303	sci transl med	79	11960
386	arch toxicol	78	9869
450	bba-mol cell biol l	78	10912
785	cell mol neurobiol	78	11533
1029	curr biol	78	13126
3044	pharmacol res	78	10520
528	biomaterials	77	7890
1974	j cell sci	77	13160
2538	metallomics	76	9286
142	aging-us	75	9481
1487	front oncol	75	10538
1893	j am soc nephrol	74	15450
1408	febs j	73	11472
341	antioxidants-basel	72	8859
2212	j neurol sci	72	10648
493	biochim biophys acta	71	10137
1005	crit care med	71	7147
2731	nat rev neurol	71	7993
730	cancer sci	70	7453
137	ageing res rev	69	15072
802	cells-basel	68	10714
2146	j lipid res	68	9861
2851	neurotox res	68	8570
2895	nutrients	68	9366
2915	oncol rep	67	9057
1057	curr neuropharmacol	66	8585
1324	eur j med chem	66	8302
1349	eur rev med pharmaco	66	6167
1745	int j biochem cell b	66	10165
879	circulation	65	8912
1841	invest ophth vis sci	65	14053
1861	iubmb life	65	10401
2231	j nutr	65	10281
2642	molecules	65	9354
488	biochem soc t	64	12508
537	biomed res int	64	8969
519	biol trace elem res	63	7097
2620	mol med rep	63	8504
509	biol pharm bull	62	8330
3457	toxicol appl pharm	62	7109
1461	front cell dev biol	61	7405
3462	toxicol lett	61	8718
375	arch neurol-chicago	60	9359
636	brain behav immun	60	7347
1685	immunol rev	60	15467
108	adv exp med biol	59	8591
1328	eur j neurosci	59	13182
1366	exp eye res	59	8848
2210	j neurol neurosur ps	59	10206
3036	pharmaceuticals-base	59	7696
443	bba-bioenergetics	58	9551
1129	current topics in medicinal chemistry	58	7650
1434	food chem toxicol	58	6303
712	cancer discov	57	8327
2375	jama neurol	57	11624
2706	nat immunol	57	14700
3469	toxicol sci	57	8782
218	am j physiol-heart c	56	9784
1361	exp cell res	56	7951
1750	int j cancer	56	9279
512	biol psychiat	55	8099
762	cell calcium	55	9006
1159	dev cell	55	9529
3093	plos biol	55	8917
1020	csh perspect biol	54	8322
2098	j hepatol	53	6870
187	am j clin nutr	52	7458
3525	trends neurosci	52	12282
75	acta pharmacol sin	51	6734
347	apoptosis	51	9580
667	brit j cancer	51	6957
1052	curr med chem	51	7395
3314	semin cancer biol	51	9605
115	adv mater	50	4950
2379	jama-j am med assoc	50	6520
2406	kidney int	50	9875
2605	mol cell oncol	50	6261
3047	pharmacol therapeut	50	9748
3431	theranostics	50	6647
2222	j neurosurg	49	6215
2784	neuroimage	49	7599
3074	phytomedicine	49	6189
65	acta neuropathol com	48	8839
249	anal chem	48	4040
734	cancers	48	5471
2989	parkinsonism relat d	48	6840
221	am j physiol-renal	47	9652
501	bioinformatics	47	3517
551	bioorg med chem lett	47	5191
793	cell stem cell	47	5600
1517	gastroenterology	47	7076
1788	int j mol med	47	6215
792	cell signal	46	6001
888	clin cancer res	46	4963
2345	j trace elem med bio	46	4612
2549	methods mol biol	46	6833
830	chem res toxicol	45	4580
1064	curr opin cell biol	45	6066
1967	j cell biochem	45	5552
2061	j exp clin canc res	45	5850
2290	j pineal res	45	5872
2543	method enzymol	45	5880
2710	nat methods	45	2975
2718	nat protoc	45	3401
2914	oncol lett	45	5909
268	angew chem int edit	44	2981
3156	proteomics	44	5185
770	cell death discov	43	5611
1116	curr top microbiol	43	4328
1166	dev neurosci-basel	43	5186
2497	mech ageing dev	43	6477
2600	mol cell biochem	43	5946
241	amino acids	42	5446
248	anal biochem	42	3346
2711	nat nanotechnol	42	4944
1171	diabetes	41	4592
1357	evid-based compl alt	41	2873
2763	neuro-oncology	41	3222
2833	neuroreport	41	6900
3288	sci adv	41	5618
311	annu rev biochem	40	6946
649	brain pathol	40	7079
787	cell physiol biochem	40	4932
1242	embo mol med	40	7221
2806	neuromol med	40	6013
139	aging dis	39	5984
333	anticancer res	39	4585
2209	j neurol	39	5652
2596	mol cancer res	39	5243
2604	mol cell neurosci	39	6418
3300	sci signal	39	7726
215	am j physiol-cell ph	38	6371
765	cell cycle	38	8270
504	biol chem	37	5098
549	biomolecules	37	7416
2576	mitochondrion	37	7578
2631	mol pharmacol	37	5677
2699	nat chem	37	6188
2911	oncogenesis	37	4976
3183	radiology	37	5880
1026	curr alzheimer res	36	7920
2168	j mol biol	36	6307
2219	j neurosci meth	36	2293
2587	mol biol cell	36	6745
2688	nanoscale	36	5374
2774	neurodegener dis	36	7268
3019	pediatr res	36	4295
3096	plos genet	36	5513
3348	signal transduct tar	36	5136
170	alzheimers dement	35	6142
197	am j hum genet	35	4106
323	annu rev nutr	35	4628
1790	int j nanomed	35	4452
2722	nat rev dis primers	35	4989
61	acta neurochir suppl	34	4196
740	carcinogenesis	34	5510
2123	j inorg biochem	34	4151
2252	j pathol	34	5336
2445	leukemia	34	4060
2593	mol brain	34	4006
2837	neurosci bull	34	4209
2849	neurosurgery	34	3806
612	bmc neurosci	33	6954
1459	front biosci-landmrk	33	5080
1869	j agr food chem	33	2917
1997	j clin biochem nutr	33	5460
2028	j control release	33	3779
2289	j physiol-london	33	4902
3524	trends mol med	33	4383
19	accounts chem res	32	3688
233	am j transl res	32	3093
773	cell host microbe	32	7476
834	chem-biol interact	32	4291
1021	csh perspect med	32	6343
1094	curr pharm design	32	5282
2251	j parkinson dis	32	4887
2583	mol aspects med	32	5148
3046	pharmacol rev	32	6878
210	am j neuroradiol	31	5044
326	annu rev physiol	31	5927
1265	environ health persp	31	4341
1739	int immunopharmacol	31	2954
2096	j hematol oncol	31	4852
228	am j resp crit care	30	5429
829	chem phys lipids	30	4736
1590	haematol-hematol j	30	5446
1932	j biol inorg chem	30	4318
2170	j mol cell cardiol	30	6625
2595	mol cancer	30	4329
2796	neurol sci	30	3980
234	am j transplant	29	8780
444	bba-biomembranes	29	4863
1284	epilepsia	29	2755
2515	med res rev	29	4185
2814	neuropath appl neuro	29	7384
3135	prog lipid res	29	5041
3506	transplantation	29	15418
3605	world j gastroentero	29	4431
39	acta bioch bioph sin	28	3039
182	am j cancer res	28	4172
832	chem sci	28	2793
892	clin chim acta	28	3537
2206	j neuroimmunol	28	4045
2627	mol nutr food res	28	3234
3387	stroke vasc neurol	28	2474
280	ann clin transl neur	27	2561
1798	int j oncol	27	3729
2921	oncoscience	27	3714
3373	stem cell rep	27	2521
392	arterioscl throm vas	26	3198
499	biofactors	26	4755
555	biophys j	26	3184
670	brit j haematol	26	3845
745	cardiovasc res	26	6290
1208	drug des dev ther	26	3287
1225	ebiomedicine	26	3163
1305	eur j biochem	26	3439
1432	food chem	26	2289
1436	food funct	26	2735
1591	haematologica	26	3083
2721	nat rev clin oncol	26	3066
2749	neoplasia	26	2575
2994	part fibre toxicol	26	4556
3199	redox rep	26	3560
21	acs appl mater inter	25	3163
954	cns neurol disord-dr	25	4275
957	cochrane db syst rev	25	4637
1040	curr drug targets	25	3237
1261	eneuro	25	3034
1367	exp gerontol	25	3054
2056	j ethnopharmacol	25	3439
2091	j hazard mater	25	2854
2350	j transl med	25	4637
2594	mol brain res	25	5744
2836	neurosci biobehav r	25	3629
3144	prostag leukotr ess	25	3663
217	am j physiol-gastr l	24	3803
552	bioorgan med chem	24	2583
672	brit j nutr	24	4040
1309	eur j cell biol	24	3134
1327	eur j neurol	24	2674
1585	gut	24	3319
3459	toxicol in vitro	24	2704
314	annu rev canc biol	23	2768
592	bmc cancer	23	2436
1711	infect immun	23	2566
2088	j gerontol a-biol	23	2699
2144	j leukocyte biol	23	8819
2243	j org chem	23	1481
325	annu rev pharmacol	22	3488
1168	development	22	3727
1510	future med chem	22	3130
1928	j bioenerg biomembr	22	4531
1943	j biomed sci	22	2906
2185	j nat prod	22	2349
2505	med hypotheses	22	3268
2630	mol pharmaceut	22	3538
2822	neuropsych dis treat	22	2939
2999	pathol oncol res	22	3112
219	am j physiol-lung c	21	3428
265	anesthesiology	21	1665
418	atherosclerosis	21	3470
564	bioscience rep	21	2103
1321	eur j immunol	21	7571
1375	exp ther med	21	3029
1528	gene	21	2109
2194	j neural transm-supp	21	3431
2546	methods	21	1615
2606	mol cell proteomics	21	2040
2728	nat rev microbiol	21	2291
3099	plos pathog	21	5529
3315	semin cell dev biol	21	4572
175	alzheimers res ther	20	4311
2011	j clin neurosci	20	2230
2012	j clin oncol	20	1854
2149	j magn reson imaging	20	2530
2597	mol cancer ther	20	2679
2661	mutat res-fund mol m	20	2116
2891	nutr neurosci	20	3541
2993	parkinsons dis-us	20	3456
3138	prog neuro-psychoph	20	3685
3345	shock	20	5875
3613	world neurosurg	20	1658
611	bmc neurol	19	3107
715	cancer gene ther	19	2559
759	cell biol int	19	2189
797	cell tissue res	19	3074
1065	curr opin chem biol	19	2041
1256	endocrinology	19	2493
1370	exp mol med	19	3309
2295	j proteomics	19	1517
2520	mediat inflamm	19	4921
2619	mol med	19	4367
2696	nat biotechnol	19	1842
3464	toxicol pathol	19	2254
216	am j physiol-endoc m	18	2022
324	annu rev pathol-mech	18	2813
494	biochimie	18	3073
582	blood cell mol dis	18	2370
589	bmc bioinformatics	18	1101
764	cell commun signal	18	3553
780	cell mol biol	18	2814
781	cell mol biol lett	18	1872
788	cell proliferat	18	2573
817	cerebrovasc dis	18	4821
840	chemosphere	18	1640
1403	f1000res	18	2738
1957	j cancer res clin	18	1758
2135	j invest dermatol	18	2601
2195	j neuro-oncol	18	1639
2397	jove-j vis exp	18	1724
2423	lab invest	18	2569
2676	nano lett	18	1799
2793	neurol res	18	2117
2923	oncotargets ther	18	1817
3252	rev neuroscience	18	2128
105	adv drug deliver rev	17	1691
319	annu rev immunol	17	5420
322	annu rev neurosci	17	2862
635	brain behav	17	1933
798	cell transplant	17	2103
940	clin sci	17	2978
1191	dis model mech	17	2175
1196	dna cell biol	17	1862
1230	ecotox environ safe	17	1377
1554	genome biol	17	1078
2022	j comp neurol	17	3931
2101	j histochem cytochem	17	2204
2294	j proteome res	17	1427
2461	lipids	17	2263
2518	med sci monitor	17	1783
2864	nmr biomed	17	2143
3271	rsc adv	17	1599
63	acta neurol scand	16	2567
315	annu rev cell dev bi	16	3304
382	arch pharm res	16	3008
661	breast cancer res tr	16	1926
683	ca-cancer j clin	16	1560
704	cancer biol ther	16	1445
760	cell biol toxicol	16	2182
833	chem soc rev	16	1092
1156	dev biol	16	4055
1286	epilepsy behav	16	1291
1287	epilepsy res	16	1383
1748	int j biol sci	16	1342
1756	int j clin exp patho	16	2421
1885	j am coll cardiol	16	2081
2046	j endocrinol	16	1556
2158	j med genet	16	1672
2169	j mol cell biol	16	2098
2175	j mol med	16	1992
2229	j nucl med	16	3758
2329	j surg res	16	3581
2483	mar drugs	16	1434
2521	medicine	16	2396
2589	mol biol rep	16	1726
2616	mol immunol	16	4436
2828	neuropsychopharmacol	16	2568
2940	org lett	16	991
3076	phytother res	16	1990
3097	plos med	16	2669
3141	prog retin eye res	16	2362
3302	sci total environ	16	1807
3533	tumor biol	16	1926
227	am j resp cell mol	15	1505
414	asn neuro	15	1937
653	brain res rev	15	2846
1053	curr mol med	15	5122
1078	curr opin neurobiol	15	3573
1396	expert rev neurother	15	1893
1648	hum exp toxicol	15	1836
1794	int j neurosci	15	2231
2143	j lab clin med	15	1980
2232	j nutr biochem	15	2426
2297	j psychiatr res	15	2391
2324	j stroke cerebrovasc	15	1931
2844	neuroscientist	15	3729
2847	neurosurg focus	15	2516
2912	oncoimmunology	15	6258
3055	phys chem chem phys	15	1150
3356	small	15	2245
453	bba-proteins proteom	14	3209
711	cancer commun	14	2056
724	cancer med-us	14	1465
729	cancer res treat	14	1535
795	cell stress chaperon	14	3619
822	chem commun	14	1343
889	clin chem	14	1494
907	clin exp pharmacol p	14	1606
945	clin transl med	14	1027
1027	curr atheroscler rep	14	1672
1092	curr pathobiol rep	14	1721
1141	dalton t	14	1591
1180	diabetologia	14	2207
1187	digest dis sci	14	1354
1359	exp biol med	14	1784
1360	exp brain res	14	1872
1389	expert opin ther tar	14	2051
1424	fish shellfish immun	14	2188
1716	inflammation	14	2234
1764	int j env res pub he	14	1998
1963	j cardiovasc pharm	14	1995
1981	j chem neuroanat	14	1789
2275	j pharmacol sci	14	1437
2475	magn reson imaging	14	2672
2478	magn reson med	14	2200
2529	metab brain dis	14	2283
2598	mol carcinogen	14	2153
2624	mol microbiol	14	2774
3089	planta med	14	1301
3150	protein cell	14	2252
3151	protein j	14	1716
3379	stem cells	14	2225
306	ann transl med	13	1428
491	biochemistry-moscow+	13	1808
498	bioessays	13	2422
654	brain sci	13	1571
666	brit j anaesth	13	1546
953	cns drugs	13	2002
1003	crit care	13	1665
1055	curr neurol neurosci	13	1293
1210	drug discov today	13	1016
1272	environ pollut	13	1351
1273	environ res	13	1526
1310	eur j clin invest	13	1722
1466	front endocrinol	13	2012
1822	int rev cel mol bio	13	2719
1925	j biochem mol toxic	13	2183
2009	j clin med	13	1341
2129	j integr med-jim	13	1851
2364	j virol	13	3140
2434	lancet oncol	13	1100
2612	mol genet metab	13	1171
2760	neural plast	13	1630
2816	neuropathology	13	2481
2840	neurosci res	13	1219
2965	p natl acad sci-biol	13	2879
3042	pharmacol biochem be	13	1955
3410	talanta	13	970
3483	transfusion	13	1103
455	bba-rev cancer	12	1695
586	bmb rep	12	2238
604	bmc med	12	2749
758	cell biochem funct	12	1495
979	compr physiol	12	1473
1213	drug metab rev	12	2341
1274	environ sci pollut r	12	1125
1277	environ toxicol phar	12	1465
1347	eur respir j	12	1239
1372	exp neurobiol	12	1553
1698	indian j clin bioche	12	2080
1728	inorg chem	12	1359
1741	int j alzheimers dis	12	2777
1806	int j pharmaceut	12	922
2001	j clin endocr metab	12	1332
2635	mol ther	12	2508
2692	nanotoxicology	12	1871
2773	neurocrit care	12	1218
2938	org biomol chem	12	1109
3065	physiol res	12	1209
3145	prostag oth lipid m	12	1375
3518	trends endocrin met	12	1437
30	acs med chem lett	11	1206
196	am j hematol	11	1076
207	am j med sci	11	1253
247	anal bioanal chem	11	1467
296	ann oncol	11	2069
628	bmj-brit med j	11	1590
691	can j physiol pharm	11	1167
835	chem-eur j	11	1175
836	chembiochem	11	1385
838	chemmedchem	11	1012
1079	curr opin neurol	11	1360
1160	dev comp immunol	11	2332
1276	environ toxicol	11	1184
1302	eur heart j	11	1722
1410	febs open bio	11	998
1427	fluids barriers cns	11	2337
1428	folia neuropathol	11	1156
1468	front genet	11	1656
1636	histol histopathol	11	1780
1747	int j biol macromol	11	1227
1752	int j cell biol	11	2497
1812	int j radiat oncol	11	714
1824	int rev neurobiol	11	1430
1889	j am heart assoc	11	2408
1923	j biochem	11	1944
2027	j comput chem	11	683
2113	j immunother cancer	11	1335
2280	j phys chem b	11	1184
2323	j stroke	11	1002
2610	mol endocrinol	11	840
2669	n-s arch pharmacol	11	1440
2684	nanomed-nanotechnol	11	1424
2720	nat rev cardiol	11	1979
2785	neuroimage-clin	11	1753
2863	nitric oxide-biol ch	11	1824
2894	nutr rev	11	1850
2896	nutrition	11	2159
3492	transl psychiat	11	1608
3521	trends immunol	11	3737
119	adv nutr	10	1041
191	am j epidemiol	10	1206
214	am j physiol	10	1439
220	am j physiol-reg i	10	1083
250	anal chim acta	10	1126
263	anesth analg	10	805
329	anti-cancer drug	10	1415
513	biol reprod	10	1307
514	biol res	10	1793
690	can j neurol sci	10	1820
723	cancer manag res	10	1551
866	chinese med j-peking	10	1877
969	commun biol	10	1673
1016	crit rev toxicol	10	829
1058	curr neurovasc res	10	1742
1133	cytokine	10	2229
1557	genomics	10	1636
1634	hippocampus	10	2067
1687	immunology	10	3487
1755	int j clin exp med	10	2622
1762	int j dev neurosci	10	3096
1786	int j med sci	10	915
1956	j cancer	10	1003
1995	j chromatogr b	10	663
2039	j diabetes res	10	1098
2464	liver int	10	1694
2623	mol metab	10	839
2725	nat rev gastro hepat	10	1854
2726	nat rev genet	10	819
2990	parkinsonism relat disord	10	1795
3072	phytochemistry	10	634
3228	resp res	10	1148
3329	semin pediatr neurol	10	2184
3460	toxicol ind health	10	1048
3463	toxicol mech method	10	1027
3475	traffic	10	2110
3654	zool res	10	1324
172	alzheimers dement (n y)	9	1510
359	aquat toxicol	9	1035
562	biosci biotech bioch	9	1218
594	bmc complem altern m	9	1003
783	cell mol immunol	9	2345
810	cereb cortex	9	1605
842	chest	9	1519
926	clin neurol neurosur	9	1539
1011	crit rev food sci	9	1058
1343	eur neurol	9	1124
1371	exp mol pathol	9	1719
1462	front cell infect mi	9	2483
1478	front neuroanat	9	1502
1664	hypertension	9	693
1683	immunol lett	9	1257
2112	j immunol res	9	1713
2180	j nanobiotechnol	9	718
2214	j neurophysiol	9	1334
2268	j pharm pharmacol	9	995
2278	j photoch photobio b	9	1601
2326	j struct biol	9	1288
2655	mult scler j	9	1724
2730	nat rev nephrol	9	1441
2752	nephrol dial transpl	9	2369
3000	pathol res pract	9	892
3021	peerj	9	915
3027	pflug arch eur j phy	9	1538
3043	pharmacol rep	9	1097
3051	philos t r soc b	9	2728
3081	plant cell	9	1349
3181	radiat res	9	1133
3262	rna	9	1576
3388	structure	9	802
3445	thromb haemostasis	9	815
3500	transpl p	9	4701
16	aaps j	8	939
42	acta biomater	8	1156
74	acta pharm sin b	8	1294
79	acta physiol	8	901
211	am j obstet gynecol	8	1590
243	amyotroph lat scl fr	8	551
244	amyotroph lateral sc	8	463
253	analyst	8	436
320	annu rev med	8	936
366	arch gerontol geriat	8	1266
463	behav pharmacol	8	817
516	biol rev	8	1938
522	biology-basel	8	875
523	biomacromolecules	8	710
559	biorxiv	8	1079
757	cell biochem biophys	8	1976
827	chem pharm bull	8	553
919	clin j am soc nephro	8	984
1123	current alzheimer research	8	1430
1172	diabetes care	8	882
1177	diabetes res clin pr	8	1197
1212	drug metab dispos	8	529
1291	essays biochem	8	882
1331	eur j nutr	8	1112
1344	eur neuropsychopharm	8	1009
1368	exp hematol	8	965
1385	expert opin inv drug	8	1247
1550	genetics	8	749
1594	handb clin neurol	8	1173
1635	histochem cell biol	8	1201
1646	hum brain mapp	8	1361
1650	hum genet	8	1108
1715	inflamm res	8	1314
1815	int j stroke	8	1161
1853	iscience	8	1133
1873	j allergy clin immun	8	1605
1914	j appl toxicol	8	790
1988	j chem theory comput	8	288
1994	j chromatogr a	8	325
2075	j funct foods	8	1003
2077	j gastroen hepatol	8	1836
2116	j infect dis	8	1137
2120	j inflamm-lond	8	1630
2126	j int med res	8	868
2188	j nerv ment dis	8	1344
2193	j neural transm-park	8	1974
2205	j neuroimmune pharm	8	1008
2259	j pediatr-us	8	1237
2338	j tissue eng regen m	8	846
2496	mbio	8	1207
2691	nanotechnology	8	915
2715	nat prod rep	8	1215
2975	pain	8	306
3130	prog brain res	8	975
3152	protein sci	8	595
3190	react oxyg species (apex)	8	863
3207	rejuv res	8	1760
3309	seizure-eur j epilep	8	679
3515	trends cardiovas med	8	1068
3523	trends microbiol	8	1230
3579	vitam horm	8	737
58	acta neurobiol exp	7	880
59	acta neurochir	7	954
85	acupunct med	7	405
128	adv sci	7	604
135	age	7	975
164	altex-altern anim ex	7	615
201	am j med	7	1223
288	ann intern med	7	1139
365	arch gen psychiat	7	1222
376	arch ophthalmol-chic	7	1733
433	b exp biol med+	7	814
495	bioconjugate chem	7	745
527	biomater sci-uk	7	1066
547	biomol ther	7	833
605	bmc med genet	7	1138
644	brain imaging behav	7	559
702	cancer	7	476
709	cancer cell int	7	968
714	cancer epidem biomar	7	712
777	cell microbiol	7	1066
890	clin chem lab med	7	1589
1015	crit rev oncol hemat	7	894
1071	curr opin genet dev	7	1457
1086	curr opin physiol	7	1398
1114	curr top med chem	7	1188
1145	database-oxford	7	467
1235	electroen clin neuro	7	409
1237	electrophoresis	7	504
1419	ferroptosis in health and disease	7	895
1425	fitoterapia	7	478
1626	hepatol commun	7	635
1983	j chem soc	7	805
1990	j child neurol	7	1273
2171	j mol endocrinol	7	1444
2258	j pediatr surg	7	951
2271	j pharmaceut biomed	7	532
2303	j r soc interface	7	1110
2342	j toxicol sci	7	811
2378	jama psychiat	7	1057
2472	m s-med sci	7	775
2564	microsc res techniq	7	1565
2639	mol vis	7	1513
2724	nat rev endocrinol	7	702
2735	nat struct mol biol	7	1071
2775	neurodegener dis man	7	1022
2818	neuropeptides	7	1208
2872	npj parkinson dis	7	1180
2876	nucl med biol	7	857
3003	pathophysiology	7	876
3016	pediatr neurol	7	1285
3061	physiol behav	7	1548
3116	presse med	7	747
3129	prog biophys mol bio	7	670
3154	proteom clin appl	7	598
3205	regul toxicol pharm	7	734
3231	restor neurol neuros	7	1785
3263	rna biol	7	742
3324	semin nephrol	7	1426
3363	spinal cord	7	343
3376	stem cell res ther	7	545
3380	stem cells dev	7	782
3444	thorax	7	490
3513	trends biotechnol	7	1312
3565	vet parasitol	7	967
3599	world j biol chem	7	1280
50	acta haematol-basel	6	1373
123	adv pharmacol	6	777
202	am j med genet	6	496
271	anim cells syst	6	826
275	ann anat	6	810
302	ann rheum dis	6	711
303	ann surg	6	431
317	annu rev genet	6	1274
441	basic clin pharmacol	6	1319
442	basic res cardiol	6	1311
497	bioengineered	6	244
500	biogerontology	6	637
536	biomed rep	6	688
583	blood rev	6	502
602	bmc genomics	6	419
606	bmc med genomics	6	1068
655	brain struct funct	6	1668
703	cancer biol med	6	580
710	cancer chemoth pharm	6	893
742	cardiovasc drug ther	6	525
935	clin pharmacol ther	6	663
1007	crit rev biochem mol	6	557
1039	curr drug metab	6	976
1113	curr top dev biol	6	1893
1134	cytokine growth f r	6	2019
1150	dement geriatr cogn	6	1573
1219	drugs	6	995
1222	early hum dev	6	1125
1252	endocr rev	6	448
1268	environ int	6	776
1311	eur j clin nutr	6	989
1330	eur j nucl med mol i	6	1549
1339	eur j pharm sci	6	724
1394	expert rev hematol	6	672
1415	fems microbiol rev	6	913
1445	free radic biol med	6	619
1469	front hum neurosci	6	1090
1475	front microbiol	6	713
1505	fund clin pharmacol	6	822
1556	genome res	6	317
1563	gerontology	6	875
1593	hand clinic	6	985
1595	handb exp pharmacol	6	1422
1656	hum reprod	6	690
1663	hypertens res	6	870
1679	immunobiology	6	3408
1792	int j neuropsychoph	6	1201
1867	j affect disorders	6	1419
1888	j am geriatr soc	6	681
1944	j biomol screen	6	246
1980	j chem inf model	6	588
2016	j clin psychiat	6	1065
2041	j drug target	6	698
2080	j gen physiol	6	564
2092	j head trauma rehab	6	636
2093	j heart lung transpl	6	1974
2111	j immunol methods	6	406
2165	j membrane biol	6	699
2184	j nat med-tokyo	6	908
2225	j neurosurg-pediatr	6	1746
2262	j perinatol	6	728
2279	j phys chem a	6	196
2319	j spinal cord med	6	1070
2322	j steroid biochem	6	755
2340	j toxicol env heal a	6	1050
2432	lancet infect dis	6	808
2462	lipids health dis	6	694
2607	mol cells	6	1111
2608	mol chem neuropathol	6	955
2628	mol oncol	6	547
2657	muscle nerve	6	1156
2683	nanomaterials-basel	6	696
2709	nat metab	6	792
2788	neurol clin	6	656
2834	neurorx	6	1296
2846	neurosurg clin n am	6	873
2852	neurotoxicol teratol	6	820
2873	npj parkinsons dis	6	839
2892	nutr res	6	577
2926	open biol	6	834
3009	pediatr blood cancer	6	388
3020	pediatrics	6	813
3049	pharmacology	6	876
3050	pharmazie	6	949
3120	prion	6	1101
3153	proteins	6	715
3159	psychiat res	6	1122
3186	rangifer	6	924
3320	semin immunopathol	6	2805
3383	steroids	6	437
3390	subcell biochem	6	943
3478	transfus apher sci	6	871
3514	trends cancer	6	735
3631	z naturforsch c	6	498
76	acta pharmacol sin b	5	1119
106	adv enzyme regul	5	814
110	adv funct mater	5	394
111	adv healthc mater	5	647
132	advances in biological regulation	5	943
166	alz dis assoc dis	5	1024
225	am j psychiat	5	329
229	am j roentgenol	5	646
256	anat rec	5	1279
327	annu rev plant biol	5	901
373	arch med res	5	690
381	arch pharm	5	384
420	atmos environ	5	840
474	bioch biophys res co	5	832
508	biol open	5	695
590	bmc biol	5	1369
593	bmc cell biol	5	1279
642	brain dev-jpn	5	372
747	cardiovasc toxicol	5	582
772	cell discov	5	860
786	cell oncol	5	366
812	cerebellum	5	897
821	chem biol drug des	5	481
849	chin j cancer	5	732
855	chin j traumatol	5	774
885	clin biochem rev	5	707
914	clin immunol	5	242
915	clin infect dis	5	476
932	clin perinatol	5	1034
966	colloid surface b	5	463
975	comp biochem phys c	5	629
1031	curr cardiol rep	5	820
1066	curr opin clin nutr	5	752
1073	curr opin immunol	5	1960
1082	curr opin organ tran	5	3158
1085	curr opin pharmacol	5	2240
1105	curr protoc toxicol	5	438
1127	current opinion in toxicology	5	709
1138	cytotechnology	5	422
1312	eur j clin pharmacol	5	887
1318	eur j histochem	5	372
1380	expert opin biol th	5	1898
1458	front biosci (schol ed)	5	1275
1534	gene ther	5	251
1537	genes brain behav	5	530
1539	genes cells	5	586
1543	genes-basel	5	631
1544	genesis	5	214
1617	hematol-am soc hemat	5	1098
1619	hemoglobin	5	909
1682	immunol cell biol	5	1123
1684	immunol res	5	1403
1830	intens care med	5	356
1843	iran j basic med sci	5	561
1892	j am soc mass spectr	5	516
1912	j appl physiol	5	942
1921	j bacteriol	5	540
1924	j biochem mol biol	5	590
2015	j clin pharmacol	5	1009
2036	j diabetes complicat	5	453
2070	j food sci tech mys	5	421
2178	j mov disord	5	639
2186	j natl cancer i	5	573
2226	j neurosurg-spine	5	537
2233	j nutr health aging	5	941
2335	j thorac oncol	5	1005
2361	j vet med sci	5	658
2385	jnci-j natl cancer i	5	506
2398	jpad-j prev alzheim	5	1128
2400	jpn j pharmacol	5	654
2413	korean j physiol pha	5	609
2430	lancet glob health	5	506
2487	mat sci eng c-mater	5	576
2495	mayo clin proc	5	598
2522	medicines (basel)	5	733
2528	met ions life sci	5	805
2532	metabolism	5	803
2548	methods enzymol	5	375
2566	microvasc res	5	585
2591	mol biosyst	5	458
2602	mol cell endocrinol	5	482
2637	mol ther-nucl acids	5	426
2716	nat prod res	5	660
2753	nephron	5	469
2781	neurogenetics	5	749
2830	neuroradiology	5	598
2870	npj aging mech dis	5	487
2935	ophthalmology	5	1439
2998	pathol int	5	335
3028	pharm biol	5	1055
3031	pharm res-dordr	5	290
3068	physiology	5	873
3080	placenta	5	580
3136	prog mol biol transl	5	2152
3146	prostaglandins	5	779
3148	prostate	5	198
3165	psychopharmacology	5	416
3230	respirology	5	464
3250	rev neurol-france	5	563
3293	sci immunol	5	976
3325	semin neurol	5	420
3337	sensor actuat b-chem	5	256
3343	shengli xuebao	5	814
3398	surg obes relat dis	5	235
3413	technol cancer res t	5	352
3465	toxicol rep	5	943
3467	toxicol res-uk	5	676
3485	transl cancer res	5	540
3493	transl res	5	1306
3505	transplant rev-orlan	5	3740
3640	zhen ci yan jiu	5	188
29	acs infect dis	4	306
36	act neur s	4	1262
40	acta biochim pol	4	358
47	acta crystallogr d	4	333
84	acta vet scand	4	717
100	adv cancer res	4	599
117	adv neurobiol	4	752
154	alcohol clin exp res	4	582
160	allergy	4	1193
168	alzh dement-trci	4	1161
186	am j chinese med	4	248
200	am j kidney dis	4	1258
209	am j neurodegener dis	4	424
254	anat cell biol	4	1229
255	anat embryol	4	1395
269	angiogenesis	4	243
277	ann bot-london	4	430
299	ann pharmacother	4	900
334	antimicrob agents ch	4	1031
364	arch environ health	4	489
372	arch ital biol	4	458
379	arch pathol lab med	4	382
388	arch virol	4	692
390	arh hig rada toksiko	4	396
454	bba-rev biomembranes	4	578
477	biochem cell biol	4	552
505	biol chem h-s	4	375
507	biol neonate	4	580
531	biomed environ sci	4	542
542	biomedicines	4	650
580	blood adv	4	277
587	bmc anesthesiol	4	379
600	bmc gastroenterol	4	353
645	brain injury	4	437
658	braz j med biol res	4	454
660	breast cancer res	4	577
668	brit j clin pharmaco	4	552
671	brit j neurosurg	4	434
675	brit j psychiat	4	1083
678	brit med bull	4	705
688	can j cardiol	4	597
706	cancer biother radio	4	410
718	cancer immunol immun	4	303
732	cancer treat rev	4	651
733	cancer-am cancer soc	4	428
737	capillary electropho	4	110
756	cell adhes migr	4	1950
851	chin j integr med	4	323
856	chin med-uk	4	513
864	chinese j org chem	4	220
875	circ-cardiovasc imag	4	789
898	clin epigenetics	4	596
902	clin exp immunol	4	1108
927	clin neuropharmacol	4	528
941	clin ther	4	1091
946	clin transl oncol	4	397
960	cold spring harb per	4	377
962	cold spring harb protoc	4	222
972	commun integr biol	4	734
1036	curr diabetes rep	4	394
1054	curr mol pharmacol	4	863
1076	curr opin lipidol	4	446
1077	curr opin microbiol	4	518
1089	curr opin virol	4	1107
1109	curr rheumatol rep	4	1331
1158	dev brain res	4	738
1161	dev dynam	4	409
1170	diabet metab synd ob	4	434
1190	dis markers	4	457
1197	dna repair	4	1462
1202	dose-response	4	315
1255	endocrine	4	500
1275	environ sci technol	4	694
1283	epigenetics-us	4	816
1306	eur j cancer	4	830
1316	eur j haematol	4	571
1319	eur j hum genet	4	421
1334	eur j paediatr neuro	4	557
1374	exp physiol	4	420
1383	expert opin drug met	4	887
1395	expert rev mol med	4	959
1449	free radical res com	4	831
1457	front biosci (elite ed)	4	1239
1464	front chem	4	440
1476	front mol biosci	4	596
1492	front plant sci	4	424
1511	future oncol	4	403
1538	genes cancer	4	533
1546	genet mol res	4	471
1587	gynecol endocrinol	4	684
1641	horm behav	4	332
1649	hum gene ther	4	503
1718	inflammopharmacology	4	860
1719	inhal toxicol	4	676
1729	inorg chim acta	4	361
1751	int j cardiol	4	507
1772	int j geriatr psych	4	1225
1866	j adv res	4	682
1874	j altern complem med	4	394
1901	j anat	4	767
1920	j autoimmun	4	544
1933	j biol phys	4	787
1937	j biomed biotechnol	4	468
1940	j biomed nanotechnol	4	753
1945	j biomol struct dyn	4	460
1958	j cancer res ther	4	1040
2065	j extracell vesicles	4	526
2074	j free radic biol med	4	461
2107	j huntingtons dis	4	525
2121	j inherit metab dis	4	468
2124	j insect physiol	4	1451
2173	j mol graph model	4	245
2211	j neurol psychopatho	4	628
2246	j pain	4	337
2270	j pharm sci-us	4	549
2305	j radiat res	4	439
2332	j theor biol	4	1318
2365	j vis exp	4	175
2366	j wildlife dis	4	624
2376	jama oncol	4	518
2441	learn memory	4	654
2452	life-basel	4	587
2465	liver transplant	4	492
2485	mass spectrom rev	4	276
2510	med oncol	4	352
2542	method cell biol	4	457
2553	microbes infect	4	1102
2558	microbiol-sgm	4	543
2568	military med res	4	396
2572	mini-rev med chem	4	452
2618	mol interv	4	299
2640	molecular aspects of medicine	4	1027
2658	mutagenesis	4	679
2662	mutat res-gen tox en	4	558
2663	mutat res-rev mutat	4	376
2690	nanoscale res lett	4	434
2766	neurobiol learn mem	4	353
2789	neurol india	4	746
2884	nutr cancer	4	619
2909	omics	4	280
2916	oncol res	4	302
2983	parasitol res	4	587
3035	pharmaceuticals	4	186
3037	pharmaceutics	4	736
3054	photochem photobiol	4	370
3110	ppar res	4	621
3121	probe reports nih mo	4	538
3157	protoplasma	4	663
3164	psychoneuroendocrino	4	506
3176	qjm-int j med	4	604
3184	radiother oncol	4	254
3267	rom j intern med	4	481
3291	sci data	4	244
3319	semin immunol	4	1522
3357	soft matter	4	352
3364	spine	4	572
3369	stat med	4	286
3372	statpearls	4	629
3375	stem cell res	4	499
3378	stem cell transl med	4	379
3416	teratology	4	1227
3436	theriogenology	4	172
3438	thesis	4	408
3455	top magn reson imaging	4	428
3488	transl neurodegener	4	510
3490	transl oncol	4	498
3499	transpl int	4	1456
3549	urology	4	1235
3648	zhongguo zhong yao za zhi	4	476
3652	zhonghua wei zhong bing ji jiu yi xue	4	421
11	29 int s als mnd gla	3	401
23	acs biomater sci eng	3	462
37	acta anaesth scand	3	366
49	acta diabetol	3	339
51	acta histochem	3	568
52	acta histochem cytoc	3	177
56	acta medica (hradec kralove)	3	429
124	adv pharmacol sci	3	233
126	adv protein chem str	3	476
144	aids	3	479
147	aip conf proc	3	324
152	alcohol	3	382
153	alcohol alcoholism	3	298
158	aliment pharm ther	3	596
159	aliment pharm therap	3	178
167	alzh dement-dadm	3	539
176	am fam physician	3	422
183	am j cardiol	3	348
190	am j emerg med	3	578
192	am j gastroenterol	3	492
198	am j hypertens	3	429
251	anal methods-uk	3	160
262	andrologia	3	435
267	angew chem	3	154
273	animals-basel	3	548
281	ann clin transl neurol	3	334
286	ann hum genet	3	541
292	ann nucl med	3	231
338	antioxidants	3	369
342	antivir res	3	411
352	appl microbiol biot	3	323
363	arch dis child-fetal	3	530
371	arch intern med	3	269
374	arch microbiol	3	243
383	arch phys med rehab	3	269
389	archives of physiology and biochemistry	3	526
393	arterioscler thromb	3	461
394	arthritis res ther	3	464
412	asian pac j trop med	3	223
446	bba-gene regul mech	3	495
447	bba-gene struct expr	3	267
448	bba-lipid lipid met	3	563
465	best pract res cl ha	3	335
476	biochem biophys rep	3	597
487	biochem soc symp	3	252
503	biol cell	3	201
515	biol res nurs	3	270
532	biomed j	3	1022
550	bioorg chem	3	376
553	biopharm drug dispos	3	272
556	biophys rev	3	480
568	biotechnol adv	3	520
570	biotechnol appl bioc	3	370
575	bipolar disord	3	968
596	bmc complement med	3	203
608	bmc microbiol	3	343
617	bmc psychiatry	3	354
626	bmj open	3	523
650	brain plast	3	402
657	bratisl med j	3	393
679	brit med j	3	378
692	can j psychiat	3	658
725	cancer metab	3	190
726	cancer metast rev	3	245
739	carbohyd res	3	189
774	cell immunol	3	191
790	cell reports	3	958
853	chin j nat medicines	3	204
860	chinese chem lett	3	170
867	chinese pharmacological bulletin	3	167
876	circ-cardiovasc inte	3	570
884	clin biochem	3	455
901	clin exp hypertens	3	365
903	clin exp metastas	3	351
909	clin genet	3	157
916	clin interv aging	3	203
921	clin lab	3	352
942	clin toxicol	3	536
950	clinics pract	3	482
994	contrast media mol i	3	274
995	contrib nephrol	3	1085
1025	curr aging sci	3	394
1042	curr environ health rep	3	620
1043	curr eye res	3	449
1045	curr gene ther	3	266
1049	curr hypertens rep	3	459
1068	curr opin crit care	3	256
1072	curr opin hematol	3	538
1088	curr opin struc biol	3	926
1097	curr protein pept sc	3	1168
1121	curr vasc pharmacol	3	832
1135	cytom part a	3	214
1139	cytotherapy	3	105
1151	dement. neuropsychol.	3	206
1164	dev neurobiol	3	454
1173	diabetes metab	3	293
1182	diagnostics	3	139
1185	differentiation	3	249
1203	drug aging	3	781
1207	drug deliv transl re	3	373
1211	drug discov today technol	3	636
1220	dtsch arztebl int	3	147
1270	environ mol mutagen	3	128
1299	eur arch psy clin n	3	460
1300	eur biophys j biophy	3	1253
1314	eur j epidemiol	3	339
1358	excli j	3	276
1378	experientia	3	548
1386	expert opin pharmaco	3	650
1388	expert opin ther pat	3	464
1401	eye	3	125
1460	front cardiovasc med	3	473
1474	front med-prc	3	450
1483	front neurol neurosc	3	307
1486	front nutr	3	386
1497	front syst neurosci	3	299
1498	front vet sci	3	489
1502	frontiers in genetics	3	556
1503	frontiers in pharmacology	3	142
1509	future lipidol	3	410
1515	gastric cancer	3	359
1529	gene chromosome canc	3	244
1535	genereviews	3	257
1542	genes nutr	3	456
1564	geroscience	3	559
1609	heart fail rev	3	414
1610	heart vessels	3	406
1618	hemodial int	3	557
1639	histopathology	3	665
1653	hum mutat	3	567
1676	immun ageing	3	452
1688	immunopharm immunot	3	397
1691	in vivo	3	100
1701	indian j med res	3	189
1725	innate immun-london	3	1630
1742	int j androl	3	342
1757	int j clin pharm th	3	444
1761	int j dev biol	3	970
1775	int j hematol oncol stem cell res	3	255
1779	int j immunopharmaco	3	398
1780	int j infect dis	3	469
1783	int j mass spectrom	3	103
1801	int j parasitol	3	378
1811	int j radiat biol	3	280
1813	int j reprod biomed	3	363
1814	int j sport nutr exe	3	451
1836	internal med	3	213
1851	iron metabolism mol	3	499
1880	j am acad child psy	3	510
1949	j biotechnol	3	87
1973	j cell physl	3	310
1976	j cereb blood flow m	3	324
1979	j chem inf comp sci	3	168
1989	j cheminformatics	3	268
2037	j diabetes invest	3	288
2052	j environ sci heal c	3	330
2059	j exp biol	3	256
2069	j food sci	3	138
2102	j huazhong u sci-med	3	825
2122	j innate immun	3	870
2133	j interf cytok res	3	995
2134	j intern med	3	927
2137	j invest surg	3	699
2140	j korean neurosurg s	3	500
2151	j mater chem b	3	290
2157	j med food	3	348
2174	j mol histol	3	449
2176	j mol model	3	205
2200	j neurodegener dis	3	417
2202	j neuroendocrinol	3	186
2223	j neurosurg anesth	3	206
2244	j orthop surg res	3	132
2245	j paediatr child h	3	363
2260	j pept sci	3	267
2285	j physiol biochem	3	584
2288	j physiol sci	3	171
2296	j psychiatr neurosci	3	830
2300	j psychopharmacol	3	255
2311	j res med sci	3	572
2334	j thorac dis	3	284
2347	j tradit chin med	3	275
2436	lancet resp med	3	177
2446	leukemia res	3	365
2468	lung cancer	3	239
2479	magnet reson med	3	108
2493	matrix biol	3	868
2499	mech develop	3	405
2502	med clin n am	3	248
2503	med gas res	3	219
2509	med mycol	3	439
2512	med phys	3	636
2517	med sci monit basic	3	1478
2519	medchemcomm	3	221
2556	microbiol mol biol r	3	352
2588	mol biol evol	3	324
2629	mol pain	3	79
2634	mol syst biol	3	262
2651	mt sinai j med	3	728
2659	mutat res	3	351
2670	n-s arch pharmakol	3	400
2697	nat cancer	3	493
2754	nephron exp nephrol	3	2250
2767	neurobiol stress	3	170
2776	neurodegeneration	3	293
2792	neurol neurochir pol	3	373
2794	neurol res int	3	539
2798	neurol-genet	3	270
2824	neuropsychobiology	3	371
2888	nutr j	3	684
2890	nutr metab cardiovas	3	220
2941	orphanet j rare dis	3	455
2966	p nutr soc	3	387
2969	p soc exp biol med	3	472
2977	pak j pharm sci	3	285
2980	panminerva med	3	302
3045	pharmacol res perspe	3	443
3053	photoch photobio sci	3	966
3063	physiol genomics	3	387
3070	phytochem analysis	3	101
3077	pigm cell melanoma r	3	113
3086	plant physiol	3	445
3087	plant physiol bioch	3	291
3108	postep hig med dosw	3	508
3109	poultry sci	3	146
3118	primer cerebrovascul	3	381
3131	prog cardiovasc dis	3	291
3132	prog clin biol res	3	445
3163	psychol med	3	390
3166	psychosom med	3	417
3169	pulm pharmacol ther	3	768
3171	purinerg signal	3	777
3178	quant imag med surg	3	247
3182	radiatsionnaya biologiya radioekologiya	3	509
3227	resp physiol neurobi	3	946
3235	retina-j ret vit dis	3	814
3242	rev endocr metab dis	3	271
3278	saudi j biol sci	3	327
3282	scand j immunol	3	1651
3289	sci china life sci	3	232
3304	sci world j	3	270
3354	sleep med	3	177
3361	spectrochim acta b	3	210
3367	springerplus	3	207
3393	sultan qaboos univ med j	3	1797
3401	surv ophthalmol	3	380
3404	synapse	3	332
3418	tetrahedron lett	3	158
3424	ther adv med oncol	3	1031
3425	ther adv neurol diso	3	600
3437	thescientificworldjo	3	956
3453	tohoku j exp med	3	284
3472	toxicon	3	513
3473	toxins	3	356
3484	transit metal chem	3	193
3486	transl gastroent hep	3	490
3489	transl neurosci	3	335
3517	trends cogn sci	3	305
3526	trends parasitol	3	346
3531	trop j pharm res	3	992
3540	turk neurosurg	3	142
3543	ultrason sonochem	3	154
3573	virology	3	481
3574	virulence	3	349
3582	vox sang	3	188
3593	wires nanomed nanobi	3	291
3606	world j hepatol	3	390
3609	world j surg	3	369
3618	xenobiotica	3	508
3662	中国现代应用药学	3	206
12	3 biotech	2	379
24	acs catal	2	208
32	acs omega	2	210
35	acs synth biol	2	374
38	acta anat	2	258
48	acta crystallogr f	2	98
54	acta med okayama	2	256
62	acta neurol belg	2	208
87	acute med surg	2	672
104	adv colloid interfac	2	160
107	adv enzymol ramb	2	333
114	adv inorg chem	2	289
118	adv neurol	2	295
122	adv pharm bull	2	292
127	adv res neurodegener	2	455
130	adv ther	2	286
136	age ageing	2	120
143	agr biol chem tokyo	2	234
156	alcohol res-curr rev	2	318
165	altex-altern tierexp	2	242
171	alzheimers dement (amst)	2	485
173	alzheimers dement s7	2	447
177	am heart j	2	362
179	am j alzheimers dis	2	199
188	am j clin pathol	2	265
193	am j geriat psychiat	2	722
203	am j med genet a	2	103
204	am j med genet b	2	422
242	amyloid	2	392
257	anat sci educ	2	146
274	ann agr env med	2	162
279	ann clin lab sci	2	250
284	ann glob health	2	82
285	ann hematol	2	252
300	ann res rev biol	2	288
304	ann surg oncol	2	788
305	ann thorac surg	2	163
321	annu rev microbiol	2	332
328	anti-cancer agent me	2	917
330	anti-inflammatory & anti-allergy agents in medicinal chemistry	2	329
339	antioxidants redox s	2	184
345	apidologie	2	68
350	appl biochem biotech	2	385
351	appl environ microb	2	224
362	arch dis child	2	152
384	arch physiol biochem	2	210
391	arq neuro-psiquiat	2	131
396	arthritis rheum-us	2	117
398	artif cell nanomed b	2	138
400	artif organs	2	960
403	asia pacific traditi	2	83
407	asian j pharm sci	2	169
410	asian pac j cancer p	2	399
415	assay drug dev techn	2	111
425	autism res	2	342
428	auton neurosci-basic	2	1502
436	baillieres clin haematol	2	200
464	best pract res cl en	2	199
467	bio protoc	2	134
480	biochem jour	2	364
481	biochem med metab b	2	188
482	biochem medica	2	190
484	biochem mol med	2	240
486	biochem pharmacol (los angel)	2	252
496	bioeng transl med	2	128
506	biol direct	2	509
530	biomed chromatogr	2	152
557	biopolymers	2	364
560	biorxiv preprint	2	396
565	biosens bioelectron	2	240
574	biotechnol lett	2	140
581	blood cancer j	2	381
584	blood transfus-italy	2	240
599	bmc evol biol	2	193
603	bmc infect dis	2	247
610	bmc nephrol	2	1502
613	bmc ophthalmol	2	568
614	bmc pediatr	2	148
620	bmc res notes	2	301
621	bmc syst biol	2	214
622	bmc vet res	2	185
624	bmj case rep	2	191
629	bone	2	241
631	bone joint res	2	138
638	brain circ	2	121
640	brain commun	2	402
669	brit j dermatol	2	274
677	brit j surg	2	112
687	can j anesth	2	117
694	can j zool	2	316
697	canadian journal of neurological sciences	2	201
700	canc res treat	2	157
705	cancer biomark	2	283
719	cancer immunol res	2	1007
721	cancer j	2	316
727	cancer prev res	2	475
731	cancer treat res	2	253
738	carbohyd polym	2	110
741	cardiol res pract	2	358
748	cardiovascular & hematological disorders - drug targets	2	893
761	cell biosci	2	217
768	cell death different	2	298
782	cell mol gastroenter	2	161
800	cells	2	929
808	cephalalgia	2	135
815	cerebrospinal fluid	2	241
816	cerebrospinal fluid res	2	330
819	channels	2	124
837	chemistryselect	2	470
871	ciba found symp	2	415
878	circ-heart fail	2	158
891	clin chest med	2	251
894	clin dev immunol	2	376
896	clin drug invest	2	170
899	clin exp allergy	2	214
908	clin gastroenterol h	2	374
911	clin geriatr med	2	80
912	clin hemorheol micro	2	241
913	clin imag	2	485
917	clin invest med	2	305
920	clin kidney j	2	232
922	clin med	2	275
925	clin mol hepatol	2	219
930	clin nutr	2	350
931	clin oncol-uk	2	257
936	clin pharmacol-adv a	2	423
943	clin transl imaging	2	194
949	clinicoeconomic outc	2	305
952	cns drug rev	2	292
956	cns spectrums	2	210
961	cold spring harb pro	2	124
973	comp biochem phys a	2	483
978	complement ther med	2	163
984	comput biol ser	2	183
986	comput struct biotec	2	1272
990	contact dermatitis	2	799
996	coordin chem rev	2	283
997	cortex	2	192
1000	crc cr rev cl lab sc	2	133
1008	crit rev cl lab sci	2	502
1009	crit rev env sci tec	2	187
1010	crit rev eukar gene	2	92
1012	crit rev immunol	2	1502
1033	curr clin microbiol	2	211
1035	curr dev nutr	2	352
1067	curr opin clin nutr metab care	2	175
1069	curr opin endocrinol	2	196
1070	curr opin gastroen	2	859
1080	curr opin oncol	2	196
1084	curr opin pediatr	2	137
1087	curr opin rheumatol	2	236
1096	curr pharmacol rep	2	303
1101	curr protoc immunol	2	126
1102	curr protoc mouse biol	2	150
1106	curr psychiat rep	2	191
1110	curr stem cell res t	2	119
1111	curr top behav neuro	2	327
1118	curr treat option ne	2	265
1119	curr treat option on	2	84
1136	cytom part b-clin cy	2	372
1144	data brief	2	120
1149	dement ger cogn d ex	2	259
1162	dev growth differ	2	346
1163	dev med child neurol	2	518
1176	diabetes obes metab	2	286
1178	diabetes vasc dis re	2	383
1186	digest dis	2	259
1188	digest liver dis	2	382
1192	discov med	2	219
1204	drug alcohol depen	2	411
1205	drug chem toxicol	2	99
1221	dyes pigments	2	80
1228	ecol chem eng s	2	168
1238	element speciation b	2	66
1244	emerg infect dis	2	316
1250	endocr metab immune	2	235
1253	endocr-relat cancer	2	478
1257	endoplasmic reticulu	2	36
1262	env hlth perspect	2	476
1267	environ health-glob	2	184
1271	environ monit assess	2	172
1280	epidemiology	2	97
1285	epilepsia open	2	181
1315	eur j gastroen hepat	2	374
1323	eur j lipid sci tech	2	307
1335	eur j paediatr neurol	2	245
1338	eur j pharm biopharm	2	419
1350	eur rev med pharmacol sci	2	90
1351	eur surg res	2	1558
1364	exp dermatol	2	826
1376	exp toxicol pathol	2	186
1377	exp transl stroke med	2	276
1379	experimental oncology	2	156
1381	expert opin drug del	2	85
1384	expert opin drug saf	2	423
1392	expert rev anticanc	2	122
1402	f1000prime rep	2	217
1412	fems immunol med mic	2	190
1423	fetal diagn ther	2	92
1433	food chem funct anal	2	192
1438	food sci nutr	2	68
1440	foods	2	213
1442	fortschr neurol psyc	2	424
1447	free radical biol me	2	612
1454	front bioeng biotech	2	89
1465	front comput neurosc	2	224
1479	front neuroendocrin	2	235
1493	front psychiatry	2	113
1494	front psychol	2	217
1496	front synaptic neurosci	2	255
1512	g clin med	2	484
1525	gen pharmacol	2	113
1526	gen pharmacol-vasc s	2	489
1531	gene expr	2	233
1561	geriatr gerontol int	2	264
1566	gigascience	2	83
1568	glioblastoma	2	104
1571	glob burd strok	2	593
1574	glob spine j	2	114
1577	glycobiology	2	192
1580	graef arch clin exp	2	315
1581	growth factors	2	308
1586	gut microbes	2	374
1588	gynecol oncol	2	170
1596	handb porphyr sci	2	284
1607	heart	2	383
1612	helv chim acta	2	244
1616	hematol transf cell	2	225
1621	hepato-gastroenterol	2	192
1625	hepatobiliary surg nutr	2	870
1628	hepatol res	2	295
1638	histology cell biol	2	228
1643	horm mol biol clin i	2	276
1651	hum immunol	2	157
1690	in vitro cell dev-an	2	130
1704	indian j pediatr	2	309
1708	infect agents cancer	2	246
1721	injury	2	248
1734	int cardiovasc res j	2	248
1738	int immunol	2	939
1746	int j biochem mol biol	2	232
1754	int j chronic obstr	2	426
1759	int j colorectal dis	2	252
1773	int j gynecol cancer	2	146
1781	int j lab hematol	2	267
1796	int j obesity	2	96
1799	int j ophthalmol-chi	2	101
1802	int j pharm appl	2	168
1810	int j preventive med	2	578
1821	int psychogeriatr	2	301
1823	int rev cytol	2	762
1826	int urol nephrol	2	408
1829	integr med res	2	241
1832	interd t geront geri	2	255
1835	intern med j	2	377
1838	interv neurol	2	653
1845	iran j neurol	2	358
1847	iron central nervous	2	320
1868	j aging res	2	443
1877	j alzheimers dis par	2	488
1878	j alzheimers dis parkinsonism	2	191
1879	j alzheimers dis rep	2	305
1882	j am assoc lab anim	2	142
1898	j anal atom spectrom	2	244
1902	j anesth	2	77
1906	j antibiot	2	238
1907	j antimicrob chemoth	2	200
1908	j aoac int	2	125
1917	j atheroscler thromb	2	831
1927	j biochem-tokyo	2	160
1934	j biol reg homeos ag	2	86
1941	j biomed opt	2	237
1946	j biophotonics	2	462
1951	j bone joint surg am	2	138
1952	j brazil chem soc	2	72
1955	j cachexia sarcopeni	2	133
1964	j cardiovasc pharm t	2	280
1966	j cardiovasc transl	2	245
1969	j cell commun signal	2	328
1982	j chem phys	2	75
1986	j chem soc perk t 2	2	174
2004	j clin exp ophthalmol	2	140
2007	j clin lab anal	2	464
2021	j colloid interf sci	2	351
2033	j dairy sci	2	255
2034	j dermatol sci	2	314
2035	j dev behav pediatr	2	296
2047	j endocrinol invest	2	326
2048	j environ monitor	2	57
2050	j environ sci	2	145
2053	j enzym inhib med ch	2	413
2067	j fluoresc	2	117
2082	j gene med	2	103
2083	j genet	2	202
2103	j huazhong univ sci technolog med sci	2	121
2108	j hydrol	2	82
2109	j hypertens	2	157
2118	j infection	2	211
2119	j inflamm res	2	1502
2127	j int neuropsych soc	2	433
2128	j integr med	2	429
2132	j intensive care med	2	312
2136	j invest med	2	515
2152	j matern-fetal neo m	2	762
2153	j med	2	68
2160	j med microbiol	2	109
2161	j med plants res	2	158
2166	j microsc-oxford	2	289
2172	j mol evol	2	264
2181	j nanopart res	2	258
2182	j nanosci nanotechno	2	174
2189	j neur tr s	2	395
2192	j neural transm-gen	2	349
2197	j neurobiol	2	75
2203	j neurogenet	2	332
2204	j neuroimaging	2	382
2215	j neuropsych clin n	2	529
2217	j neurorestoratology	2	81
2224	j neurosurg sci	2	137
2234	j nutr metab	2	307
2235	j nutr sci vitaminol	2	187
2239	j oleo sci	2	275
2240	j oncol	2	122
2266	j pharm pharm sci	2	240
2274	j pharmacol pharmaco	2	73
2282	j phys chem lett	2	235
2284	j phys chem-us	2	143
2298	j psychoactive drugs	2	280
2304	j r stat soc b	2	187
2312	j rheumatol	2	286
2314	j roy stat soc b	2	134
2318	j signal transduct	2	298
2320	j stat softw	2	157
2336	j thromb haemost	2	196
2344	j toxicol-us	2	152
2348	j tradit complement med	2	416
2351	j trauma	2	369
2352	j trauma acute care	2	154
2359	j vet intern med	2	187
2380	jbjs case connect	2	119
2388	journal of basic and clinical physiology and pharmacology	2	199
2389	journal of dietary supplements	2	435
2394	journal of the medical association of thailand	2	278
2395	journal of toxicological sciences	2	381
2399	jpn j cancer res	2	139
2407	kidney int suppl	2	799
2419	lab anim-uk	2	265
2425	laeknabladid	2	293
2427	lancet child adolesc	2	57
2428	lancet diabetes endo	2	95
2429	lancet gastroenterol	2	284
2431	lancet haematol	2	308
2438	langmuir	2	285
2447	liaoning j tradition	2	100
2480	malaria j	2	175
2481	mamm genome	2	303
2492	math probl eng	2	236
2501	med arch	2	214
2516	med sci (basel)	2	369
2524	medrxiv	2	296
2531	metab syndr relat d	2	134
2541	meth mol b	2	157
2551	microb cell	2	213
2552	microb pathogenesis	2	68
2561	microchim acta	2	114
2562	microcirculation	2	181
2563	micron	2	296
2569	minerva anestesiol	2	155
2570	minerva endocrinol	2	95
2590	mol biol+	2	436
2592	mol biotechnol	2	458
2611	mol genet genom med	2	90
2617	mol inform	2	380
2636	mol ther-meth clin d	2	121
2652	mucosal immunol	2	311
2653	mult scler	2	108
2664	mycologia	2	320
2666	mycoses	2	221
2687	nanomedicine-uk	2	440
2701	nat clin pract neuro	2	100
2733	nat rev urol	2	161
2746	nbo 70	2	62
2747	nefrologia	2	181
2750	neoplasma	2	148
2770	neurochem j+	2	60
2777	neurodegeneration mo	2	216
2778	neuroendocrinol lett	2	367
2779	neuroepidemiology	2	162
2782	neurohospitalist	2	389
2786	neuroimmunomodulat	2	276
2790	neurol int	2	378
2791	neurol med-chir	2	263
2795	neurol res ther	2	312
2799	neurol-neuroimmunol	2	142
2800	neurologia	2	264
2804	neuromethods	2	131
2832	neurorehabilitation	2	233
2839	neurosci med	2	382
2843	neurosciences	2	205
2848	neurosurg rev	2	259
2860	nicotine tob res	2	270
2869	npj aging and mechanisms of disease	2	440
2875	nucl instrum meth b	2	281
2881	nurse pract	2	442
2889	nutr metab	2	247
2899	obes rev	2	229
2900	obes surg	2	82
2901	obesity	2	181
2930	open neurol j	2	349
2944	osteoarthr cartilage	2	196
2963	p natl acad sci us	2	108
2968	p roy soc b-biol sci	2	118
2979	pancreas	2	253
2982	parasite vector	2	198
2997	pathog dis	2	97
3001	pathology	2	192
3006	pavlovian j biol sci	2	235
3012	pediatr hemat oncol	2	163
3014	pediatr neonatol	2	590
3017	pediatr neurosurg	2	590
3022	periodontol 2000	2	233
3026	pestic biochem phys	2	111
3030	pharm res	2	101
3041	pharmacogn rev	2	190
3052	philos t roy soc b	2	965
3078	pigm cell res	2	338
3084	plant j	2	206
3088	plant signal behav	2	440
3092	platelets	2	151
3094	plos comput biol	2	136
3100	pneumonol alergol pol	2	249
3111	pract neurol	2	244
3133	prog drug res	2	117
3143	promoting the educational success of children and youth learning english: promising futures	2	159
3155	proteome sci	2	455
3175	q rev chem soc	2	234
3187	rapid commun mass sp	2	189
3195	recent pat cardiovasc drug discov	2	100
3202	regen biomater	2	342
3213	reprod biol endocrinol	2	231
3215	reprod fert develop	2	207
3216	reprod health	2	330
3219	reproduction	2	412
3221	res commun chem path	2	314
3225	res vet sci	2	193
3233	resuscitation	2	305
3244	rev environ health	2	215
3251	rev neurologia	2	762
3257	rev. bras. ter. intensiva	2	340
3268	rom j morphol embryo	2	204
3274	s n water t water sc	2	242
3286	schizophr res	2	231
3287	schizophrenia bull	2	467
3296	sci rep	2	355
3301	sci stke	2	96
3306	scientifica	2	163
3308	scientometrics	2	150
3311	selenium its mol bio	2	200
3317	semin fetal neonat m	2	376
3318	semin hematol	2	373
3322	semin liver dis	2	145
3327	semin oncol	2	113
3353	sleep breath	2	400
3365	sports med	2	379
3368	stat appl genet mol	2	147
3377	stem cell rev rep	2	184
3381	stem cells int	2	273
3384	stress	2	280
3397	surg neurol	2	533
3400	surgery	2	141
3402	swiss med wkly	2	342
3411	tanpakushitsu kakusan koso	2	252
3412	targeting therapy re	2	284
3417	tetrahedron	2	113
3430	ther drug monit	2	340
3443	thorac cancer	2	239
3447	thyroid	2	234
3466	toxicol res-ger	2	108
3480	transfus med hemoth	2	277
3481	transfus med rev	2	108
3482	transfus sci	2	541
3497	translational res tr	2	272
3502	transplant p	2	216
3510	traumatic brain inju	2	360
3519	trends food sci tech	2	79
3520	trends genet	2	221
3529	trends plant sci	2	184
3530	trials	2	202
3544	ultrasound med biol	2	150
3548	untersuchungen entwi	2	924
3551	use r	2	157
3554	v49	2	475
3559	vasc pharmacol	2	804
3562	vet j	2	90
3568	vet res	2	332
3570	virchows arch a	2	160
3572	virol j	2	308
3576	viruses-basel	2	406
3594	wires rna	2	201
3595	world allergy organ	2	222
3597	world alzh rep 2019	2	342
3601	world j clin cases	2	179
3602	world j diabetes	2	209
3610	world j surg oncol	2	77
3611	world j transplant	2	842
3615	wormbook	2	127
3617	x-ray spectrom	2	141
3622	yaoxue xuebao	2	281
3628	z gastroenterol	2	204
3632	z neurol	2	512
3633	zebrafish	2	129
3634	zebrafish book guide	2	88
3638	zh vopr neirokhir im n n burdenko	2	647
3646	zhongguo zhen jiu	2	102
3657	中医杂志	2	113
1	**dropped ref**	1	66
2	13 ann aacr int c fr	1	64
3	15 lipoxygenase 1 me	1	121
4	15 lox 1 novel mol t	1	121
[truncated: 1,671 more rows]
